# Supplementary material for: Transcription Start Site Choice Regulates m6A Stoichiometry in Cap-Proximal Regions
Source: Genes (Basel). 2026 May 31;17(6):653. doi: 10.3390/genes17060653 (PMC13298977; doi:10.3390/genes17060653)
Supplement: Supplementary file 1 [file genes-17-00653-s001.zip]

Archive with 6 entries (6 files):
- Supplemental figures.pdf
- Table S1.xlsx
- Table S2.xlsx
- Table S3.xlsx
- Table S4.xlsx
- Table S5.xlsx
