# Supplementary material for: Transcription Start Site Choice Regulates m6A Stoichiometry in Cap-Proximal Regions
Source: Genes (Basel). 2026 May 31;17(6):653. doi: 10.3390/genes17060653 (PMC13298977; doi:10.3390/genes17060653)
Supplement: Supplementary file 1 [file genes-17-00653-s001.zip › Table S1.xlsx]

## Sheet: Figure 3F
Figure 3F
	Coef.	Std.Err.	t	P>|t|	[0.025	0.975]		Dep. Variable:	m6A level		R-squared:	0.852
Intercept	0.187507	0.0719922	2.60454	0.00925833	0.0463311	0.328682		Model:	OLS		Adj. R-squared:	0.809
C(p5_bin)[T.6-10]	0.0377497	0.00713942	5.28751	1.3559e-07	0.0237494	0.05175		Method:	Least Squares		F-statistic:	20.21
C(p5_bin)[T.11-15]	0.0694944	0.00726302	9.56825	2.67062e-21	0.0552517	0.0837371		No. Observations:	2982		Prob (F-statistic):	0
C(p5_bin)[T.16-20]	0.0912073	0.00742235	12.2882	1.13803e-33	0.0766522	0.105762		Df Residuals:	2322		Log-Likelihood:	4008.2
C(p5_bin)[T.21-25]	0.129887	0.0070542	18.4127	8.89039e-71	0.116054	0.14372		Df Model:	659		AIC:	-6696
C(p5_bin)[T.26-30]	0.150084	0.00695998	21.5639	3.70163e-94	0.136436	0.163733		Covariance Type:	nonrobust		BIC:	-2736
C(p5_bin)[T.31-35]	0.175362	0.0072085	24.3271	1.23432e-116	0.161226	0.189498
C(p5_bin)[T.36-40]	0.200059	0.00795869	25.1371	1.56224e-123	0.184452	0.215666
C(p5_bin)[T.41-45]	0.225192	0.0083583	26.9423	2.36339e-139	0.208801	0.241582			statistic	pvalue	df_constraint	df_denom
C(p5_bin)[T.46-50]	0.238716	0.00898648	26.564	5.47028e-136	0.221094	0.256339		C(p5_bin)	[209.69667112451097]	4.1024e-294	10	2322
C(p5_bin)[T.>50]	0.263474	0.00749011	35.1763	1.17433e-217	0.248786	0.278162		C(Site)	[16.383407367820432]	0	649	2322
C(Target)[T.633788]	-0.031626	0.101403	-0.311884	0.755157	-0.230476	0.167224
C(Target)[T.833741]	-0.2275	0.101413	-2.24329	0.0249718	-0.426369	-0.0286297
C(Target)[T.997185]	-0.323016	0.0880359	-3.66914	0.000248847	-0.495653	-0.150379
C(Target)[T.1092102]	-0.148637	0.0879158	-1.69067	0.091034	-0.321038	0.023765
C(Target)[T.1399623]	-0.300037	0.101403	-2.95886	0.00311901	-0.498887	-0.101187
C(Target)[T.1592306]	-0.211796	0.0785926	-2.69486	0.00709262	-0.365915	-0.0576769
C(Target)[T.1607972]	-0.12157	0.0878616	-1.38365	0.166599	-0.293865	0.0507259
C(Target)[T.1609970]	-0.0284285	0.0752456	-0.37781	0.705607	-0.175984	0.119127
C(Target)[T.1721097]	-0.101794	0.0878698	-1.15847	0.246792	-0.274106	0.0705171
C(Target)[T.1721584]	-0.282223	0.101422	-2.78267	0.00543491	-0.48111	-0.0833369
C(Target)[T.1911901]	-0.0687819	0.101403	-0.678302	0.497648	-0.267632	0.130068
C(Target)[T.2476189]	0.306137	0.101403	3.01901	0.00256364	0.107287	0.504987
C(Target)[T.2536677]	-0.0915706	0.0802645	-1.14086	0.254046	-0.248968	0.0658271
C(Target)[T.2536707]	-0.240704	0.0802163	-3.00069	0.00272237	-0.398007	-0.0834011
C(Target)[T.2737372]	0.264582	0.101422	2.60874	0.00914602	0.0656959	0.463469
C(Target)[T.2841770]	0.0858494	0.101422	0.84646	0.397383	-0.113037	0.284736
C(Target)[T.2962985]	0.0754636	0.101418	0.744082	0.456902	-0.123416	0.274344
C(Target)[T.3401753]	0.285963	0.087883	3.2539	0.00115464	0.113625	0.4583
C(Target)[T.3723956]	-0.280526	0.101403	-2.76645	0.00571194	-0.479376	-0.0816763
C(Target)[T.4303335]	-0.0361446	0.0878728	-0.411329	0.680869	-0.208462	0.136173
C(Target)[T.5144601]	-0.0888143	0.0828928	-1.07144	0.284085	-0.251366	0.0737373
C(Target)[T.6372830]	-0.203513	0.0802532	-2.53588	0.0112814	-0.360888	-0.0461375
C(Target)[T.6459758]	-0.194658	0.0786141	-2.47612	0.0133528	-0.348819	-0.0404965
C(Target)[T.6640680]	-0.130112	0.0828609	-1.57025	0.116493	-0.292601	0.0323766
C(Target)[T.6970985]	-0.217971	0.101403	-2.14955	0.0316937	-0.416821	-0.0191212
C(Target)[T.7020301]	-0.00219881	0.080025	-0.0274766	0.978082	-0.159127	0.154729
C(Target)[T.7020345]	-0.216437	0.07864	-2.75225	0.00596474	-0.370649	-0.062225
C(Target)[T.7024062]	-0.152696	0.0879737	-1.7357	0.0827491	-0.325212	0.019819
C(Target)[T.7147325]	-0.142869	0.101422	-1.40866	0.15907	-0.341755	0.056018
C(Target)[T.7313139]	-0.260104	0.0737201	-3.52827	0.000426413	-0.404669	-0.11554
C(Target)[T.7329382]	0.0222704	0.101454	0.219512	0.82627	-0.17668	0.221221
C(Target)[T.7858001]	-0.169181	0.0753063	-2.24658	0.0247606	-0.316856	-0.0215068
C(Target)[T.8390423]	-0.248982	0.0802136	-3.10399	0.00193232	-0.40628	-0.0916844
C(Target)[T.8436035]	-0.194722	0.101465	-1.91911	0.0550931	-0.393694	0.00424916
C(Target)[T.8707675]	-0.102695	0.0775336	-1.32452	0.18546	-0.254737	0.0493474
C(Target)[T.8878688]	-0.277245	0.0730258	-3.79653	0.000150497	-0.420447	-0.134042
C(Target)[T.8911454]	-0.101542	0.0760139	-1.33584	0.181733	-0.250605	0.0475199
C(Target)[T.9423155]	-0.118742	0.0879158	-1.35063	0.176946	-0.291143	0.05366
C(Target)[T.9943224]	0.125592	0.101454	1.23792	0.21587	-0.0733579	0.324542
C(Target)[T.9943502]	-0.152545	0.0786366	-1.93987	0.0525165	-0.30675	0.00166055
C(Target)[T.10412136]	0.098442	0.0878563	1.12049	0.262621	-0.0738429	0.270727
C(Target)[T.10654346]	-0.27111	0.0761214	-3.56155	0.000376083	-0.420383	-0.121837
C(Target)[T.11099509]	0.0304671	0.101454	0.300304	0.763972	-0.168483	0.229417
C(Target)[T.11344589]	-0.117673	0.0828705	-1.41997	0.155752	-0.280181	0.0448346
C(Target)[T.11643787]	-0.144478	0.101422	-1.42453	0.154429	-0.343364	0.0544088
C(Target)[T.11805895]	0.0695351	0.101124	0.687623	0.491759	-0.128767	0.267837
C(Target)[T.11851442]	0.125023	0.0767527	1.6289	0.10347	-0.0254885	0.275534
C(Target)[T.11915882]	-0.0782184	0.0775037	-1.00922	0.312973	-0.230202	0.0737653
C(Target)[T.12775056]	0.162918	0.0878616	1.85426	0.0638284	-0.00937696	0.335214
C(Target)[T.13486275]	0.123549	0.0829027	1.49029	0.136284	-0.0390219	0.28612
C(Target)[T.13814158]	-0.256788	0.101418	-2.53196	0.011408	-0.455668	-0.0579075
C(Target)[T.13814509]	-0.089738	0.0801494	-1.11963	0.262985	-0.24691	0.0674338
C(Target)[T.14301143]	-0.120212	0.101403	-1.18548	0.235948	-0.319062	0.0786384
C(Target)[T.14337513]	-0.131393	0.101403	-1.29575	0.19519	-0.330243	0.0674568
C(Target)[T.14529262]	-0.184713	0.0802722	-2.30108	0.0214755	-0.342125	-0.0272999
C(Target)[T.14643762]	-0.167034	0.0878698	-1.90093	0.0574353	-0.339345	0.0052774
C(Target)[T.15246019]	-0.0842579	0.101413	-0.830838	0.40615	-0.283128	0.114612
C(Target)[T.15617464]	-0.143188	0.0802557	-1.78415	0.0745297	-0.300568	0.014192
C(Target)[T.15720117]	-0.13326	0.101452	-1.31352	0.189137	-0.332206	0.0656866
C(Target)[T.15847889]	-0.184908	0.0828527	-2.23177	0.0257251	-0.347381	-0.0224353
C(Target)[T.16264915]	-0.164546	0.0749134	-2.19649	0.0281558	-0.31145	-0.017642
C(Target)[T.16761979]	0.0112074	0.0879521	0.127426	0.898614	-0.161265	0.18368
C(Target)[T.17159724]	0.0012859	0.101452	0.012675	0.989888	-0.19766	0.200232
C(Target)[T.17778494]	0.0251911	0.101422	0.24838	0.803862	-0.173695	0.224078
C(Target)[T.18022463]	-0.0808419	0.0786596	-1.02774	0.304177	-0.235092	0.0734084
C(Target)[T.18212415]	-0.163823	0.0878981	-1.86378	0.0624781	-0.33619	0.00854384
C(Target)[T.18314926]	-0.172655	0.0755993	-2.28382	0.0224721	-0.320904	-0.024406
C(Target)[T.18588678]	-0.165285	0.101469	-1.62892	0.103465	-0.364263	0.033694
C(Target)[T.18651569]	-0.158939	0.0750105	-2.11888	0.0342063	-0.306033	-0.0118439
C(Target)[T.19240922]	-0.127492	0.0878565	-1.45114	0.146875	-0.299778	0.044793
C(Target)[T.19251638]	-0.210287	0.0775342	-2.71218	0.0067335	-0.36233	-0.0582433
C(Target)[T.19378495]	-0.0816317	0.0747716	-1.09175	0.275058	-0.228258	0.0649944
C(Target)[T.19516126]	-0.165261	0.0829715	-1.99178	0.0465126	-0.327967	-0.00255468
C(Target)[T.19901585]	0.205585	0.101403	2.0274	0.0427352	0.00673486	0.404435
C(Target)[T.19947165]	-0.102455	0.0761457	-1.34552	0.17859	-0.251776	0.0468653
C(Target)[T.20251977]	0.100445	0.0828541	1.21231	0.225518	-0.0620312	0.26292
C(Target)[T.20823040]	-0.374058	0.101403	-3.68882	0.000230471	-0.572908	-0.175208
C(Target)[T.21001721]	-0.29423	0.0755373	-3.89516	0.000100908	-0.442357	-0.146102
C(Target)[T.21002277]	-0.12328	0.087849	-1.40332	0.160656	-0.295551	0.0489908
C(Target)[T.21111771]	-0.144816	0.0878565	-1.64832	0.0994217	-0.317101	0.0274695
C(Target)[T.21335393]	-0.12563	0.0761659	-1.64943	0.0991951	-0.274991	0.02373
C(Target)[T.21431804]	0.0770364	0.0878981	0.876429	0.380888	-0.0953305	0.249403
C(Target)[T.21520390]	0.178892	0.101413	1.76399	0.0778645	-0.0199776	0.377762
C(Target)[T.21551638]	-0.0973488	0.0749314	-1.29917	0.194014	-0.244288	0.0495907
C(Target)[T.21940757]	-0.150293	0.0802415	-1.87301	0.061193	-0.307645	0.00705963
C(Target)[T.22009275]	-0.05554	0.101413	-0.547661	0.583978	-0.25441	0.14333
C(Target)[T.22169591]	-0.136233	0.0878729	-1.55034	0.121195	-0.308551	0.0360843
C(Target)[T.22982513]	-0.00756565	0.101454	-0.0745721	0.940562	-0.206516	0.191385
C(Target)[T.23034822]	-0.0550531	0.0749838	-0.734199	0.462901	-0.202095	0.0919891
C(Target)[T.23069152]	-0.155972	0.101422	-1.53786	0.12422	-0.354859	0.0429145
C(Target)[T.23181897]	-0.0585899	0.101465	-0.577439	0.563699	-0.257561	0.140381
C(Target)[T.23302800]	-0.29546	0.101454	-2.91226	0.00362253	-0.494411	-0.0965102
C(Target)[T.23531217]	-0.13585	0.0786607	-1.72703	0.0842949	-0.290102	0.018403
C(Target)[T.23556328]	-0.240199	0.0785319	-3.05861	0.00224903	-0.394199	-0.0861987
C(Target)[T.23559440]	-0.211217	0.0878981	-2.40297	0.0163404	-0.383584	-0.0388497
C(Target)[T.23678948]	-0.235952	0.0736076	-3.20553	0.00136643	-0.380295	-0.091608
C(Target)[T.23807102]	-0.254078	0.0878804	-2.89118	0.00387364	-0.42641	-0.0817459
C(Target)[T.24232526]	0.0573938	0.0878565	0.653267	0.513649	-0.114892	0.229679
C(Target)[T.24443020]	-0.127696	0.101465	-1.25852	0.208331	-0.326667	0.0712758
C(Target)[T.24443040]	-0.198657	0.0828606	-2.39749	0.0165866	-0.361145	-0.0361686
C(Target)[T.24556042]	-0.363033	0.0730715	-4.96819	7.2505e-07	-0.506326	-0.219741
C(Target)[T.24913810]	0.0487074	0.0803404	0.606263	0.544399	-0.108839	0.206254
C(Target)[T.24927339]	-0.139179	0.101452	-1.37187	0.170236	-0.338125	0.0597669
C(Target)[T.25159882]	-0.0373343	0.101523	-0.367744	0.713098	-0.236419	0.16175
C(Target)[T.25407726]	-0.102644	0.0760836	-1.3491	0.177437	-0.251843	0.0465547
C(Target)[T.25428359]	-0.1484	0.0878573	-1.68911	0.0913328	-0.320687	0.0238864
C(Target)[T.25428661]	-0.0130457	0.101418	-0.128633	0.897659	-0.211926	0.185834
C(Target)[T.26204674]	-0.0585924	0.101403	-0.577817	0.563444	-0.257442	0.140258
C(Target)[T.26548511]	0.143261	0.0783806	1.82777	0.067713	-0.0104419	0.296965
C(Target)[T.26548556]	-0.149207	0.0828373	-1.8012	0.0718004	-0.31165	0.0132359
C(Target)[T.26892746]	-0.0258313	0.0737255	-0.350372	0.726092	-0.170406	0.118743
C(Target)[T.26921807]	-0.250593	0.0749138	-3.34508	0.000835667	-0.397498	-0.103688
C(Target)[T.27143501]	-0.22359	0.0774391	-2.8873	0.00392151	-0.375447	-0.0717333
C(Target)[T.27155130]	-0.213353	0.087957	-2.42565	0.0153566	-0.385836	-0.0408707
C(Target)[T.27165420]	-0.0775372	0.0878698	-0.882411	0.377646	-0.249849	0.0947742
C(Target)[T.27180218]	-0.0636175	0.0774312	-0.821601	0.411388	-0.215459	0.0882239
C(Target)[T.27182915]	-0.241677	0.101452	-2.38218	0.0172906	-0.440623	-0.042731
C(Target)[T.27322295]	-0.215374	0.0761382	-2.82872	0.00471356	-0.36468	-0.0660678
C(Target)[T.27356908]	0.0451056	0.0878561	0.513403	0.607719	-0.127179	0.21739
C(Target)[T.28080851]	-0.229577	0.0785072	-2.92428	0.00348595	-0.383529	-0.0756258
C(Target)[T.28409898]	-0.142169	0.0828362	-1.71626	0.0862472	-0.304609	0.0202719
C(Target)[T.28491803]	-0.23032	0.0775714	-2.96914	0.0030169	-0.382437	-0.078204
C(Target)[T.28505765]	-0.114099	0.0775037	-1.47218	0.141108	-0.266083	0.0378843
C(Target)[T.28711275]	0.0835281	0.101418	0.823599	0.410252	-0.115352	0.282408
C(Target)[T.28776013]	0.339492	0.101413	3.34761	0.00082811	0.140622	0.538362
C(Target)[T.28879886]	-0.169475	0.0878808	-1.92847	0.0539186	-0.341809	0.0028576
C(Target)[T.28923917]	-0.144235	0.074868	-1.92653	0.0541605	-0.29105	0.00257987
C(Target)[T.29121071]	-0.282002	0.0752294	-3.74856	0.000182197	-0.429526	-0.134478
C(Target)[T.30091875]	0.0936482	0.10145	0.923098	0.356052	-0.105294	0.29259
C(Target)[T.30156219]	-0.0147204	0.101422	-0.145141	0.884612	-0.213607	0.184166
C(Target)[T.30377243]	-0.188775	0.0828458	-2.27863	0.0227798	-0.351234	-0.0263151
C(Target)[T.30445369]	-0.113711	0.101413	-1.12126	0.262293	-0.312581	0.0851592
C(Target)[T.30445803]	-0.0812076	0.0775998	-1.04649	0.295443	-0.23338	0.0709646
C(Target)[T.30492000]	0.0902792	0.10145	0.889889	0.373617	-0.108663	0.289221
C(Target)[T.30534822]	-0.0927317	0.0747148	-1.24114	0.214678	-0.239246	0.053783
C(Target)[T.30535135]	-0.225702	0.076731	-2.94147	0.00329889	-0.37617	-0.0752336
C(Target)[T.30535151]	-0.14369	0.101422	-1.41676	0.156686	-0.342577	0.055196
C(Target)[T.30594901]	-0.230211	0.0747142	-3.08122	0.00208569	-0.376725	-0.0836977
C(Target)[T.30634607]	-0.17091	0.0786592	-2.17279	0.0298971	-0.32516	-0.0166602
C(Target)[T.30634614]	-0.0663847	0.082909	-0.800694	0.423391	-0.228968	0.0961987
C(Target)[T.30634619]	-0.0201947	0.082909	-0.243576	0.807581	-0.182778	0.142389
C(Target)[T.30720439]	0.0940132	0.0826931	1.13689	0.2557	-0.0681467	0.256173
C(Target)[T.30762077]	-0.107147	0.0786102	-1.36302	0.173009	-0.261301	0.0470064
C(Target)[T.30957345]	0.00396825	0.101124	0.0392415	0.968701	-0.194334	0.202271
C(Target)[T.31033611]	-0.133453	0.0775292	-1.72132	0.0853253	-0.285487	0.0185808
C(Target)[T.31102368]	-0.220212	0.101403	-2.17165	0.0299832	-0.419062	-0.0213616
C(Target)[T.31325502]	-0.0452836	0.101413	-0.446526	0.655259	-0.244153	0.153586
C(Target)[T.31368934]	-0.209382	0.10145	-2.0639	0.0391383	-0.408324	-0.0104404
C(Target)[T.31494982]	-0.0037141	0.101452	-0.0366094	0.9708	-0.20266	0.195232
C(Target)[T.31508462]	-0.175627	0.0802995	-2.18714	0.0288314	-0.333093	-0.0181604
C(Target)[T.31943045]	-0.186145	0.0878981	-2.11774	0.0343034	-0.358512	-0.013778
C(Target)[T.32092787]	-0.362075	0.0786103	-4.60595	4.32771e-06	-0.516229	-0.207922
C(Target)[T.32174265]	-0.186386	0.0749729	-2.48605	0.0129869	-0.333407	-0.0393654
C(Target)[T.32277967]	-0.27959	0.0733637	-3.81101	0.000141997	-0.423455	-0.135725
C(Target)[T.32357195]	-0.185977	0.0802424	-2.31768	0.020553	-0.343331	-0.0286224
C(Target)[T.32612566]	-0.152338	0.0753086	-2.02285	0.0432027	-0.300017	-0.0046591
C(Target)[T.32771776]	-0.23692	0.0746292	-3.17463	0.00151994	-0.383267	-0.0905731
C(Target)[T.33686382]	-0.138629	0.0802545	-1.72737	0.0842345	-0.296007	0.0187489
C(Target)[T.34299685]	-0.142239	0.0878687	-1.61876	0.105634	-0.314548	0.0300706
C(Target)[T.34539692]	-0.218138	0.0736364	-2.96237	0.00308376	-0.362538	-0.0737386
C(Target)[T.34539697]	-0.175251	0.0741188	-2.36446	0.0181383	-0.320597	-0.0299049
C(Target)[T.34926947]	-0.118581	0.101124	-1.17263	0.241065	-0.316883	0.0797216
C(Target)[T.34961591]	-0.199313	0.0801067	-2.48809	0.0129129	-0.356401	-0.0422243
C(Target)[T.35148368]	-0.325133	0.101422	-3.20575	0.00136539	-0.524019	-0.126246
C(Target)[T.35242906]	-0.0799698	0.0878573	-0.910224	0.362799	-0.252257	0.0923171
C(Target)[T.35374350]	-0.306606	0.101523	-3.02008	0.00255463	-0.50569	-0.107522
C(Target)[T.35476636]	-0.135691	0.0878565	-1.54446	0.122613	-0.307976	0.0365946
C(Target)[T.35545944]	-0.240655	0.101124	-2.37981	0.0174019	-0.438958	-0.042353
C(Target)[T.35568167]	-0.222542	0.0802397	-2.77346	0.00559065	-0.379891	-0.0651929
C(Target)[T.35617053]	-0.0604595	0.0879098	-0.687745	0.491682	-0.232849	0.11193
C(Target)[T.35618455]	-0.129527	0.0878616	-1.47422	0.140558	-0.301823	0.042768
C(Target)[T.35629089]	-0.157758	0.076814	-2.05376	0.0401102	-0.308389	-0.00712668
C(Target)[T.35642152]	-0.0434241	0.101422	-0.428154	0.668579	-0.242311	0.155462
C(Target)[T.36151864]	-0.049292	0.0785449	-0.627564	0.530351	-0.203317	0.104733
C(Target)[T.36187396]	0.250374	0.101124	2.47592	0.0133602	0.052072	0.448677
C(Target)[T.36507038]	-0.150471	0.0829017	-1.81506	0.0696444	-0.31304	0.0120979
C(Target)[T.36591882]	-0.169901	0.101469	-1.67442	0.0941827	-0.36888	0.0290774
C(Target)[T.36661924]	-0.311435	0.0774428	-4.02149	5.96787e-05	-0.463299	-0.159571
C(Target)[T.36699144]	-0.20953	0.0828705	-2.52841	0.0115239	-0.372038	-0.0470224
C(Target)[T.36850387]	-0.0931063	0.087867	-1.05963	0.289424	-0.265412	0.0791997
C(Target)[T.36850406]	-0.124926	0.10145	-1.2314	0.218297	-0.323867	0.074016
C(Target)[T.36986160]	-0.30811	0.0828466	-3.71904	0.000204719	-0.470571	-0.145649
C(Target)[T.37018750]	-0.236695	0.101403	-2.3342	0.0196701	-0.435545	-0.0378451
C(Target)[T.37126326]	-0.15919	0.0876713	-1.81576	0.069536	-0.331112	0.0127321
C(Target)[T.37317140]	-0.0585566	0.0878981	-0.666187	0.505358	-0.230923	0.11381
C(Target)[T.37328429]	-0.065568	0.0878563	-0.74631	0.455556	-0.237853	0.106717
C(Target)[T.37690464]	-0.206539	0.0747321	-2.76373	0.00575955	-0.353088	-0.0599908
C(Target)[T.37719666]	-0.141163	0.0879098	-1.60577	0.108461	-0.313553	0.0312271
C(Target)[T.37736671]	-0.286299	0.075222	-3.80606	0.00014485	-0.433809	-0.13879
C(Target)[T.38620600]	-0.104377	0.0802252	-1.30105	0.19337	-0.261698	0.0529435
C(Target)[T.38701508]	-0.145735	0.101523	-1.4355	0.15128	-0.34482	0.0533489
C(Target)[T.39170331]	-0.227502	0.0749138	-3.03685	0.0024172	-0.374407	-0.0805973
C(Target)[T.39200398]	-0.217647	0.101403	-2.14636	0.0319476	-0.416497	-0.0187975
C(Target)[T.39520324]	-0.00689768	0.087871	-0.0784978	0.937439	-0.179211	0.165416
C(Target)[T.39532805]	-0.00994031	0.0749673	-0.132595	0.894525	-0.15695	0.137069
C(Target)[T.39950328]	-0.0137181	0.101465	-0.1352	0.892465	-0.212689	0.185253
C(Target)[T.40122059]	-0.0212647	0.101413	-0.209684	0.833933	-0.220135	0.177605
C(Target)[T.40569376]	0.10508	0.0801111	1.31168	0.189757	-0.0520163	0.262177
C(Target)[T.40648547]	-0.0673936	0.101418	-0.66451	0.50643	-0.266274	0.131486
C(Target)[T.40992297]	-0.0676652	0.0828502	-0.816717	0.414174	-0.230133	0.0948029
C(Target)[T.41333977]	-0.296213	0.0826053	-3.58589	0.000342867	-0.458201	-0.134226
C(Target)[T.41333995]	-0.0577224	0.101403	-0.569237	0.56925	-0.256572	0.141128
C(Target)[T.41921323]	-0.0866115	0.101124	-0.856489	0.391816	-0.284914	0.111691
C(Target)[T.42017755]	-0.260684	0.0828532	-3.14634	0.00167422	-0.423158	-0.0982103
C(Target)[T.42154649]	-0.299817	0.0828761	-3.61766	0.000303628	-0.462336	-0.137298
C(Target)[T.42242884]	0.208588	0.101454	2.05598	0.0398955	0.00963801	0.407538
C(Target)[T.42536264]	-0.0823082	0.0802662	-1.02544	0.305262	-0.239709	0.0750927
C(Target)[T.42682457]	-0.193594	0.0802346	-2.41285	0.0159052	-0.350933	-0.0362554
C(Target)[T.42804400]	-0.124408	0.101454	-1.22625	0.22023	-0.323358	0.0745424
C(Target)[T.43067081]	-0.265249	0.0876609	-3.02585	0.00250656	-0.437151	-0.093347
C(Target)[T.43330516]	-0.114168	0.0755432	-1.51129	0.130851	-0.262307	0.0339717
C(Target)[T.43457681]	-0.05554	0.101413	-0.547661	0.583978	-0.25441	0.14333
C(Target)[T.43619140]	0.157965	0.101422	1.5575	0.119487	-0.0409217	0.356851
C(Target)[T.43728920]	-0.038408	0.0773674	-0.496436	0.619634	-0.190124	0.113308
C(Target)[T.43955275]	0.1527	0.101413	1.50572	0.132275	-0.0461699	0.35157
C(Target)[T.43974958]	-0.0542456	0.0828538	-0.654715	0.512716	-0.216721	0.10823
C(Target)[T.43974962]	-0.172097	0.0775558	-2.21901	0.0265821	-0.324183	-0.0200116
C(Target)[T.44002783]	-0.144147	0.0828606	-1.73963	0.0820565	-0.306635	0.0183417
C(Target)[T.44052095]	-0.306366	0.0879098	-3.485	0.000501253	-0.478756	-0.133976
C(Target)[T.44070913]	-0.238917	0.075625	-3.15923	0.00160219	-0.387217	-0.0906175
C(Target)[T.44122241]	-0.283396	0.082909	-3.41815	0.00064135	-0.445979	-0.120812
C(Target)[T.44142383]	-0.182313	0.0828558	-2.20036	0.0278794	-0.344792	-0.0198336
C(Target)[T.44324789]	-0.23074	0.0786174	-2.93497	0.00336853	-0.384908	-0.0765722
C(Target)[T.44355240]	-0.144515	0.0747281	-1.93389	0.0532486	-0.291056	0.00202521
C(Target)[T.44359726]	0.11908	0.0880359	1.35263	0.176304	-0.0535568	0.291718
C(Target)[T.44437198]	-0.375963	0.0785351	-4.7872	1.79764e-06	-0.529969	-0.221957
C(Target)[T.44517325]	-0.207805	0.101418	-2.04898	0.040576	-0.406685	-0.00892448
C(Target)[T.44808919]	0.162555	0.101422	1.60277	0.109122	-0.0363313	0.361442
C(Target)[T.44861758]	-0.00700118	0.10145	-0.0690113	0.944987	-0.205943	0.191941
C(Target)[T.44960314]	-0.353875	0.101124	-3.49942	0.000475048	-0.552177	-0.155572
C(Target)[T.44989622]	-0.336417	0.0741303	-4.53818	5.96349e-06	-0.481785	-0.191048
C(Target)[T.45402440]	0.06739	0.0828406	0.81349	0.416021	-0.0950593	0.229839
C(Target)[T.45468045]	-0.149479	0.087691	-1.70461	0.0884002	-0.32144	0.0224815
C(Target)[T.45596405]	-0.364032	0.0826216	-4.40601	1.10076e-05	-0.526051	-0.202012
C(Target)[T.45857595]	-0.151471	0.101469	-1.49278	0.13563	-0.350449	0.0475078
C(Target)[T.46174100]	-0.21634	0.0878616	-2.46228	0.0138777	-0.388636	-0.0440448
C(Target)[T.46347121]	-0.00674622	0.0801059	-0.0842163	0.932892	-0.163833	0.15034
C(Target)[T.46358728]	-0.103027	0.082909	-1.24265	0.214121	-0.26561	0.0595563
C(Target)[T.46358752]	0.101779	0.0759598	1.33991	0.180407	-0.0471771	0.250735
C(Target)[T.46358760]	-0.0991997	0.0761612	-1.3025	0.192876	-0.248551	0.0501513
C(Target)[T.46652942]	-0.0634253	0.101418	-0.625383	0.531781	-0.262305	0.135455
C(Target)[T.46653025]	0.317395	0.0828522	3.83085	0.000131086	0.154923	0.479867
C(Target)[T.46689450]	-0.260774	0.0756088	-3.44899	0.000572719	-0.409042	-0.112506
C(Target)[T.46762427]	0.170101	0.101413	1.67731	0.0936171	-0.0287688	0.368971
C(Target)[T.46821221]	-0.368581	0.101124	-3.64485	0.000273425	-0.566883	-0.170278
C(Target)[T.46850799]	-0.27146	0.0752861	-3.6057	0.000317869	-0.419095	-0.123824
C(Target)[T.46850967]	-0.141753	0.0802196	-1.76706	0.077349	-0.299063	0.0155564
C(Target)[T.47129736]	0.0439111	0.101422	0.432956	0.665087	-0.154975	0.242798
C(Target)[T.47218368]	-0.137423	0.0747193	-1.83919	0.0660145	-0.283947	0.00910033
C(Target)[T.47513381]	-0.163618	0.0786345	-2.08074	0.0375675	-0.317819	-0.00941646
C(Target)[T.47971363]	-0.223697	0.0878652	-2.54591	0.0109635	-0.395999	-0.0513943
C(Target)[T.48203946]	-0.0356755	0.0879521	-0.405624	0.685056	-0.208148	0.136797
C(Target)[T.48598215]	0.179217	0.0802143	2.23423	0.0255625	0.0219184	0.336516
C(Target)[T.48610998]	-0.0696143	0.0829194	-0.839542	0.401252	-0.232218	0.0929895
C(Target)[T.48615044]	-0.268121	0.0786903	-3.4073	0.000667271	-0.422432	-0.113811
C(Target)[T.48897773]	-0.158914	0.0802693	-1.97976	0.0478487	-0.316321	-0.00150672
C(Target)[T.48957844]	-0.0094562	0.101454	-0.0932066	0.925747	-0.208406	0.189494
C(Target)[T.49444316]	0.013996	0.0826123	0.169418	0.865483	-0.148006	0.175997
C(Target)[T.49568465]	-0.108091	0.101418	-1.0658	0.286627	-0.306971	0.0907888
C(Target)[T.49635191]	-0.236622	0.101454	-2.33231	0.0197696	-0.435572	-0.0376721
C(Target)[T.50066051]	-0.313178	0.0878804	-3.56369	0.000373057	-0.485511	-0.140846
C(Target)[T.50120039]	-0.307565	0.0773691	-3.9753	7.24387e-05	-0.459285	-0.155845
C(Target)[T.50151059]	-0.0218018	0.101413	-0.21498	0.829802	-0.220672	0.177068
C(Target)[T.50151718]	-0.272084	0.0827043	-3.28984	0.00101742	-0.434266	-0.109902
C(Target)[T.50337343]	-0.0875913	0.101413	-0.863707	0.387838	-0.286461	0.111279
C(Target)[T.50756953]	-0.213745	0.0878868	-2.43205	0.0150887	-0.38609	-0.0414004
C(Target)[T.50756969]	-0.266476	0.0879098	-3.03125	0.00246235	-0.438866	-0.0940866
C(Target)[T.50925065]	0.0463015	0.0766577	0.604004	0.5459	-0.104023	0.196626
C(Target)[T.50970050]	-0.250977	0.0747106	-3.35933	0.000793948	-0.397484	-0.104471
C(Target)[T.51238890]	-0.236003	0.0767483	-3.07503	0.00212935	-0.386505	-0.0855007
C(Target)[T.51594317]	0.193756	0.101403	1.91075	0.0561596	-0.00509396	0.392606
C(Target)[T.52028074]	-0.104661	0.0827042	-1.26549	0.205824	-0.266843	0.0575208
C(Target)[T.52028095]	-0.113383	0.0878761	-1.29026	0.197088	-0.285707	0.0589407
C(Target)[T.52070056]	-0.203759	0.0802304	-2.53968	0.0111602	-0.36109	-0.0464285
C(Target)[T.52409973]	-0.254374	0.075669	-3.36166	0.000787297	-0.40276	-0.105988
C(Target)[T.52685916]	-0.180499	0.0827001	-2.18257	0.0291675	-0.342673	-0.0183249
C(Target)[T.53545074]	-0.0839567	0.0828538	-1.01331	0.311017	-0.246432	0.0785185
C(Target)[T.53793648]	-0.297341	0.0775095	-3.83618	0.000128294	-0.449336	-0.145345
C(Target)[T.53845814]	-0.129372	0.0828767	-1.56102	0.118656	-0.291892	0.0331482
C(Target)[T.54000226]	-0.165538	0.0756787	-2.18738	0.0288141	-0.313943	-0.0171333
C(Target)[T.54053948]	0.390172	0.0800238	4.8757	1.15754e-06	0.233247	0.547098
C(Target)[T.54126270]	-0.057313	0.101422	-0.565096	0.572063	-0.2562	0.141574
C(Target)[T.54190396]	-0.294959	0.0765855	-3.85137	0.000120639	-0.445142	-0.144776
C(Target)[T.55232241]	-0.204726	0.0766528	-2.67082	0.00761938	-0.355041	-0.0544109
C(Target)[T.55365369]	-0.25883	0.0878547	-2.94612	0.00324993	-0.431112	-0.0865484
C(Target)[T.55396009]	-0.123745	0.0828761	-1.49314	0.135538	-0.286264	0.0387737
C(Target)[T.55617678]	0.138758	0.082856	1.67469	0.0941302	-0.0237215	0.301237
C(Target)[T.55618822]	0.146297	0.080214	1.82383	0.0683061	-0.0110018	0.303595
C(Target)[T.55681759]	-0.0716583	0.0827055	-0.866427	0.386346	-0.233843	0.0905261
C(Target)[T.55829834]	0.316115	0.101124	3.12602	0.00179381	0.117813	0.514418
C(Target)[T.56334198]	-0.248174	0.0878689	-2.82436	0.00477793	-0.420483	-0.0758638
C(Target)[T.56361485]	-0.0597048	0.0786428	-0.75919	0.447816	-0.213922	0.0945126
C(Target)[T.56435849]	-0.235719	0.0774337	-3.04413	0.00235969	-0.387565	-0.0838722
C(Target)[T.56688344]	0.0543907	0.0785738	0.692224	0.488866	-0.0996915	0.208473
C(Target)[T.56688773]	-0.094502	0.101418	-0.931803	0.351535	-0.293382	0.104378
C(Target)[T.56725190]	-0.255988	0.0756283	-3.38481	0.000724102	-0.404294	-0.107682
C(Target)[T.56914072]	-0.107493	0.0802476	-1.33951	0.180535	-0.264857	0.0498717
C(Target)[T.56993835]	-0.125936	0.0802484	-1.56933	0.116707	-0.283302	0.0314297
C(Target)[T.57172388]	-0.258216	0.0828761	-3.11569	0.00185761	-0.420735	-0.095697
C(Target)[T.57174088]	-0.18323	0.075648	-2.42214	0.0155054	-0.331575	-0.0348856
C(Target)[T.57178836]	-0.120011	0.101422	-1.18329	0.236815	-0.318898	0.0788751
C(Target)[T.57435387]	-0.105838	0.10145	-1.04326	0.296937	-0.30478	0.0931034
C(Target)[T.57435437]	-0.0827365	0.0878563	-0.941725	0.346431	-0.255021	0.0895485
C(Target)[T.57460576]	-0.165539	0.101523	-1.63057	0.103117	-0.364624	0.0335449
C(Target)[T.58007483]	-0.125981	0.101403	-1.24238	0.214223	-0.324831	0.0728691
C(Target)[T.58392438]	-0.202822	0.101124	-2.00568	0.0450064	-0.401124	-0.00451949
C(Target)[T.58578064]	-0.115182	0.087867	-1.31087	0.190032	-0.287488	0.057124
C(Target)[T.58578502]	0.0459295	0.076773	0.598251	0.549731	-0.104621	0.19648
C(Target)[T.59107181]	0.423171	0.0786362	5.38137	8.13405e-08	0.268966	0.577375
C(Target)[T.59210030]	-0.0341937	0.0756993	-0.451705	0.651524	-0.182639	0.114252
C(Target)[T.59900076]	-0.237531	0.0767374	-3.09538	0.00198906	-0.388012	-0.0870505
C(Target)[T.61082152]	-0.15245	0.087874	-1.73487	0.0828961	-0.32477	0.0198695
C(Target)[T.61399872]	-0.192355	0.0761597	-2.52568	0.0116136	-0.341703	-0.0430067
C(Target)[T.61561666]	0.0630581	0.101452	0.621555	0.534295	-0.135888	0.262004
C(Target)[T.62437043]	-0.15871	0.076165	-2.08376	0.0372911	-0.308068	-0.00935105
C(Target)[T.62574272]	-0.0409035	0.101124	-0.40449	0.68589	-0.239206	0.157399
C(Target)[T.62602374]	-0.00700118	0.10145	-0.0690113	0.944987	-0.205943	0.191941
C(Target)[T.62646846]	0.0550573	0.101454	0.542682	0.587401	-0.143893	0.254007
C(Target)[T.62783899]	-0.193163	0.0786491	-2.45601	0.0141217	-0.347393	-0.0389332
C(Target)[T.62856182]	-0.250393	0.0748814	-3.34386	0.000839345	-0.397234	-0.103551
C(Target)[T.63322579]	-0.0803058	0.0828502	-0.969289	0.332502	-0.242774	0.0821623
C(Target)[T.63323719]	-0.141533	0.0775277	-1.82558	0.0680417	-0.293564	0.0104976
C(Target)[T.63351275]	-0.0147392	0.101124	-0.145754	0.884128	-0.213042	0.183563
C(Target)[T.63351286]	-0.1832	0.0828477	-2.21129	0.027113	-0.345663	-0.0207369
C(Target)[T.63727997]	0.212063	0.101403	2.09128	0.036611	0.0132127	0.410913
C(Target)[T.63827505]	-0.316848	0.0739266	-4.28599	1.89356e-05	-0.461817	-0.171879
C(Target)[T.64246892]	-0.267084	0.0775596	-3.4436	0.000584205	-0.419177	-0.114991
C(Target)[T.64507434]	-0.112988	0.0828433	-1.36388	0.172738	-0.275443	0.0494662
C(Target)[T.64610524]	-0.141571	0.0828663	-1.70843	0.087691	-0.304071	0.0209288
C(Target)[T.64754350]	-0.394308	0.101523	-3.88395	0.000105646	-0.593393	-0.195224
C(Target)[T.65041102]	0.0624087	0.101413	0.615391	0.538357	-0.136461	0.261279
C(Target)[T.65420723]	-0.245914	0.0744974	-3.30097	0.000978099	-0.392002	-0.0998253
C(Target)[T.65611071]	-0.12922	0.0878565	-1.47081	0.141478	-0.301506	0.043065
C(Target)[T.66002102]	-0.176254	0.0736804	-2.39214	0.0168297	-0.32074	-0.0317674
C(Target)[T.66740619]	-0.121902	0.0802543	-1.51895	0.128911	-0.27928	0.0354754
C(Target)[T.67701426]	-0.301856	0.0742593	-4.06489	4.96539e-05	-0.447478	-0.156235
C(Target)[T.68084846]	-0.174451	0.101454	-1.7195	0.0856558	-0.373401	0.0244993
C(Target)[T.68157534]	-0.173658	0.0757034	-2.29393	0.0218836	-0.322111	-0.0252048
C(Target)[T.68780102]	0.148832	0.0801805	1.85621	0.0635505	-0.00840117	0.306064
C(Target)[T.68796051]	-0.0182635	0.101413	-0.18009	0.857097	-0.217133	0.180606
C(Target)[T.68829032]	-0.142372	0.0766038	-1.85855	0.0632173	-0.292591	0.00784694
C(Target)[T.69394652]	0.264116	0.101422	2.60413	0.00926941	0.065229	0.463002
C(Target)[T.69504438]	0.0576121	0.0785999	0.732979	0.463646	-0.0965213	0.211745
C(Target)[T.69566034]	-0.163725	0.082832	-1.97659	0.0482064	-0.326157	-0.00129234
C(Target)[T.70052690]	-0.145896	0.101403	-1.43877	0.150349	-0.344746	0.0529539
C(Target)[T.70087693]	-0.110365	0.0879737	-1.25453	0.209777	-0.282881	0.0621499
C(Target)[T.70087759]	-0.21018	0.078509	-2.67715	0.00747747	-0.364135	-0.056225
C(Target)[T.70087770]	0.376175	0.0786233	4.78452	1.8215e-06	0.221996	0.530354
C(Target)[T.70087780]	-0.0352086	0.0801131	-0.439486	0.66035	-0.192309	0.121892
C(Target)[T.70133512]	-0.229588	0.0784398	-2.92694	0.00345646	-0.383408	-0.0757689
C(Target)[T.70354655]	-0.109641	0.0756779	-1.44879	0.147531	-0.258045	0.0387618
C(Target)[T.70413890]	-0.082885	0.0828997	-0.999823	0.3175	-0.24545	0.0796802
C(Target)[T.70810259]	-0.209045	0.101403	-2.06153	0.0393637	-0.407895	-0.0101954
C(Target)[T.71754962]	0.13092	0.101523	1.28956	0.197331	-0.0681645	0.330004
C(Target)[T.72121048]	-0.157608	0.0802456	-1.96407	0.0496417	-0.314968	-0.000247071
C(Target)[T.72474367]	0.129094	0.0760755	1.69692	0.089845	-0.0200886	0.278277
C(Target)[T.72573013]	0.00555249	0.101422	0.0547466	0.956345	-0.193334	0.204439
C(Target)[T.73168046]	-0.211247	0.0761447	-2.77429	0.00557656	-0.360566	-0.0619285
C(Target)[T.73448741]	-0.0275475	0.0775282	-0.355323	0.72238	-0.179579	0.124484
C(Target)[T.73626150]	-0.249652	0.0826961	-3.01891	0.00256444	-0.411818	-0.0874865
C(Target)[T.73714353]	0.0836876	0.0786111	1.06458	0.287178	-0.0704676	0.237843
C(Target)[T.73730604]	0.135079	0.101452	1.33146	0.18317	-0.0638671	0.334025
C(Target)[T.73852679]	-0.0456806	0.0729022	-0.626602	0.530982	-0.188641	0.0972796
C(Target)[T.74391989]	-0.171465	0.0828491	-2.0696	0.0386001	-0.333931	-0.00899862
C(Target)[T.74442343]	0.0318863	0.101465	0.31426	0.753352	-0.167085	0.230858
C(Target)[T.74482942]	0.0213359	0.0876565	0.243404	0.807714	-0.150557	0.193229
C(Target)[T.74502665]	0.213777	0.101523	2.10571	0.0353368	0.0146926	0.412861
C(Target)[T.74537934]	0.105815	0.0878868	1.20399	0.228716	-0.06653	0.27816
C(Target)[T.75073799]	-0.17287	0.0752858	-2.29619	0.0217538	-0.320505	-0.025236
C(Target)[T.75210804]	-0.139864	0.0761477	-1.83675	0.0663752	-0.289189	0.00946065
C(Target)[T.75274128]	-0.151803	0.0802415	-1.89183	0.0586381	-0.309155	0.00554928
C(Target)[T.75710834]	-0.0996295	0.101403	-0.98251	0.325951	-0.298479	0.0992205
C(Target)[T.76492878]	-0.0839942	0.101454	-0.827903	0.40781	-0.282944	0.114956
C(Target)[T.76726594]	-0.139053	0.0802229	-1.73334	0.0831683	-0.29637	0.0182626
C(Target)[T.77027157]	-0.196296	0.0753203	-2.60615	0.0092152	-0.343998	-0.0485938
C(Target)[T.77076086]	0.134619	0.101452	1.32692	0.184664	-0.0643269	0.333565
C(Target)[T.77086745]	-0.248002	0.0752947	-3.29376	0.00100343	-0.395654	-0.100351
C(Target)[T.77086784]	0.150782	0.0775255	1.94493	0.0519039	-0.00124471	0.302808
C(Target)[T.77156886]	-0.0235828	0.101422	-0.232523	0.816153	-0.222469	0.175304
C(Target)[T.77190696]	-0.0651084	0.0878868	-0.740821	0.458877	-0.237453	0.107236
C(Target)[T.77473910]	-0.160119	0.0827038	-1.93605	0.0529825	-0.3223	0.00206212
C(Target)[T.77697691]	-0.0182249	0.0787113	-0.23154	0.816915	-0.172577	0.136127
C(Target)[T.78236100]	-0.0823518	0.0749968	-1.09807	0.272287	-0.22942	0.0647159
C(Target)[T.79481146]	-0.0434508	0.0802385	-0.541521	0.5882	-0.200797	0.113896
C(Target)[T.79600624]	0.425562	0.101403	4.19674	2.80971e-05	0.226712	0.624412
C(Target)[T.79690481]	-0.188754	0.0878565	-2.14843	0.0317827	-0.361039	-0.0164683
C(Target)[T.79690501]	-0.0918879	0.0802305	-1.1453	0.252204	-0.249219	0.0654431
C(Target)[T.79768029]	0.0327613	0.101452	0.322924	0.746782	-0.166185	0.231707
C(Target)[T.80415504]	-0.218838	0.101403	-2.1581	0.0310222	-0.417688	-0.019988
C(Target)[T.80485625]	-0.100919	0.080252	-1.25753	0.208688	-0.258292	0.0564538
C(Target)[T.81732317]	-0.167081	0.0786172	-2.12524	0.0336717	-0.321248	-0.0129134
C(Target)[T.81801396]	-0.134875	0.101469	-1.32923	0.183902	-0.333854	0.0641034
C(Target)[T.82037940]	-0.163507	0.0878575	-1.86105	0.0628639	-0.335794	0.00878044
C(Target)[T.82430411]	-0.163117	0.101469	-1.60756	0.108068	-0.362095	0.035862
C(Target)[T.82809652]	-0.146675	0.0766639	-1.91321	0.0558434	-0.297011	0.00366233
C(Target)[T.83063082]	-0.245098	0.101403	-2.41707	0.0157225	-0.443948	-0.0462485
C(Target)[T.83157157]	-0.0703933	0.0743122	-0.947265	0.343602	-0.216118	0.0753318
C(Target)[T.83286296]	0.0183735	0.0878981	0.209032	0.834441	-0.153993	0.19074
C(Target)[T.83808019]	-0.163211	0.0733152	-2.22616	0.0260989	-0.306981	-0.0194414
C(Target)[T.83808098]	-0.368262	0.0737431	-4.99385	6.35883e-07	-0.512872	-0.223653
C(Target)[T.84139588]	-0.245803	0.0737632	-3.33233	0.000874731	-0.390452	-0.101155
C(Target)[T.85280317]	-0.015497	0.101403	-0.152825	0.878549	-0.214347	0.183353
C(Target)[T.85475166]	0.218761	0.0878565	2.48999	0.0128443	0.046476	0.391047
C(Target)[T.85643286]	0.126856	0.0879158	1.44293	0.149176	-0.0455457	0.299258
C(Target)[T.85686151]	0.128785	0.0878689	1.46565	0.142879	-0.0435247	0.301095
C(Target)[T.86068941]	-0.21533	0.101124	-2.12937	0.0333286	-0.413632	-0.0170276
C(Target)[T.86106088]	-0.161302	0.0803026	-2.00867	0.0446877	-0.318774	-0.00382914
C(Target)[T.86936172]	-0.0795145	0.0828649	-0.959568	0.337373	-0.242012	0.0829825
C(Target)[T.87422713]	-0.067652	0.0827295	-0.81775	0.413584	-0.229883	0.0945793
C(Target)[T.87504946]	-0.267266	0.0786042	-3.40015	0.000684884	-0.421407	-0.113124
C(Target)[T.88626204]	-0.292496	0.0878981	-3.32767	0.000889409	-0.464863	-0.120129
C(Target)[T.88883174]	-0.2387	0.0752053	-3.17397	0.00152337	-0.386176	-0.0912229
C(Target)[T.89251746]	-0.29674	0.0756616	-3.92194	9.03871e-05	-0.445111	-0.148369
C(Target)[T.89307965]	-0.0578597	0.101124	-0.572167	0.567264	-0.256162	0.140443
C(Target)[T.89575530]	-0.0539205	0.0802383	-0.672005	0.501647	-0.211267	0.103426
C(Target)[T.89645268]	-0.017414	0.101422	-0.171699	0.863689	-0.216301	0.181472
C(Target)[T.89963145]	-0.320299	0.101403	-3.15867	0.00160527	-0.519149	-0.121449
C(Target)[T.90245255]	0.0209834	0.0876594	0.239374	0.810837	-0.150915	0.192882
C(Target)[T.90474352]	-0.271588	0.0878573	-3.09124	0.00201689	-0.443875	-0.0993009
C(Target)[T.90587231]	-0.0951713	0.101418	-0.938403	0.348135	-0.294051	0.103709
C(Target)[T.90851618]	-0.252698	0.101124	-2.4989	0.0125265	-0.451001	-0.054396
C(Target)[T.92844899]	0.0124087	0.101413	0.122358	0.902626	-0.186461	0.211279
C(Target)[T.93583199]	-0.134058	0.0775345	-1.72901	0.0839399	-0.286102	0.017986
C(Target)[T.93921904]	-0.335314	0.101523	-3.30285	0.00097158	-0.534398	-0.13623
C(Target)[T.94459949]	-0.138292	0.0829005	-1.66817	0.0954175	-0.300858	0.0242749
C(Target)[T.94618755]	-0.374237	0.101124	-3.70078	0.000219937	-0.572539	-0.175934
C(Target)[T.94949350]	-0.160884	0.0756587	-2.12644	0.0335719	-0.309249	-0.012518
C(Target)[T.95157713]	-0.0157578	0.0802666	-0.196319	0.844378	-0.173159	0.141644
C(Target)[T.95534295]	0.0490192	0.101403	0.483409	0.628851	-0.149831	0.247869
C(Target)[T.95644694]	0.0891527	0.10145	0.878786	0.379608	-0.109789	0.288094
C(Target)[T.96327340]	-0.140275	0.0753217	-1.86234	0.0626811	-0.28798	0.00743004
C(Target)[T.97222335]	-0.244808	0.0741435	-3.30181	0.000975191	-0.390202	-0.0994133
C(Target)[T.97426212]	-0.225709	0.0743149	-3.0372	0.00241447	-0.371439	-0.0799784
C(Target)[T.97871989]	-0.228759	0.101403	-2.25593	0.0241674	-0.427609	-0.0299086
C(Target)[T.98929208]	-0.0367803	0.101454	-0.362531	0.716988	-0.23573	0.16217
C(Target)[T.99249527]	-0.200805	0.0744487	-2.69723	0.00704243	-0.346798	-0.0548124
C(Target)[T.99255904]	-0.33931	0.0760546	-4.46139	8.53132e-06	-0.488452	-0.190168
C(Target)[T.99505256]	0.0931016	0.0878991	1.05919	0.289625	-0.0792674	0.265471
C(Target)[T.99620412]	-0.0862232	0.101523	-0.849301	0.395802	-0.285307	0.112861
C(Target)[T.99971089]	0.195627	0.0876713	2.23137	0.025752	0.0237045	0.367549
C(Target)[T.99981786]	0.00158446	0.0786387	0.0201486	0.983927	-0.152625	0.155794
C(Target)[T.100101864]	0.0254224	0.101413	0.250682	0.802082	-0.173447	0.224292
C(Target)[T.100119684]	-0.161723	0.0746744	-2.1657	0.0304353	-0.308158	-0.0152872
C(Target)[T.100119750]	-0.00867314	0.101403	-0.0855313	0.931846	-0.207523	0.190177
C(Target)[T.100350188]	-0.0841195	0.101452	-0.829155	0.407102	-0.283066	0.114827
C(Target)[T.100375527]	-0.0230778	0.0878749	-0.262621	0.792866	-0.195399	0.149244
C(Target)[T.100429443]	-0.199455	0.0761237	-2.62015	0.00884645	-0.348733	-0.0501777
C(Target)[T.100529462]	-0.202973	0.0786471	-2.58081	0.00991768	-0.357199	-0.0487475
C(Target)[T.100583967]	0.300792	0.101403	2.9663	0.00304478	0.101942	0.499642
C(Target)[T.100709465]	0.0981506	0.0879196	1.11637	0.26438	-0.0742585	0.27056
C(Target)[T.101060966]	0.00946145	0.0774602	0.122146	0.902794	-0.142437	0.16136
C(Target)[T.101222616]	-0.37392	0.0736028	-5.08024	4.06975e-07	-0.518254	-0.229586
C(Target)[T.101347512]	-0.0856659	0.0878808	-0.974796	0.329763	-0.257999	0.0866672
C(Target)[T.101588116]	0.153356	0.0876565	1.74951	0.0803343	-0.0185369	0.325249
C(Target)[T.101677059]	-0.153487	0.0828308	-1.85302	0.0640061	-0.315917	0.0089428
C(Target)[T.102065490]	-0.146223	0.101523	-1.4403	0.149917	-0.345307	0.0528611
C(Target)[T.102120531]	-0.147182	0.101422	-1.45119	0.146862	-0.346069	0.0517042
C(Target)[T.102769203]	-0.230651	0.0739369	-3.11957	0.00183342	-0.37564	-0.0856618
C(Target)[T.102798898]	-0.192352	0.101523	-1.89468	0.0582596	-0.391436	0.00673207
C(Target)[T.102799205]	-0.047718	0.0767261	-0.621926	0.534052	-0.198177	0.102741
C(Target)[T.102854476]	-0.00506361	0.0878749	-0.0576229	0.954054	-0.177385	0.167258
C(Target)[T.103529008]	-0.105707	0.101413	-1.04234	0.297362	-0.304577	0.0931626
C(Target)[T.103687023]	-0.135901	0.101523	-1.33862	0.180824	-0.334985	0.0631837
C(Target)[T.103930498]	-0.239766	0.0747298	-3.20844	0.00135275	-0.38631	-0.0932219
C(Target)[T.104854145]	-0.103825	0.101413	-1.02378	0.306045	-0.302695	0.0950448
C(Target)[T.105366756]	-0.0536042	0.0801805	-0.668545	0.503852	-0.210837	0.103629
C(Target)[T.106059101]	-0.231321	0.076678	-3.01679	0.00258239	-0.381686	-0.080957
C(Target)[T.106325787]	-0.191005	0.08024	-2.38042	0.0173733	-0.348354	-0.0336551
C(Target)[T.106987063]	-0.232506	0.0802224	-2.89827	0.0037874	-0.389821	-0.0751915
C(Target)[T.107459484]	-0.056244	0.101403	-0.554658	0.579182	-0.255094	0.142606
C(Target)[T.107564015]	-0.221215	0.082842	-2.67033	0.00763053	-0.383668	-0.0587634
C(Target)[T.107671849]	-0.00466386	0.082833	-0.0563044	0.955104	-0.167098	0.157771
C(Target)[T.107722040]	-0.142446	0.0786226	-1.81177	0.0701505	-0.296624	0.0117316
C(Target)[T.107722348]	-0.153624	0.07861	-1.95426	0.0507906	-0.307777	0.000528902
C(Target)[T.107743993]	-0.141628	0.101403	-1.39669	0.162641	-0.340478	0.0572217
C(Target)[T.107775741]	0.0165898	0.0802536	0.206718	0.836249	-0.140786	0.173966
C(Target)[T.108222339]	-0.264065	0.0786176	-3.35885	0.000795324	-0.418233	-0.109897
C(Target)[T.108377962]	-0.149966	0.0775334	-1.93421	0.0532086	-0.302008	0.00207598
C(Target)[T.108593651]	0.0887443	0.101422	0.875004	0.381662	-0.110142	0.287631
C(Target)[T.108733013]	-0.0439405	0.101413	-0.433282	0.66485	-0.24281	0.154929
C(Target)[T.108733571]	0.330534	0.101523	3.25577	0.00114713	0.131449	0.529618
C(Target)[T.109713854]	-0.131451	0.101413	-1.29619	0.195038	-0.330321	0.0674189
C(Target)[T.110403602]	-0.238517	0.0760529	-3.1362	0.00173295	-0.387656	-0.0893785
C(Target)[T.110468486]	0.0160875	0.073645	0.218446	0.8271	-0.128329	0.160504
C(Target)[T.110583269]	-0.255156	0.078466	-3.2518	0.00116317	-0.409027	-0.101285
C(Target)[T.110874862]	0.0729903	0.0802983	0.908989	0.36345	-0.0844736	0.230454
C(Target)[T.111092373]	-0.0937372	0.0736443	-1.27284	0.203203	-0.238153	0.0506782
C(Target)[T.111092399]	-0.18843	0.0742554	-2.53759	0.0112267	-0.334044	-0.0428162
C(Target)[T.111631341]	-0.103736	0.0786172	-1.31951	0.187129	-0.257903	0.0504311
C(Target)[T.111879428]	0.0952445	0.101413	0.939173	0.34774	-0.103625	0.294114
C(Target)[T.112561303]	-0.0875913	0.101413	-0.863707	0.387838	-0.286461	0.111279
C(Target)[T.112961414]	-0.022873	0.101418	-0.225531	0.821586	-0.221753	0.176007
C(Target)[T.113853814]	0.142234	0.0767854	1.85235	0.0641024	-0.00834165	0.292809
C(Target)[T.113854697]	0.118296	0.0760643	1.55521	0.120032	-0.030865	0.267457
C(Target)[T.113854712]	-0.109669	0.0767142	-1.42958	0.152973	-0.260104	0.0407668
C(Target)[T.113929508]	-0.0422186	0.0786312	-0.536919	0.591375	-0.196413	0.111976
C(Target)[T.114400405]	0.248195	0.101523	2.44473	0.0145698	0.0491112	0.44728
C(Target)[T.116254020]	-0.19245	0.0786903	-2.44567	0.0145322	-0.346761	-0.0381397
C(Target)[T.116254050]	-0.200072	0.076133	-2.62793	0.00864731	-0.349367	-0.050776
C(Target)[T.116279924]	-0.0988135	0.075699	-1.30535	0.191904	-0.247258	0.0496312
C(Target)[T.117367496]	-0.166386	0.0802584	-2.07312	0.0382709	-0.323771	-0.0089999
C(Target)[T.117542790]	0.293184	0.101124	2.89926	0.00377559	0.0948816	0.491486
C(Target)[T.117602508]	-0.13916	0.0775496	-1.79446	0.0728693	-0.291234	0.0129138
C(Target)[T.118116728]	-0.0916758	0.0827001	-1.10853	0.267747	-0.25385	0.070498
C(Target)[T.118341913]	-0.288293	0.0753283	-3.82715	0.000133058	-0.436011	-0.140575
C(Target)[T.119498562]	-0.1207	0.0749894	-1.60956	0.10763	-0.267753	0.0263534
C(Target)[T.119498582]	0.164656	0.0738305	2.23019	0.0258303	0.0198752	0.309436
C(Target)[T.119651414]	-0.0279451	0.0879196	-0.317848	0.750629	-0.200354	0.144464
C(Target)[T.120252970]	-0.29224	0.0878687	-3.32587	0.00089516	-0.464549	-0.11993
C(Target)[T.120851342]	-0.272546	0.087883	-3.10123	0.00195031	-0.444883	-0.100208
C(Target)[T.122795155]	-0.110643	0.101454	-1.09057	0.275577	-0.309593	0.0883076
C(Target)[T.124914798]	-0.150727	0.101418	-1.48619	0.137365	-0.349607	0.0481531
C(Target)[T.124914813]	-0.175477	0.0775178	-2.2637	0.0236843	-0.327488	-0.023466
C(Target)[T.124953953]	-0.0597237	0.0878575	-0.67978	0.496712	-0.232011	0.112564
C(Target)[T.125153751]	-0.10245	0.101465	-1.0097	0.312743	-0.301421	0.0965218
C(Target)[T.126340145]	-0.112642	0.072971	-1.54365	0.122809	-0.255737	0.0304534
C(Target)[T.127330986]	-0.294652	0.0768114	-3.83604	0.000128366	-0.445278	-0.144026
C(Target)[T.127590730]	-0.172168	0.0803072	-2.14386	0.0321474	-0.329649	-0.0146864
C(Target)[T.127590747]	0.00114099	0.08787	0.012985	0.989641	-0.171171	0.173453
C(Target)[T.129093538]	-0.146953	0.0878565	-1.67265	0.0945316	-0.319238	0.0253325
C(Target)[T.130746752]	-0.0354384	0.0746178	-0.474933	0.634879	-0.181763	0.110886
C(Target)[T.131289733]	0.455879	0.0828482	5.50258	4.15395e-08	0.293415	0.618343
C(Target)[T.131492713]	-0.122344	0.073745	-1.65901	0.097248	-0.266957	0.0222689
C(Target)[T.131711148]	-0.156722	0.0878981	-1.783	0.0747166	-0.329089	0.0156445
C(Target)[T.131830610]	-0.196948	0.0878991	-2.24061	0.0251456	-0.369317	-0.0245787
C(Target)[T.132331793]	-0.247277	0.101403	-2.43856	0.0148205	-0.446127	-0.0484272
C(Target)[T.132670067]	-0.16465	0.101465	-1.62273	0.104782	-0.363622	0.0343209
C(Target)[T.132965075]	-0.197816	0.101403	-1.95079	0.0512019	-0.396666	0.0010337
C(Target)[T.133026548]	-0.165889	0.0802641	-2.06678	0.0388651	-0.323286	-0.0084918
C(Target)[T.133030749]	-0.12988	0.0766799	-1.6938	0.0904374	-0.280249	0.0204878
C(Target)[T.133030773]	-0.0781362	0.0775369	-1.00773	0.313689	-0.230185	0.0739125
C(Target)[T.133051856]	0.189357	0.101454	1.86643	0.0621067	-0.00959276	0.388308
C(Target)[T.134482900]	-0.255393	0.082909	-3.0804	0.00209147	-0.417976	-0.0928093
C(Target)[T.134549186]	-0.157591	0.101413	-1.55395	0.120332	-0.356461	0.0412786
C(Target)[T.134891456]	-0.214149	0.0739272	-2.89676	0.00380566	-0.35912	-0.0691791
C(Target)[T.135034221]	-0.1525	0.0761327	-2.00308	0.0452851	-0.301795	-0.00320446
C(Target)[T.135055024]	-0.127976	0.0828561	-1.54456	0.122588	-0.290456	0.0345033
C(Target)[T.135343999]	0.140924	0.0760508	1.85303	0.064005	-0.00821021	0.290059
C(Target)[T.135728197]	-0.0923356	0.101418	-0.910442	0.362684	-0.291216	0.106544
C(Target)[T.135741710]	-0.202445	0.0879546	-2.30169	0.0214406	-0.374922	-0.0299668
C(Target)[T.137223705]	-0.0929301	0.087874	-1.05754	0.290376	-0.26525	0.0793896
C(Target)[T.137566139]	-0.00909361	0.0878868	-0.10347	0.917599	-0.181438	0.163251
C(Target)[T.137566167]	-0.0454729	0.0828888	-0.548601	0.583332	-0.208017	0.117071
C(Target)[T.138691663]	-0.166223	0.076123	-2.18361	0.0290904	-0.315499	-0.0169471
C(Target)[T.139109408]	-0.136442	0.101413	-1.34541	0.178626	-0.335312	0.062428
C(Target)[T.139340544]	-0.190038	0.0752782	-2.52447	0.0116533	-0.337658	-0.0424184
C(Target)[T.139341377]	-0.228068	0.0734454	-3.10527	0.00192402	-0.372093	-0.0840422
C(Target)[T.139341864]	-0.124666	0.0756763	-1.64737	0.0996183	-0.273067	0.0237337
C(Target)[T.140401385]	-0.0107136	0.0878662	-0.121931	0.902964	-0.183018	0.161591
C(Target)[T.140402499]	-0.101962	0.10145	-1.00505	0.314976	-0.300904	0.0969793
C(Target)[T.141476018]	-0.125827	0.101413	-1.24073	0.21483	-0.324696	0.0730433
C(Target)[T.142724066]	-0.215664	0.101452	-2.12577	0.0336273	-0.41461	-0.0167181
C(Target)[T.143001636]	-0.20198	0.0737642	-2.73819	0.00622507	-0.346631	-0.0573295
C(Target)[T.144852974]	-0.237981	0.0826053	-2.88094	0.00400124	-0.399969	-0.0759933
C(Target)[T.148730001]	-0.122033	0.101403	-1.20345	0.228925	-0.320883	0.0768165
C(Target)[T.149195651]	-0.31544	0.0878404	-3.59106	0.000336172	-0.487694	-0.143186
C(Target)[T.149317564]	-0.00965706	0.0749876	-0.128782	0.897541	-0.156707	0.137393
C(Target)[T.149752453]	-0.247066	0.0736944	-3.35257	0.000813482	-0.391579	-0.102552
C(Target)[T.150067578]	-0.0293651	0.101124	-0.290387	0.771546	-0.227667	0.168937
C(Target)[T.150236003]	-0.13779	0.0775255	-1.77735	0.0756422	-0.289816	0.0142368
C(Target)[T.150364208]	-0.275362	0.0767254	-3.58893	0.000338914	-0.42582	-0.124905
C(Target)[T.151014738]	-0.307579	0.101523	-3.02966	0.00247525	-0.506663	-0.108495
C(Target)[T.151080782]	-0.179809	0.0761362	-2.36168	0.0182746	-0.329111	-0.0305071
C(Target)[T.151083245]	-0.0420465	0.087874	-0.478486	0.63235	-0.214366	0.130273
C(Target)[T.151165829]	-0.268571	0.0774223	-3.46891	0.000532104	-0.420395	-0.116747
C(Target)[T.151198648]	0.0884929	0.101403	0.872684	0.382925	-0.110357	0.287343
C(Target)[T.151232497]	-0.0949286	0.0878879	-1.08011	0.280205	-0.267276	0.0774184
C(Target)[T.151790866]	-0.233234	0.0766588	-3.0425	0.00237248	-0.383561	-0.0829077
C(Target)[T.152299052]	-0.00351166	0.0740937	-0.0473948	0.962203	-0.148808	0.141785
C(Target)[T.152983550]	-0.0230423	0.0802383	-0.287174	0.774005	-0.180389	0.134304
C(Target)[T.153162285]	0.0986705	0.0875758	1.12669	0.259991	-0.0730644	0.270405
C(Target)[T.153478702]	0.126103	0.0878561	1.43533	0.151328	-0.0461822	0.298387
C(Target)[T.153723229]	-0.371009	0.0878981	-4.2209	2.5269e-05	-0.543376	-0.198642
C(Target)[T.153963747]	-0.0201591	0.10145	-0.19871	0.842507	-0.219101	0.178783
C(Target)[T.154019886]	-0.156105	0.0767775	-2.03321	0.042145	-0.306664	-0.00554504
C(Target)[T.154936861]	-0.159064	0.0786032	-2.02363	0.0431226	-0.313204	-0.00492398
C(Target)[T.154936970]	-0.0809541	0.101413	-0.79826	0.424801	-0.279824	0.117916
C(Target)[T.155140211]	-0.188128	0.101523	-1.85307	0.0639997	-0.387212	0.0109563
C(Target)[T.155457118]	-0.183401	0.0786032	-2.33324	0.0197203	-0.33754	-0.0292607
C(Target)[T.156082403]	-0.0207483	0.101403	-0.204612	0.837893	-0.219598	0.178102
C(Target)[T.156727742]	-0.0288164	0.0774665	-0.371985	0.709938	-0.180727	0.123094
C(Target)[T.157436830]	-0.0528766	0.087866	-0.601787	0.547375	-0.225181	0.119427
C(Target)[T.158671857]	-0.209461	0.0734338	-2.85238	0.00437769	-0.353464	-0.0654586
C(Target)[T.160422351]	-0.373975	0.0775998	-4.81928	1.53384e-06	-0.526147	-0.221803
C(Target)[T.161154109]	0.0640398	0.0766546	0.835433	0.40356	-0.0862788	0.214358
C(Target)[T.161154140]	-0.142528	0.0767265	-1.85761	0.0633508	-0.292988	0.00793163
C(Target)[T.163460058]	-0.149472	0.0751733	-1.98837	0.0468881	-0.296886	-0.00205847
C(Target)[T.164559482]	0.0794124	0.0802643	0.989386	0.322577	-0.0779848	0.23681
C(Target)[T.165196379]	0.0524932	0.101469	0.517334	0.604972	-0.146485	0.251472
C(Target)[T.166382905]	-0.250964	0.0752803	-3.33373	0.000870371	-0.398587	-0.10334
C(Target)[T.169368227]	-0.215159	0.0767497	-2.80338	0.00509898	-0.365664	-0.0646537
C(Target)[T.169584375]	-0.231981	0.07607	-3.04957	0.00231758	-0.381153	-0.0828085
C(Target)[T.169751525]	-0.0928898	0.101523	-0.914968	0.360304	-0.291974	0.106194
C(Target)[T.169827483]	0.0762568	0.0773156	0.986306	0.324086	-0.0753579	0.227872
C(Target)[T.170176889]	0.532434	0.101454	5.24803	1.67682e-07	0.333484	0.731385
C(Target)[T.170553202]	-0.286163	0.0734173	-3.89776	9.98374e-05	-0.430133	-0.142193
C(Target)[T.172085524]	-0.196166	0.07472	-2.62535	0.0087129	-0.342691	-0.0496409
C(Target)[T.172085537]	-0.267175	0.0749773	-3.56341	0.000373445	-0.414204	-0.120146
C(Target)[T.172771188]	-0.0710161	0.0802615	-0.884809	0.376351	-0.228408	0.0863756
C(Target)[T.172959902]	-0.374181	0.0747564	-5.00533	5.99514e-07	-0.520777	-0.227584
C(Target)[T.173354898]	-0.208565	0.0775292	-2.69014	0.00719326	-0.360599	-0.056531
C(Target)[T.173370952]	-0.237528	0.0756733	-3.13886	0.00171736	-0.385922	-0.0891337
C(Target)[T.173824993]	-0.225103	0.080248	-2.80509	0.00507213	-0.382468	-0.0677377
C(Target)[T.173868958]	0.10764	0.101403	1.06151	0.288571	-0.0912101	0.30649
C(Target)[T.174847520]	-0.0932487	0.0878746	-1.06116	0.288729	-0.26557	0.0790723
C(Target)[T.175594195]	-0.147559	0.0828591	-1.78085	0.0750682	-0.310045	0.0149262
C(Target)[T.175968266]	-0.188294	0.08023	-2.34693	0.0190124	-0.345624	-0.0309644
C(Target)[T.176388656]	-0.115369	0.101413	-1.13761	0.255399	-0.314239	0.0835008
C(Target)[T.177875537]	-0.163718	0.0802658	-2.03969	0.0414941	-0.321118	-0.00631731
C(Target)[T.178232771]	-0.210573	0.0828484	-2.54166	0.0110971	-0.373037	-0.0481082
C(Target)[T.180007314]	-0.0837971	0.0767233	-1.0922	0.274859	-0.23425	0.0666562
C(Target)[T.180072099]	-0.154478	0.0829318	-1.86271	0.0626293	-0.317106	0.00815022
C(Target)[T.180502790]	0.0475885	0.0802493	0.593008	0.553233	-0.109779	0.204956
C(Target)[T.181223764]	-0.113333	0.0802397	-1.41243	0.157956	-0.270682	0.0440156
C(Target)[T.183905348]	-0.142715	0.10145	-1.40676	0.159633	-0.341657	0.0562263
C(Target)[T.184037673]	-0.163625	0.101403	-1.61361	0.106749	-0.362474	0.0352255
C(Target)[T.184248884]	-0.155489	0.101465	-1.53244	0.12555	-0.35446	0.0434823
C(Target)[T.184712038]	0.016866	0.0802435	0.210185	0.833542	-0.14049	0.174222
C(Target)[T.185285542]	-0.206859	0.0747233	-2.76833	0.00567918	-0.35339	-0.0603273
C(Target)[T.185285554]	-0.254287	0.0775998	-3.2769	0.001065	-0.406459	-0.102115
C(Target)[T.193059458]	-0.188229	0.0878859	-2.14174	0.0323181	-0.360572	-0.0158857
C(Target)[T.193593188]	-0.136567	0.0741447	-1.8419	0.0656165	-0.281964	0.00882925
C(Target)[T.194672436]	-0.19588	0.0801134	-2.44503	0.014558	-0.352981	-0.0387782
C(Target)[T.197705473]	-0.22781	0.0878689	-2.59261	0.00958482	-0.40012	-0.0555001
C(Target)[T.197950031]	-0.0774939	0.0876594	-0.884034	0.376769	-0.249393	0.094405
C(Target)[T.197950952]	-0.350492	0.0732384	-4.78563	1.8116e-06	-0.494111	-0.206872
C(Target)[T.199459279]	-0.174189	0.101422	-1.71748	0.0860256	-0.373076	0.0246972
C(Target)[T.199459795]	0.0573065	0.0802435	0.714157	0.475202	-0.10005	0.214663
C(Target)[T.200620696]	-0.221055	0.0828363	-2.66858	0.00767021	-0.383496	-0.0586146
C(Target)[T.201116226]	-0.126809	0.080125	-1.58264	0.113641	-0.283933	0.0303153
C(Target)[T.201829534]	0.135293	0.0828399	1.63319	0.102566	-0.027155	0.297741
C(Target)[T.206085983]	0.185612	0.0878565	2.11268	0.0347349	0.013327	0.357898
C(Target)[T.206159747]	-0.16226	0.0766444	-2.11705	0.0343619	-0.312558	-0.0119612
C(Target)[T.212432707]	-0.314395	0.101454	-3.09889	0.00196576	-0.513345	-0.115445
C(Target)[T.212699950]	-0.127472	0.087866	-1.45076	0.146982	-0.299776	0.0448317
C(Target)[T.214603245]	-0.181508	0.074152	-2.44778	0.0144475	-0.326919	-0.0360968
C(Target)[T.216499312]	-0.361149	0.0733494	-4.92368	9.09035e-07	-0.504986	-0.217312
C(Target)[T.226308628]	-0.17068	0.0827021	-2.06379	0.0391481	-0.332858	-0.00850241
C(Target)[T.227318445]	-0.332798	0.087691	-3.79512	0.000151351	-0.504759	-0.160837
C(Target)[T.228407200]	-0.0659481	0.101452	-0.650042	0.515729	-0.264894	0.132998
C(Target)[T.230987307]	0.0233781	0.101403	0.230547	0.817687	-0.175472	0.222228
C(Target)[T.231337773]	-0.236968	0.0826961	-2.86552	0.00420064	-0.399134	-0.0748018
C(Target)[T.232950671]	-0.312748	0.0802222	-3.89853	9.95238e-05	-0.470063	-0.155434
C(Target)[T.234497052]	0.0957421	0.101413	0.944079	0.345228	-0.103128	0.294612
C(Target)[T.235329020]	0.382281	0.0802634	4.76282	2.02671e-06	0.224885	0.539676
C(Target)[T.244862910]	-0.286287	0.0749555	-3.81942	0.000137272	-0.433273	-0.1393
C(Target)[T.246566140]	-0.0928898	0.101523	-0.914968	0.360304	-0.291974	0.106194
C(Target)[T.248826676]	-0.134072	0.101469	-1.32131	0.186528	-0.33305	0.0649069
C(Target)[T.248858554]	-0.0125657	0.101454	-0.123855	0.90144	-0.211516	0.186385

## Sheet: Figure 3G, H
Figure 3G, H
chr	m6A_pos	strand	Spearman's r	p-value	FDR
1	8878688	-	0.583639	0.00139454	0.00407903
1	9943502	+	-0.9	0.0373861	0.0733101
1	15617464	+	1	0	0
1	15847889	+	1	0	0
1	19251638	+	0.771429	0.0723965	0.127056
1	23531217	-	0.7	0.18812	0.279681
1	26921807	+	-0.354545	0.284693	0.381401
1	27322295	+	0.857143	0.00653002	0.0156989
1	28505765	-	0.6	0.208	0.287433
1	37690464	-	0.783217	0.00258621	0.00709189
1	42682457	+	1	0	0
1	43974958	+	1	0	0
1	43974962	+	1	0	0
1	44355240	-	0.629371	0.0283197	0.0602437
1	50970050	-	0.951049	2.03842e-06	8.41749e-06
1	62437043	+	0.880952	0.00385032	0.0100108
1	62783899	+	0.5	0.391002	0.506427
1	63322579	+	-0.5	0.666667	0.723917
1	63323719	-	0.657143	0.156175	0.251456
1	65420723	+	0.0274725	0.929012	0.934336
1	70354655	-	0.866667	0.0024954	0.00695147
1	113929508	-	0.9	0.0373861	0.0733101
1	117367496	+	0.4	0.6	0.723917
1	150236003	-	-0.828571	0.0415627	0.0784328
1	150364208	+	0.75	0.0521814	0.0963983
1	151165829	-	0.828571	0.0415627	0.0784328
1	151790866	+	0.857143	0.0136973	0.0306227
1	154936861	-	1	1.40427e-24	7.24849e-24
1	156727742	-	-0.885714	0.0188455	0.0408319
1	161154109	-	0.964286	0.000454149	0.00143609
1	161154140	-	1	0	0
1	164559482	+	0.8	0.2	0.279681
1	169368227	+	0.285714	0.534509	0.677302
1	173824993	+	0.8	0.2	0.279681
1	180502790	-	0.8	0.2	0.279681
1	200620696	-	1	0	0
1	201829534	-	1	0	0
1	214603245	+	0.667857	0.00650996	0.0156989
1	226308628	+	1	0	0
1	231337773	-	0.5	0.666667	0.723917
1	232950671	+	-0.4	0.6	0.723917
1	235329020	+	1	0	0
1	244862910	-	0.863636	0.000611694	0.001867
10	18651569	-	0.954545	4.9889e-06	2.01276e-05
10	56361485	+	0.9	0.0373861	0.0733101
10	73168046	-	0.880952	0.00385032	0.0100108
10	73626150	+	1	0	0
10	84139588	+	0.902993	2.89752e-07	1.27128e-06
10	87504946	+	0.1	0.872889	0.888069
10	89251746	-	0.15	0.700094	0.751431
10	97426212	+	0.727473	0.00319062	0.0086278
10	100529462	-	1	1.40427e-24	7.24849e-24
10	101060966	-	0.828571	0.0415627	0.0784328
10	113853814	-	0.392857	0.383317	0.505805
10	113854697	+	0.904762	0.00200828	0.00573093
10	113854712	+	0.964286	0.000454149	0.00143609
10	118341913	-	-0.127273	0.726057	0.774608
11	7020301	-	1	0	0
11	7020345	-	0.9	0.0373861	0.0733101
11	8911454	+	-0.857143	0.00653002	0.0156989
11	58578502	+	0.75	0.0521814	0.0963983
11	62856182	+	0.863636	0.000611694	0.001867
11	64246892	-	0.714286	0.110787	0.185173
11	66002102	-	0.922045	5.35875e-08	2.44275e-07
11	77473910	-	0.5	0.666667	0.723917
11	83157157	+	0.789011	0.000794614	0.00236364
11	106059101	-	-0.214286	0.644512	0.723917
12	50120039	+	0.142857	0.787172	0.825882
12	50925065	+	0.714286	0.0713436	0.127056
12	51238890	+	0.642857	0.119392	0.19861
12	52070056	+	0.8	0.2	0.279681
12	54000226	+	0.8	0.00962792	0.0225293
12	54053948	+	0.4	0.6	0.723917
12	55681759	+	1	0	0
12	56688344	-	1	1.40427e-24	7.24849e-24
12	56725190	-	-0.0166667	0.966055	0.966055
12	64610524	+	-1	0	0
12	79690501	-	0.8	0.2	0.279681
12	94459949	-	1	0	0
12	103930498	+	0.244755	0.443262	0.565763
12	106987063	-	0.316228	0.683772	0.738474
12	110403602	-	0.761905	0.0280049	0.0599374
12	110468486	+	0.947368	7.80083e-10	3.8029e-09
12	110583269	-	0.9	0.0373861	0.0733101
12	124914813	-	0.771429	0.0723965	0.127056
13	44142383	+	1	0	0
13	44437198	-	-0.3	0.623838	0.723917
13	44989622	+	0.807143	0.000275244	0.000920102
13	49444316	+	1	0	0
13	77027157	-	0.866667	0.00117354	0.00346144
13	77697691	+	0.1	0.872889	0.888069
13	79481146	+	-0.8	0.2	0.279681
13	97222335	+	0.707143	0.00319548	0.0086278
13	99981786	+	1	1.40427e-24	7.24849e-24
13	102799205	+	0.857143	0.0136973	0.0306227
14	23034822	-	0.909091	0.000105593	0.000370633
14	23556328	+	0.7	0.18812	0.279681
14	24443040	+	1	0	0
14	34539692	-	0.870175	1.28288e-06	5.4252e-06
14	34539697	-	0.853571	5.17314e-05	0.000187193
14	36661924	+	0.6	0.208	0.287433
14	39170331	-	0.979501	1.43674e-07	6.38348e-07
14	73714353	-	0.5	0.391002	0.506427
14	95157713	+	-0.4	0.6	0.723917
15	40569376	+	1	0	0
15	43330516	-	0.366667	0.33174	0.441063
15	45402440	+	1	0	0
15	72474367	+	0.952381	0.0002604	0.00087885
15	82809652	+	0.857143	0.0136973	0.0306227
15	89575530	+	0.4	0.6	0.723917
15	96327340	-	0.818182	0.00381492	0.0100108
15	99249527	-	0.895604	3.48097e-05	0.000128965
15	99255904	+	-0.452381	0.260405	0.352904
16	11915882	-	0.942857	0.00480466	0.012046
16	23678948	+	0.549123	0.01489	0.0326927
16	28491803	-	-0.542857	0.265703	0.357324
16	30445803	-	0.695725	0.124789	0.206609
16	30534822	-	0.93007	1.17022e-05	4.56387e-05
16	30535135	+	0.964286	0.000454149	0.00143609
16	30634607	+	-0.2	0.74706	0.7946
16	30634614	+	0.5	0.666667	0.723917
16	30634619	+	-1	0	0
16	30762077	-	0.8	0.104088	0.175649
16	31033611	+	0.942857	0.00480466	0.012046
16	31508462	+	0.8	0.2	0.279681
16	69566034	+	0.5	0.666667	0.723917
16	83808019	+	0.708673	0.000153807	0.000534517
16	83808098	+	0.428277	0.076201	0.133067
17	7858001	+	0.781818	0.00754701	0.0178986
17	18314926	-	0.928878	0.000294526	0.000975269
17	21551638	-	0.963636	1.85204e-06	7.73888e-06
17	34961591	+	0.8	0.2	0.279681
17	35568167	+	1	0	0
17	42017755	-	1	0	0
17	42536264	+	0.8	0.2	0.279681
17	44070913	+	0.916667	0.000506619	0.00158771
17	44324789	-	-0.1	0.872889	0.888069
17	48598215	-	0.4	0.6	0.723917
17	48610998	-	0.5	0.666667	0.723917
17	48615044	-	0.872082	0.0538542	0.0984522
17	50151718	-	1	0	0
17	56914072	-	1	0	0
17	59107181	+	0.7	0.18812	0.279681
17	59210030	+	0.95	8.76252e-05	0.000313841
17	61399872	+	0.857143	0.00653002	0.0156989
17	63827505	+	0.508824	0.0441352	0.082842
17	64507434	-	-0.5	0.666667	0.723917
17	72121048	+	0.8	0.2	0.279681
17	76726594	-	1	0	0
18	8707675	-	0.942857	0.00480466	0.012046
18	11851442	+	0.607143	0.148231	0.241996
18	26548511	-	0.9	0.0373861	0.0733101
18	26548556	-	0.5	0.666667	0.723917
18	32092787	+	-0.7	0.18812	0.279681
18	59900076	+	0.857143	0.0136973	0.0306227
18	75210804	+	0.952381	0.0002604	0.00087885
19	1592306	-	1	1.40427e-24	7.24849e-24
19	6372830	+	0.8	0.2	0.279681
19	6459758	-	0.9	0.0373861	0.0733101
19	8390423	+	0.2	0.8	0.825882
19	10654346	+	0.666667	0.0709877	0.127056
19	14529262	-	0.8	0.2	0.279681
19	18022463	+	0.8	0.104088	0.175649
19	19516126	-	0.5	0.666667	0.723917
19	35629089	+	0.75	0.0521814	0.0963983
19	39532805	-	0.9	0.000159971	0.00055049
19	44002783	-	1	0	0
19	46347121	+	0.8	0.2	0.279681
19	46850799	-	0.309091	0.384841	0.505915
19	46850967	-	1	0	0
19	52028074	+	1	0	0
19	54190396	+	0.178571	0.701658	0.751431
2	11344589	-	0.5	0.666667	0.723917
2	32277967	+	0.791078	1.16844e-05	4.56387e-05
2	32357195	+	0.2	0.8	0.825882
2	55232241	-	0.0714286	0.879048	0.891751
2	55617678	-	1	0	0
2	55618822	-	1	0	0
2	68157534	-	0.8	0.00962792	0.0225293
2	70087759	+	0.1	0.872889	0.888069
2	70087770	+	0.1	0.872889	0.888069
2	70087780	+	1	0	0
2	74391989	-	-1	0	0
2	86106088	-	0.8	0.2	0.279681
2	108377962	+	0.714286	0.110787	0.185173
2	131492713	-	0.927761	2.96792e-08	1.37071e-07
2	169584375	+	0.642857	0.0855589	0.147212
2	169827483	+	0.828571	0.0415627	0.0784328
2	172085524	+	0.86014	0.000331668	0.001088
2	172085537	+	0.318182	0.340298	0.450734
2	173354898	+	0.6	0.208	0.287433
2	175594195	+	0.5	0.666667	0.723917
2	180007314	-	0.964286	0.000454149	0.00143609
2	199459795	+	0.8	0.2	0.279681
2	201116226	+	1	0	0
2	206159747	+	0.928571	0.00251947	0.00696327
2	216499312	+	0.524704	0.0101544	0.0236039
20	25407726	+	0.809524	0.0149027	0.0326927
20	30377243	+	0.5	0.666667	0.723917
20	33686382	-	1	0	0
20	46358728	-	-0.5	0.666667	0.723917
20	46358752	-	-0.47619	0.232936	0.319376
20	46358760	-	0.047619	0.910849	0.921349
20	46689450	-	0.633333	0.0670858	0.120754
21	32612566	-	0.806061	0.00486206	0.0121034
21	32771776	-	0.700526	0.0111699	0.0257937
21	36699144	+	0.5	0.666667	0.723917
21	43728920	+	0.828571	0.0415627	0.0784328
21	45596405	+	0.5	0.666667	0.723917
22	21001721	-	0.883333	0.0015905	0.00457595
22	24556042	+	-0.588376	0.00156908	0.00455162
22	36507038	-	1	0	0
3	16264915	-	0.554545	0.0766523	0.133193
3	19947165	+	0.619048	0.101733	0.173341
3	47513381	-	1	1.40427e-24	7.24849e-24
3	52409973	-	0.166667	0.668231	0.723917
3	52685916	-	0.5	0.666667	0.723917
3	53845814	+	1	0	0
3	101677059	-	1	0	0
3	105366756	+	0.4	0.6	0.723917
3	108222339	-	1	1.40427e-24	7.24849e-24
3	119498562	+	0.863636	0.000611694	0.001867
3	119498582	+	0.977941	1.29915e-11	6.51429e-11
3	127590730	-	1	0	0
3	130746752	-	0.839161	0.000642826	0.00192848
3	134482900	-	1	0	0
3	143001636	+	0.818369	3.31031e-05	0.000124937
3	149752453	-	0.203302	0.418447	0.537713
3	152299052	+	0.892857	7.49474e-06	2.98938e-05
3	184712038	-	0.2	0.8	0.825882
3	185285542	+	-0.503497	0.0951574	0.162928
3	185285554	+	-0.485714	0.328723	0.438714
3	193593188	+	0.957143	2.27368e-08	1.06408e-07
3	194672436	-	0.8	0.2	0.279681
3	197950952	+	-0.188288	0.389584	0.506427
4	2536677	+	0.8	0.2	0.279681
4	2536707	+	0.8	0.2	0.279681
4	6640680	+	1	0	0
4	20251977	+	0.5	0.666667	0.723917
4	30720439	+	0.5	0.666667	0.723917
4	55396009	+	0.5	0.666667	0.723917
4	56435849	+	0.542857	0.265703	0.357324
4	67701426	+	0.0285714	0.922761	0.930716
4	86936172	-	1	0	0
4	87422713	+	1	0	0
4	158671857	-	0.859	6.18759e-07	2.68129e-06
4	173370952	+	0.316667	0.406397	0.524431
5	32174265	-	0.790909	0.00374608	0.00996118
5	36151864	-	0.9	0.0373861	0.0733101
5	57174088	+	0.85	0.00370478	0.00992654
5	73448741	-	0.657143	0.156175	0.251456
5	77086745	+	0.509241	0.132743	0.218745
5	77086784	+	0.771429	0.0723965	0.127056
5	88883174	-	0.842424	0.00222003	0.00623385
5	93583199	+	1	0	0
5	107671849	-	0.5	0.666667	0.723917
5	111092373	+	0.712281	0.000622609	0.00188393
5	111092399	+	0.89011	1.99854e-05	7.62487e-05
5	133026548	-	0.4	0.6	0.723917
5	135034221	-	0.809524	0.0149027	0.0326927
5	139341864	+	0.1	0.797972	0.825882
5	160422351	+	0.142857	0.787172	0.825882
5	163460058	-	0.187879	0.603218	0.723917
5	172771188	-	0.8	0.2	0.279681
5	172959902	+	-0.167832	0.602099	0.723917
5	175968266	-	0.8	0.2	0.279681
5	177875537	+	0.8	0.2	0.279681
5	178232771	-	1	0	0
5	180072099	-	-0.5	0.666667	0.723917
5	181223764	+	1	0	0
6	1609970	+	0.624242	0.0537178	0.0984522
6	7313139	-	0.861713	4.31768e-06	1.76222e-05
6	13486275	+	1	0	0
6	13814509	-	-0.4	0.6	0.723917
6	28080851	-	0.7	0.18812	0.279681
6	28923917	-	0.572727	0.0655431	0.118586
6	36986160	-	-0.5	0.666667	0.723917
6	46653025	+	1	0	0
6	53545074	-	1	0	0
6	53793648	-	0.657143	0.156175	0.251456
6	57172388	+	1	0	0
6	106325787	-	0.8	0.2	0.279681
6	110874862	+	0.8	0.2	0.279681
6	116254020	-	-0.4	0.504632	0.64176
6	116254050	-	0.119048	0.778886	0.823461
6	116279924	-	0.766667	0.015944	0.0347599
6	117602508	-	0.942857	0.00480466	0.012046
6	126340145	+	0.96601	2.1521e-17	1.09477e-16
6	127330986	-	-0.607143	0.148231	0.241996
6	135055024	+	1	0	0
6	138691663	+	0.690476	0.0579903	0.105464
6	149317564	+	0.909091	0.000105593	0.000370633
6	152983550	-	0.2	0.8	0.825882
6	166382905	-	0.393939	0.259998	0.352904
6	170553202	-	0.923377	2.44346e-09	1.17487e-08
7	5144601	-	1	0	0
7	27143501	-	0.828571	0.0415627	0.0784328
7	27180218	-	0.828571	0.0415627	0.0784328
7	28409898	+	-1	0	0
7	29121071	-	0.842424	0.00222003	0.00623385
7	30594901	+	0.608392	0.035806	0.0733101
7	44122241	-	-1	0	0
7	66740619	-	0.4	0.6	0.723917
7	75073799	-	0.987879	9.30746e-08	4.18836e-07
7	100119684	+	0.923077	1.8622e-05	7.18275e-05
7	100429443	+	0.333333	0.419753	0.537713
7	101222616	+	-0.0939008	0.702192	0.751431
7	107564015	+	-0.5	0.666667	0.723917
7	134891456	+	0.555882	0.0253622	0.0546143
7	139340544	+	0.781818	0.00754701	0.0178986
7	139341377	+	0.850649	1.03288e-06	4.42122e-06
7	151080782	-	0.455098	0.257192	0.351262
7	155457118	-	0.9	0.0373861	0.0733101
8	24913810	+	0.4	0.6	0.723917
8	37736671	+	0.2	0.579584	0.723917
8	42154649	+	-1	0	0
8	56993835	-	-0.8	0.2	0.279681
8	80485625	+	1	0	0
8	81732317	-	0.9	0.0373861	0.0733101
8	94949350	-	0.7	0.0357696	0.0733101
8	144852974	-	0.5	0.666667	0.723917
9	19378495	-	0.524476	0.0800194	0.138359
9	21335393	-	0.119048	0.778886	0.823461
9	26892746	-	0.966976	6.41244e-11	3.17009e-10
9	38620600	-	0.8	0.2	0.279681
9	40992297	+	0.5	0.666667	0.723917
9	68780102	+	0.8	0.2	0.279681
9	70413890	-	0.5	0.666667	0.723917
9	78236100	+	0.929387	3.49049e-05	0.000128965
9	111631341	+	1	1.40427e-24	7.24849e-24
9	131289733	+	1	0	0
9	133030749	+	0.857143	0.0136973	0.0306227
9	133030773	+	0.0285714	0.957155	0.959889
X	21940757	+	-0.8	0.2	0.279681
X	41333977	+	0.5	0.666667	0.723917
X	47218368	+	0.907182	4.63469e-05	0.000169456
X	48897773	-	0.2	0.8	0.825882
X	63351286	-	0.5	0.666667	0.723917
X	68829032	+	0.535714	0.215217	0.29624
X	69504438	+	0.9	0.0373861	0.0733101
X	70133512	+	0.5	0.391002	0.506427
X	73852679	-	0.831098	7.10049e-09	3.36793e-08
X	75274128	+	1	0	0
X	102769203	+	0.667647	0.00471198	0.012046
X	107722040	-	0.9	0.0373861	0.0733101
X	107722348	-	1	1.40427e-24	7.24849e-24
X	107775741	-	1	0	0
X	118116728	-	-0.5	0.666667	0.723917
X	135343999	-	0.857143	0.00653002	0.0156989
X	137566167	+	0.5	0.666667	0.723917
X	154019886	-	-0.571429	0.180202	0.279681

## Sheet: Figure 5B
Figure 5B
5' bin	p-value (Mann-Whitney U test)
1-5	0.00506672
6-10	0.000148682
11-15	0.0820669
16-20	0.236145
21-25	4.73361e-06
26-30	2.57598e-07
31-35	2.55606e-06
36-40	3.53156e-07
41-45	2.75691e-06
46-50	0.00086952
>50	5.76049e-05
