# Supplementary material for: Transcription Start Site Choice Regulates m6A Stoichiometry in Cap-Proximal Regions
Source: Genes (Basel). 2026 May 31;17(6):653. doi: 10.3390/genes17060653 (PMC13298977; doi:10.3390/genes17060653)
Supplement: Supplementary file 1 [file genes-17-00653-s001.zip › Table S2.xlsx]

## Sheet: m6A or m6Am identity of a site
Figure 2A
chr	pos	strand	Internal m6A level	5' m6Am level	Gene	Gene_biotype	Sequence	DRACH	Classification
1	959268	-	0.046398	0.965693	NOC2L	protein_coding	GAAGT	FALSE	m6Am
1	1000123	-	0.0520833	0.905673	HES4	protein_coding	TTAAA	FALSE	m6Am
1	1308597	+	0.0691824	0.936909	PUSL1	protein_coding	GGATT	FALSE	m6Am
1	1375209	-	0.0331263	0.948956	AURKAIP1	protein_coding	GGACG	FALSE	m6Am
1	1399335	-	0.0198915	0.986517	CCNL2	protein_coding	GAAGA	FALSE	m6Am
1	2391554	-	0.0235294	0.777778	MORN1	protein_coding	CTAAG	FALSE	m6Am
1	2391841	+	0.0538688	0.969121	RER1	protein_coding	GGAAG	FALSE	m6Am
1	2391842	+	0.0239605	0.969191	RER1	protein_coding	GAAGT	FALSE	m6Am
1	3857460	+	0.0124224	0.964286	DFFB	protein_coding	GTAGT	FALSE	m6Am
1	8878683	-	0.0139276	0.977309	ENO1	protein_coding	GTATC	FALSE	m6Am
1	8878686	-	0.0214692	0.955699	ENO1	protein_coding	ACAGT	FALSE	m6Am
1	8878709	-	0.0302408	0.906333	ENO1	protein_coding	GGAAG	FALSE	m6Am
1	8878720	-	0.0328317	0.984081	ENO1	protein_coding	TTAGC	FALSE	m6Am
1	9823960	-	0.017991	0.93617	CLSTN1	protein_coding	TTAGT	FALSE	m6Am
1	10033161	+	0.0264706	0.919431	UBE4B	protein_coding	ACAGT	FALSE	m6Am
1	11060044	-	0	0.96302	SRM	protein_coding	TTAGG	FALSE	m6Am
1	11680968	-	0.0141844	0.965278	MAD2L2	protein_coding	TTATT	FALSE	m6Am
1	11980446	+	0.0278422	0.924494	MFN2	protein_coding	GTAGT	FALSE	m6Am
1	17438565	-	0.00749064	0.961538	RCC2	protein_coding	TTATA	FALSE	m6Am
1	19210261	-	0.0250784	0.92	UBR4	protein_coding	GTAGT	FALSE	m6Am
1	19251583	+	0.0283688	0.92283	MRTO4	protein_coding	ACAGA	FALSE	m6Am
1	19251795	+	0.015873	0.973832	MRTO4	protein_coding	CTAAC	FALSE	m6Am
1	19596982	+	0.136719	0.955357	MICOS10	protein_coding	CGAGA	FALSE	m6A and m6Am
1	19597021	+	0.055923	0.965128	MICOS10	protein_coding	GGAAA	FALSE	m6Am
1	19882402	+	0.0267857	0.930769	OTUD3	protein_coding	GTAGT	FALSE	m6Am
1	21176883	-	0.044843	0.912351	EIF4G3	protein_coding	GGACT	TRUE	m6Am
1	22025505	+	0.0137672	0.962775	ENSG00000289694	protein_coding	TGACT	TRUE	m6Am
1	23778418	+	0.0436975	0.916624	PITHD1	protein_coding	TTAGT	FALSE	m6Am
1	23825428	-	0.0526316	0.967173	HMGCL	protein_coding	GGATT	FALSE	m6Am
1	23980369	-	0.019344	0.933474	SRSF10	protein_coding	GAAGA	FALSE	m6Am
1	23980370	-	0.0292069	0.932671	SRSF10	protein_coding	AGAAG	FALSE	m6Am
1	23980372	-	0.0404335	0.879758	SRSF10	protein_coding	CGAGA	FALSE	m6Am
1	24643298	+	0.0104167	0.931034	SRRM1	protein_coding	ATAGG	FALSE	m6Am
1	24643302	+	0.0697168	0.964088	SRRM1	protein_coding	GGAGC	FALSE	m6Am
1	24745447	+	0.019337	0.936112	CLIC4	protein_coding	ACAGT	FALSE	m6Am
1	25998063	-	0.0255591	0.622549	PAFAH2	protein_coding	TTAAA	FALSE	m6Am
1	26472483	+	0.0204168	0.870722	HMGN2	protein_coding	AAACT	FALSE	m6Am
1	26890274	-	0.0211176	0.921732	GPN2	protein_coding	TTAGT	FALSE	m6Am
1	26890283	-	0.0188299	0.900604	GPN2	protein_coding	TTAGT	FALSE	m6Am
1	28233026	-	0.028748	0.903797	DNAJC8	protein_coding	GAAGG	FALSE	m6Am
1	28236124	+	0.0212256	0.984463	ATP5IF1	protein_coding	TTAGC	FALSE	m6Am
1	28505984	+	0.0198372	0.912308	RCC1	protein_coding	ACATT	FALSE	m6Am
1	28736940	+	0.0367965	0.942446	YTHDF2	protein_coding	CTAGA	FALSE	m6Am
1	32072928	+	0.0607477	0.943396	TMEM39B	protein_coding	GGAGC	FALSE	m6Am
1	32108047	+	0.0211039	0.93361	KPNA6	protein_coding	ACAGA	FALSE	m6Am
1	32222390	+	0.0366032	0.971888	EIF3I	protein_coding	CGAAA	FALSE	m6Am
1	32222392	+	0.00755034	0.974865	EIF3I	protein_coding	AAACC	TRUE	m6Am
1	32222407	+	0.0208777	0.984816	EIF3I	protein_coding	TTACT	FALSE	m6Am
1	32650550	-	0.0241546	0.973941	ZBTB8OS	protein_coding	GTAGA	FALSE	m6Am
1	32651214	+	0.0196708	0.861878	RBBP4	protein_coding	ACAAT	FALSE	m6Am
1	33036882	-	0.0167928	0.972941	AK2	protein_coding	GAAGC	FALSE	m6Am
1	33036883	-	0.0360569	0.939875	AK2	protein_coding	GGAAG	FALSE	m6Am
1	35557799	+	0.0526316	0.93125	NCDN	protein_coding	GGAGT	FALSE	m6Am
1	35769967	-	0.0427509	0.981102	CLSPN	protein_coding	ACAGC	FALSE	m6Am
1	36088889	+	0.0440986	0.956835	ADPRS	protein_coding	CGAGC	FALSE	m6Am
1	37595944	-	0.0255138	0.899408	GNL2	protein_coding	GTACG	FALSE	m6Am
1	37690517	-	0.0477327	0.940695	AIRIM	protein_coding	AGACT	TRUE	m6Am
1	38012712	+	0.0775862	0.960951	UTP11	protein_coding	CTAGG	FALSE	m6Am
1	38012718	+	0.0154242	0.936347	UTP11	protein_coding	CTATT	FALSE	m6Am
1	38012727	+	0.02848	0.931206	UTP11	protein_coding	GTAGG	FALSE	m6Am
1	39026325	+	0.0158522	0.972506	NDUFS5	protein_coding	TTACG	FALSE	m6Am
1	39026350	+	0.0327793	0.965684	NDUFS5	protein_coding	CTAGT	FALSE	m6Am
1	40040730	+	0.0733453	0.971711	CAP1	protein_coding	GGAGA	FALSE	m6Am
1	40040732	+	0.027554	0.962963	CAP1	protein_coding	AGATT	FALSE	m6Am
1	40097245	-	0.0250287	0.938636	PPT1	protein_coding	ACAGC	FALSE	m6Am
1	40097247	-	0.0216154	0.92959	PPT1	protein_coding	ACACA	FALSE	m6Am
1	40257961	-	0.0102249	0.922078	ZMPSTE24-DT	lncRNA	ACATT	FALSE	m6Am
1	42335232	-	0.014218	0.900943	FOXJ3	protein_coding	GTAGT	FALSE	m6Am
1	42456533	+	0.0537634	0.982833	PPCS	protein_coding	CGAAA	FALSE	m6Am
1	42658424	+	0.0942149	0.979198	PPIH	protein_coding	CGACT	FALSE	m6Am
1	42682427	+	0.0569044	0.92973	YBX1	protein_coding	CTAGT	FALSE	m6Am
1	43453911	-	0.0270758	0.948276	HYI	protein_coding	GAACA	FALSE	m6Am
1	43970010	+	0.0312887	0.943532	DPH2	protein_coding	ACAGT	FALSE	m6Am
1	43974960	+	0.0467877	0.96728	ATP6V0B	protein_coding	ACAGA	FALSE	m6Am
1	44631968	+	0.0416458	0.700763	RNF220	protein_coding	TTAGG	FALSE	m6Am
1	44739837	+	0.0190209	0.48308	KIF2C	protein_coding	TTAAA	FALSE	m6Am
1	44739862	+	0.0233656	0.897861	KIF2C	protein_coding	TTAAG	FALSE	m6Am
1	44775545	+	0.0119723	0.97022	RPS8	protein_coding	TTACA	FALSE	m6Am
1	44775561	+	0.0181571	0.983697	RPS8	protein_coding	GAATC	FALSE	m6Am
1	45584045	+	0.04079	0.948607	NASP	protein_coding	CTAAT	FALSE	m6Am
1	46303691	+	0.0157419	0.955947	UQCRH	protein_coding	TTACA	FALSE	m6Am
1	50970227	+	0.0127253	0.910031	CDKN2C	protein_coding	TTACT	FALSE	m6Am
1	52033810	-	0.0102564	0.918519	KTI12	protein_coding	ACAAC	FALSE	m6Am
1	52056273	+	0.0306513	0.915254	BTF3L4	protein_coding	GGATC	FALSE	m6Am
1	52404602	+	0.0218087	0.908048	PRPF38A	protein_coding	TTACA	FALSE	m6Am
1	52842763	+	0	0.962963	ZYG11A	protein_coding	CTAGC	FALSE	m6Am
1	54053421	-	0.0326168	0.965464	TMEM59	protein_coding	CTAAC	FALSE	m6Am
1	54053448	-	0.0203488	0.956923	TMEM59	protein_coding	GAAGA	FALSE	m6Am
1	62437043	+	0.108382	1	USP1	protein_coding	AGACT	TRUE	m6A and m6Am
1	62437050	+	0.0229737	0.94819	USP1	protein_coding	GGAAA	FALSE	m6Am
1	64470144	+	0.0389171	0.935065	CACHD1	protein_coding	ACAGA	FALSE	m6Am
1	67430418	-	0.0267966	0.801222	SERBP1	protein_coding	GAAGA	FALSE	m6Am
1	68232549	-	0.0188679	0.943376	WLS	protein_coding	TTAAG	FALSE	m6Am
1	70205586	-	0.0206422	0.927653	LRRC40	protein_coding	TTAAG	FALSE	m6Am
1	70205724	+	0.0423608	0.695146	SRSF11	protein_coding	ACAGA	FALSE	m6Am
1	70221380	+	0.0286494	0.914355	SRSF11	protein_coding	CTAGT	FALSE	m6Am
1	70411257	+	0.023427	0.927739	CTH	protein_coding	ACAAT	FALSE	m6Am
1	71081029	-	0.0162139	0.787879	ZRANB2	protein_coding	ACATA	FALSE	m6Am
1	84506198	-	0.0948617	0.386375	GNG5	protein_coding	ACAAA	FALSE	m6Am
1	84506204	-	0.102273	0.974227	GNG5	protein_coding	TTAGA	FALSE	m6A and m6Am
1	85708415	-	0.0227973	0.947297	ZNHIT6	protein_coding	CTATT	FALSE	m6Am
1	90851618	-	0.144068	0.960114	LINC02609	lncRNA	GGACT	TRUE	m6A and m6Am
1	92832011	+	0.0327154	0.943503	RPL5	protein_coding	CTACA	FALSE	m6Am
1	92832013	+	0.0191311	0.786723	RPL5	protein_coding	ACATA	FALSE	m6Am
1	93180420	-	0.0173913	0.925234	TMED5	protein_coding	CTACC	FALSE	m6Am
1	93180698	+	0.0358423	0.988439	CCDC18	protein_coding	GTAGG	FALSE	m6Am
1	94418416	+	0.0230906	0.848168	ABCD3	protein_coding	GTAAG	FALSE	m6Am
1	94927132	-	0.0694143	0.760355	CNN3	protein_coding	CGAGG	FALSE	m6Am
1	94927137	-	0.042328	0.97711	CNN3	protein_coding	GGAAC	FALSE	m6Am
1	95072951	-	0.0262717	0.954681	ALG14	protein_coding	TGAAC	FALSE	m6Am
1	99850104	+	0.0272109	0.962963	AGL	protein_coding	GTACG	FALSE	m6Am
1	100038097	+	0.0436364	0.957219	MFSD14A	protein_coding	GGAGG	FALSE	m6Am
1	103525966	+	0.0123609	0.955696	RNPC3	protein_coding	GAATC	FALSE	m6Am
1	108963480	-	0.0189022	0.939449	CLCC1	protein_coding	ACAAT	FALSE	m6Am
1	108992257	+	0.0352941	0.899489	RPL17P7	processed_pseudogene	CGAAG	FALSE	m6Am
1	109426437	-	0.0278608	0.948253	PSMA5	protein_coding	TTAGT	FALSE	m6Am
1	109548584	+	0.0235849	0.91195	GNAI3	protein_coding	GGATA	FALSE	m6Am
1	109548586	+	0.0258176	0.988858	GNAI3	protein_coding	ATATC	FALSE	m6Am
1	109740316	-	0.0594383	0.987829	GSTM3	protein_coding	CTAGT	FALSE	m6Am
1	109984786	+	0.0204429	0.943894	AHCYL1	protein_coding	GTACA	FALSE	m6Am
1	111140218	+	0.0241611	0.922049	CEPT1	protein_coding	CGAAA	FALSE	m6Am
1	111140220	+	0.0168303	0.932406	CEPT1	protein_coding	AAAGT	FALSE	m6Am
1	111449451	+	0.0226211	0.956004	ATP5PB	protein_coding	AGACT	TRUE	m6Am
1	111449458	+	0.0317174	0.951589	ATP5PB	protein_coding	TGAGC	FALSE	m6Am
1	112956195	-	0.0195635	0.552319	SLC16A1	protein_coding	ACAAA	FALSE	m6Am
1	112956197	-	0.0262566	0.910993	SLC16A1	protein_coding	AGACA	TRUE	m6Am
1	114581619	-	0.0217938	0.955231	BCAS2	protein_coding	GAAAA	FALSE	m6Am
1	114757987	-	0.0147485	0.97432	CSDE1	protein_coding	TTATT	FALSE	m6Am
1	114757997	-	0.0201511	0.960452	CSDE1	protein_coding	GAAGC	FALSE	m6Am
1	114758000	-	0.0325223	0.970054	CSDE1	protein_coding	AGAGA	FALSE	m6Am
1	114780674	-	0.0249673	0.943457	SIKE1	protein_coding	ACAGA	FALSE	m6Am
1	117929621	-	0.0228311	1	GDAP2	protein_coding	GAAGC	FALSE	m6Am
1	119711900	+	0.173653	0.915789	PHGDH	protein_coding	GGAGA	FALSE	m6A and m6Am
1	119711940	+	0.0122357	0.961814	PHGDH	protein_coding	TTACT	FALSE	m6Am
1	145964690	+	0.0245399	0.975709	POLR3GL	protein_coding	TTAGA	FALSE	m6Am
1	145996578	-	0.0144033	0.899167	TXNIP	protein_coding	GAAAC	FALSE	m6Am
1	145996579	-	0.0207317	0.908404	TXNIP	protein_coding	TGAAA	FALSE	m6Am
1	147172474	-	0.0292276	0.97191	PRKAB2	protein_coding	ACAGC	FALSE	m6Am
1	149832655	+	0.0191388	0.855814	H4C14	protein_coding	TGACA	TRUE	m6Am
1	149832657	+	0.0126582	0.812613	H4C14	protein_coding	ACAGA	FALSE	m6Am
1	150269057	-	0.0188172	0.972973	APH1A	protein_coding	TTAGA	FALSE	m6Am
1	150293842	+	0.0225989	0.954931	MRPS21	protein_coding	GTAAT	FALSE	m6Am
1	150293858	+	0.0250665	0.970901	MRPS21	protein_coding	GTAGT	FALSE	m6Am
1	150364170	+	0.0440252	0.84514	RPRD2	protein_coding	CTATT	FALSE	m6Am
1	150629577	-	0.0479975	0.973117	ENSA	protein_coding	CTAGT	FALSE	m6Am
1	151190197	-	0.0191257	0.946056	VPS72	protein_coding	GTAGT	FALSE	m6Am
1	151372703	-	0.0306513	0.98913	SELENBP1	protein_coding	GGAAC	FALSE	m6Am
1	153671010	-	0.0362942	0.921136	ILF2	protein_coding	GGACA	TRUE	m6Am
1	153963537	-	0.0303514	0.964602	SLC39A1	protein_coding	CTAGG	FALSE	m6Am
1	153977658	-	0.0312182	0.901515	JTB	protein_coding	CTATA	FALSE	m6Am
1	154272589	+	0.0140647	0.936742	HAX1	protein_coding	ACAGT	FALSE	m6Am
1	154608189	-	0.0284483	0.938272	ADAR	protein_coding	AAATT	FALSE	m6Am
1	155135852	+	0.0434405	0.967581	SLC50A1	protein_coding	GTAGG	FALSE	m6Am
1	155173314	-	0.0194903	0.872204	KRTCAP2	protein_coding	GTAAG	FALSE	m6Am
1	155209238	+	0.0319703	0.967193	MTX1	protein_coding	ACAGA	FALSE	m6Am
1	155241243	-	0.00941423	0.94186	GBA1	protein_coding	TTACT	FALSE	m6Am
1	155308840	+	0.0149533	0.959778	FDPS	protein_coding	ATATT	FALSE	m6Am
1	155308852	+	0.0364561	0.931649	FDPS	protein_coding	TTAGT	FALSE	m6Am
1	155934405	-	0.0201212	0.92	KHDC4	protein_coding	ATAGT	FALSE	m6Am
1	156020960	-	0.0196484	0.94152	SSR2	protein_coding	TTATT	FALSE	m6Am
1	156054775	+	0.0228162	0.931034	LAMTOR2	protein_coding	ACAAC	FALSE	m6Am
1	156212993	+	0.015162	0.976688	PMF1	protein_coding	TTAGA	FALSE	m6Am
1	156282829	-	0.0512821	0.905405	SMG5	protein_coding	GGAGC	FALSE	m6Am
1	156338290	-	0.021198	0.862187	CCT3	protein_coding	GTAAG	FALSE	m6Am
1	156338305	-	0.0288566	0.971722	CCT3	protein_coding	GTAGC	FALSE	m6Am
1	156338310	-	0.0522162	0.924779	CCT3	protein_coding	TGAGA	FALSE	m6Am
1	156751664	-	0.028791	0.826087	HDGF	protein_coding	ACAAC	FALSE	m6Am
1	159925543	-	0.0377358	0.985455	TAGLN2	protein_coding	GGACC	TRUE	m6Am
1	160098619	-	0.0374332	0.946237	IGSF8	protein_coding	GGATT	FALSE	m6Am
1	160285130	-	0.0343602	0.969697	ENSG00000258465	protein_coding	GTAGC	FALSE	m6Am
1	160343265	-	0.062167	0.969492	COPA	protein_coding	GGAAA	FALSE	m6Am
1	161118046	-	0.0706436	0.958998	PFDN2	protein_coding	GGAAA	FALSE	m6Am
1	163321957	+	0.0279565	0.961969	NUF2	protein_coding	GTAGG	FALSE	m6Am
1	165768888	-	0.0223006	0.957998	TMCO1	protein_coding	GAAGT	FALSE	m6Am
1	165768889	-	0.033524	0.95024	TMCO1	protein_coding	GGAAG	FALSE	m6Am
1	165768894	-	0.0172718	0.965957	TMCO1	protein_coding	GAAGC	FALSE	m6Am
1	165768895	-	0.0369128	0.941351	TMCO1	protein_coding	GGAAG	FALSE	m6Am
1	165827555	+	0.025641	0.983333	UCK2	protein_coding	ATAGC	FALSE	m6Am
1	165827616	+	0.019721	0.524138	UCK2	protein_coding	GTAAA	FALSE	m6Am
1	167553762	-	0.0516637	0.97195	CREG1	protein_coding	GGACT	TRUE	m6Am
1	169795040	+	0.0353982	0.924262	FIRRM	protein_coding	GGACT	TRUE	m6Am
1	171485508	+	0.0231092	0.938053	PRRC2C	protein_coding	GTAGT	FALSE	m6Am
1	172444099	-	0.027027	0.931937	PIGC	protein_coding	GGAGA	FALSE	m6Am
1	173477310	+	0.0158514	0.973148	PRDX6	protein_coding	TTATT	FALSE	m6Am
1	173824647	+	0.0274964	0.923248	DARS2	protein_coding	GTAAT	FALSE	m6Am
1	175023425	-	0.0221111	0.966392	MRPS14	protein_coding	GTAGT	FALSE	m6Am
1	179082041	+	0.0466667	0.966887	TOR3A	protein_coding	CTAGG	FALSE	m6Am
1	179877803	-	0.0111524	0.936709	TOR1AIP2	protein_coding	ACATT	FALSE	m6Am
1	180502790	-	0.465753	0.927711	ACBD6	protein_coding	GGACT	TRUE	m6A and m6Am
1	180502852	-	0.024	0.908861	ACBD6	protein_coding	ACACA	FALSE	m6Am
1	183635754	-	0.0658217	0.919986	ARPC5	protein_coding	GGAAG	FALSE	m6Am
1	193059612	+	0.0204082	0.94898	RO60	protein_coding	GGACT	TRUE	m6Am
1	193105411	-	0.0248848	0.823834	GLRX2	protein_coding	GTAGA	FALSE	m6Am
1	193105430	-	0	0.968085	GLRX2	protein_coding	GGATC	FALSE	m6Am
1	198157000	+	0.0141093	0.842105	NEK7	protein_coding	ACACT	FALSE	m6Am
1	200669924	-	0.0131579	0.931677	DDX59	protein_coding	CTACT	FALSE	m6Am
1	202341966	-	0.0222222	0.948104	UBE2T	protein_coding	ACAGT	FALSE	m6Am
1	202767507	-	0.0847029	0.936215	COX7CP2	processed_pseudogene	ACAAG	FALSE	m6Am
1	202958312	-	0.073913	0.982622	ADIPOR1	protein_coding	GGAGG	FALSE	m6Am
1	203861583	+	0.00554529	0.876133	SNRPE	protein_coding	ACACT	FALSE	m6Am
1	203861603	+	0.0168889	0.960704	SNRPE	protein_coding	TTATT	FALSE	m6Am
1	204516409	+	0.0104712	0.928994	MDM4	protein_coding	TTACT	FALSE	m6Am
1	205122003	-	0.0263158	0.895238	RBBP5	protein_coding	CTAAG	FALSE	m6Am
1	211675621	-	0.0249042	0.941126	NEK2	protein_coding	TTAAA	FALSE	m6Am
1	212414901	-	0.0492958	1	PACC1	protein_coding	GTATC	FALSE	m6Am
1	212791777	-	0.0218232	0.950514	NSL1	protein_coding	ACAGT	FALSE	m6Am
1	212858275	+	0.0151515	0.948148	FLVCR1	protein_coding	GGAGA	FALSE	m6Am
1	212858277	+	0.0338462	0.915888	FLVCR1	protein_coding	AGACC	TRUE	m6Am
1	214603245	+	0.0655205	0.97191	CENPF	protein_coding	AGACT	TRUE	m6Am
1	220046508	-	0.0582445	0.961667	EPRS1	protein_coding	GGAGC	FALSE	m6Am
1	220089788	-	0.0189206	0.939229	BPNT1	protein_coding	TTATT	FALSE	m6Am
1	220089824	-	0.0304071	0.96266	BPNT1	protein_coding	GTAGC	FALSE	m6Am
1	224114111	+	0.0293255	0.899547	FBXO28	protein_coding	GTAAG	FALSE	m6Am
1	225777822	+	0.0568475	0.955556	SRP9	protein_coding	GGAGG	FALSE	m6Am
1	225924278	-	0.0176594	0.957604	ENSG00000255835	protein_coding	ATATC	FALSE	m6Am
1	225924282	-	0.0944785	0.968391	ENSG00000255835	protein_coding	GGAGA	FALSE	m6Am
1	226186720	-	0.0239629	0.961538	ACBD3	protein_coding	ATACG	FALSE	m6Am
1	226408085	-	0.0156613	0.986211	PARP1	protein_coding	CTATC	FALSE	m6Am
1	226870620	+	0.0241758	0.368039	PSEN2	protein_coding	GTAAA	FALSE	m6Am
1	226940294	+	0.016586	0.609234	COQ8A	protein_coding	GTAAA	FALSE	m6Am
1	226940298	+	0.0287009	0.959298	COQ8A	protein_coding	ACAGA	FALSE	m6Am
1	228103491	+	0.142857	0.826087	C1orf35	protein_coding	GAACT	FALSE	m6A and m6Am
1	228140273	+	0.0286616	0.967307	GUK1	protein_coding	GTAGG	FALSE	m6Am
1	228459424	+	0.025641	0.933884	H2BC26	protein_coding	AGACT	TRUE	m6Am
1	231040262	-	0.0306122	0.933333	FAM89A	protein_coding	GGAAA	FALSE	m6Am
1	231338293	+	0.0348101	0.942159	SPRTN	protein_coding	CTAGT	FALSE	m6Am
1	231528653	+	0.015753	0.927386	TSNAX-DISC1	protein_coding	GTACG	FALSE	m6Am
1	231528658	+	0.0731469	0.829524	TSNAX-DISC1	protein_coding	TGAGA	FALSE	m6Am
1	231528665	+	0.0363157	0.967593	TSNAX	protein_coding	AGACT	TRUE	m6Am
1	233327740	+	0.0151515	0.895522	MAP3K21	protein_coding	CTAAG	FALSE	m6Am
1	234373456	+	0.0375276	0.907354	COA6	protein_coding	CTATG	FALSE	m6Am
1	235128871	-	0.00714286	0.939571	TOMM20	protein_coding	TTAGT	FALSE	m6Am
1	235367417	+	0.00699301	0.986111	TBCE	protein_coding	ACAGC	FALSE	m6Am
1	236604516	-	0.0361675	0.945017	HEATR1	protein_coding	TTAGG	FALSE	m6Am
1	244864542	-	0.0243056	0.917369	HNRNPU	protein_coding	AGAGG	FALSE	m6Am
1	244864544	-	0.033389	0.881431	HNRNPU	protein_coding	CGAGA	FALSE	m6Am
1	244864570	-	0.0153846	0.960714	HNRNPU	protein_coding	ATATT	FALSE	m6Am
1	246566254	-	0.00854937	0.926273	TFB2M	protein_coding	TTACT	FALSE	m6Am
1	246724382	+	0.0447427	0.987952	SCCPDH	protein_coding	GGACT	TRUE	m6Am
10	988437	+	0.0246149	0.942774	GTPBP4	protein_coding	GAAGT	FALSE	m6Am
10	15860519	-	0.028065	0.949588	MINDY3	protein_coding	GAAGT	FALSE	m6Am
10	15860520	-	0.0283843	0.958955	MINDY3	protein_coding	GGAAG	FALSE	m6Am
10	16437013	+	0.0237565	0.918502	PTER	protein_coding	GAAGT	FALSE	m6Am
10	16817424	-	0.0345048	0.929965	RSU1	protein_coding	ACAGG	FALSE	m6Am
10	17617374	-	0.049505	0.987124	HACD1	protein_coding	GTAGA	FALSE	m6Am
10	18659396	+	0.0215517	0.886275	ARL5B	protein_coding	GTACA	FALSE	m6Am
10	18659398	+	0.032345	0.882629	ARL5B	protein_coding	ACAGA	FALSE	m6Am
10	28532775	+	0.021978	0.891566	WAC	protein_coding	TTATT	FALSE	m6Am
10	38356395	+	0.0244913	0.919948	HSD17B7P2	lncRNA	GTAGG	FALSE	m6Am
10	43648879	-	0.0224525	0.925373	ZNF32	protein_coding	GTAGT	FALSE	m6Am
10	45972503	+	0.03861	0.87848	TIMM23	protein_coding	GAAGG	FALSE	m6Am
10	48306680	+	0.026253	0.963816	MAPK8	protein_coding	TTACT	FALSE	m6Am
10	49942053	+	0.0450237	0.947276	TIMM23B	protein_coding	TTAAC	FALSE	m6Am
10	49942059	+	0.0342801	0.962264	TIMM23B-AGAP6	protein_coding	GGAAC	FALSE	m6Am
10	49942060	+	0.0283688	0.943396	TIMM23B-AGAP6	protein_coding	GAACC	TRUE	m6Am
10	51699595	-	0.0353288	0.954605	CSTF2T	protein_coding	ACAGA	FALSE	m6Am
10	51699597	-	0.0344192	0.941748	CSTF2T	protein_coding	GGACA	TRUE	m6Am
10	56361272	-	0.0636015	0.952815	ZWINT	protein_coding	GGATT	FALSE	m6Am
10	58269162	+	0.0377953	0.760825	CISD1	protein_coding	GTAGC	FALSE	m6Am
10	58334982	+	0.0510046	0.965318	UBE2D1	protein_coding	AAAGA	FALSE	m6Am
10	58334984	+	0.0335498	0.913462	UBE2D1	protein_coding	AGAGT	FALSE	m6Am
10	58385412	+	0.0192042	0.891811	TFAM	protein_coding	ATAGT	FALSE	m6Am
10	68332067	+	0.0116917	0.810407	HNRNPH3	protein_coding	GTAGC	FALSE	m6Am
10	68721235	+	0.0193554	0.959576	CCAR1	protein_coding	AAAGC	FALSE	m6Am
10	68956164	+	0.058753	0.975224	DDX21	protein_coding	GGAAC	FALSE	m6Am
10	68988803	+	0.0200382	0.931151	KIFBP	protein_coding	ACATT	FALSE	m6Am
10	69630254	+	0.140351	0.961832	FAM241B	protein_coding	GGAGG	FALSE	m6A and m6Am
10	70170510	-	0.0116364	0.921536	SAR1A	protein_coding	ACATC	FALSE	m6Am
10	70170512	-	0.0164595	0.962687	SAR1A	protein_coding	GTACA	FALSE	m6Am
10	71851279	-	0.0116448	0.983924	PSAP	protein_coding	TTATA	FALSE	m6Am
10	72215933	-	0.016538	0.946768	ASCC1	protein_coding	GAATT	FALSE	m6Am
10	72626094	-	0.0328638	0.956919	MICU1	protein_coding	GGAGG	FALSE	m6Am
10	73998091	+	0.0153846	0.960784	VCL	protein_coding	TTACG	FALSE	m6Am
10	73998116	+	0.0194477	0.945822	VCL	protein_coding	GTAGT	FALSE	m6Am
10	74176554	+	0	0.959032	ADK	protein_coding	TTACT	FALSE	m6Am
10	74176557	+	0.0246305	0.974522	ADK	protein_coding	CTAGG	FALSE	m6Am
10	75210796	+	0.0881459	0.897233	VDAC2	protein_coding	GGAGA	FALSE	m6Am
10	79347469	+	0.0519713	0.967793	PPIF	protein_coding	GGACT	TRUE	m6Am
10	84139562	+	0.0925755	0.970662	GHITM	protein_coding	GGAAA	FALSE	m6Am
10	92291167	+	0.0252708	0.957612	MARCHF5	protein_coding	TTACC	FALSE	m6Am
10	92593130	+	0.025264	0.939942	KIF11	protein_coding	TTAGT	FALSE	m6Am
10	93496635	+	0.029165	0.945127	CEP55	protein_coding	ACACC	FALSE	m6Am
10	94362965	-	0.0637255	0.905018	NOC3L	protein_coding	GGAGG	FALSE	m6Am
10	95693928	-	0.0335329	0.949552	TCTN3	protein_coding	CTACG	FALSE	m6Am
10	96043583	+	0.0410557	0.945255	CCNJ	protein_coding	TTAAC	FALSE	m6Am
10	96130297	+	0.0296296	0.945205	ZNF518A	protein_coding	TTAAC	FALSE	m6Am
10	97334729	-	0.0322581	0.938567	FRAT2	protein_coding	GGATT	FALSE	m6Am
10	97401323	-	0.0536082	0.92233	RRP12	protein_coding	GAAGG	FALSE	m6Am
10	97426181	+	0.0216895	0.950836	PGAM1	protein_coding	AAAGA	FALSE	m6Am
10	97426212	+	0.0877789	0.933594	PGAM1	protein_coding	GGACT	TRUE	m6Am
10	98446935	-	0.0485437	1	HPS1	protein_coding	GGAAG	FALSE	m6Am
10	99430660	-	0.0385852	0.935191	GOT1	protein_coding	CTAGG	FALSE	m6Am
10	100286674	-	0.0355686	0.953411	BLOC1S2	protein_coding	ACAGC	FALSE	m6Am
10	100529870	-	0.186837	0.982597	NDUFB8	protein_coding	GGAAA	FALSE	m6A and m6Am
10	100987497	-	0.0263158	0.961905	MRPL43	protein_coding	TTAGT	FALSE	m6Am
10	100987503	-	0.027611	0.911197	MRPL43	protein_coding	CGAGG	FALSE	m6Am
10	102152389	+	0.0261461	0.950396	NOLC1	protein_coding	GTAGT	FALSE	m6Am
10	102245532	+	0.0348837	0.963599	GBF1	protein_coding	CTAGT	FALSE	m6Am
10	102395705	+	0.0133333	0.952941	NFKB2	protein_coding	CTAAC	FALSE	m6Am
10	102461428	+	0.0259434	0.962916	MFSD13A	protein_coding	TTAGG	FALSE	m6Am
10	103396487	-	0.0382199	0.950413	ATP5MK	protein_coding	GGAGG	FALSE	m6Am
10	103396628	+	0.00650558	0.86445	PDCD11	protein_coding	ACACT	FALSE	m6Am
10	104254876	+	0.0156308	0.957129	GSTO1	protein_coding	CTACT	FALSE	m6Am
10	110007975	+	0.04	1	ADD3	protein_coding	CTAGT	FALSE	m6Am
10	110207633	+	0.0639175	0.937956	MXI1	protein_coding	ACACA	FALSE	m6Am
10	110304962	-	0.025	0.969325	SMNDC1	protein_coding	CGAGA	FALSE	m6Am
10	110871930	+	0.0520446	0.923567	PDCD4	protein_coding	AGAGA	FALSE	m6Am
10	112446914	-	0.0972831	0.946687	ZDHHC6	protein_coding	GGAGA	FALSE	m6Am
10	118754970	-	0.0383481	0.945755	CACUL1	protein_coding	CTAGA	FALSE	m6Am
10	119596982	-	0.0225479	0.943277	TIAL1	protein_coding	ACAGG	FALSE	m6Am
10	119651414	+	0.327635	0.840909	BAG3	protein_coding	GGACT	TRUE	m6A and m6Am
10	120851364	+	0.0319149	0.941358	WDR11	protein_coding	ACAGT	FALSE	m6Am
10	123154365	+	0.0115607	0.873016	BUB3	protein_coding	ACACT	FALSE	m6Am
10	123154370	+	0.0364416	0.956522	BUB3	protein_coding	GGAGC	FALSE	m6Am
10	124801819	+	0.0336625	0.962245	ABRAXAS2	protein_coding	GGAGA	FALSE	m6Am
10	125719493	-	0	0.979058	EDRF1-DT	lncRNA	GTATC	FALSE	m6Am
10	125823549	+	0.0454274	0.956368	BCCIP	protein_coding	TGAGC	FALSE	m6Am
10	132331852	-	0.0140845	0.962025	STK32C	protein_coding	GTAGC	FALSE	m6Am
11	208801	+	0.0532544	0.968326	RIC8A	protein_coding	CGAAC	FALSE	m6Am
11	236968	+	0.0277136	0.95471	PSMD13	protein_coding	GGAAG	FALSE	m6Am
11	450300	+	0.0275229	0.941176	PTDSS2	protein_coding	TTACT	FALSE	m6Am
11	819572	+	0.0311615	0.989011	PNPLA2	protein_coding	GTAGC	FALSE	m6Am
11	910824	-	0.0540541	0.97943	CHID1	protein_coding	GGAGC	FALSE	m6Am
11	910840	-	0.0967742	0.976744	CHID1	protein_coding	GGACT	TRUE	m6Am
11	6481481	+	0.051634	0.971483	ENSG00000283977	protein_coding	TGAAA	FALSE	m6Am
11	6619422	-	0.048906	0.990678	TPP1	protein_coding	ACAGC	FALSE	m6Am
11	8081211	+	0	0.892857	TUB	protein_coding	GTACT	FALSE	m6Am
11	9314630	-	0.0188679	0.952381	TMEM41B	protein_coding	TTAGC	FALSE	m6Am
11	9461012	+	0.07109	0.890741	ZNF143	protein_coding	GGACG	FALSE	m6Am
11	10751221	+	0.0522388	0.944444	CTR9	protein_coding	GAAGT	FALSE	m6Am
11	10808952	-	0.0134376	0.894362	EIF4G2	protein_coding	ATAAG	FALSE	m6Am
11	10858059	-	0.0106272	0.939926	ZBED5	protein_coding	TTATC	FALSE	m6Am
11	14499844	-	0.0407547	0.965161	COPB1	protein_coding	GGACT	TRUE	m6Am
11	18394537	+	0.0190157	0.89011	LDHA	protein_coding	TTAAG	FALSE	m6Am
11	19117167	+	0.101266	0.966667	ZDHHC13	protein_coding	AGAAG	FALSE	m6A and m6Am
11	19117168	+	0.0576037	0.940351	ZDHHC13	protein_coding	GAAGA	FALSE	m6Am
11	20387559	+	0.0597015	0.931174	PRMT3	protein_coding	GGAAG	FALSE	m6Am
11	20387560	+	0.013544	0.972414	PRMT3	protein_coding	GAAGC	FALSE	m6Am
11	22829801	-	0.0239688	0.97259	SVIP	protein_coding	TTAGC	FALSE	m6Am
11	27363242	-	0.0408627	0.949367	CCDC34	protein_coding	GGAAA	FALSE	m6Am
11	31369860	+	0.056729	0.952627	DNAJC24	protein_coding	GGAGT	FALSE	m6Am
11	31509759	+	0.024055	0.935688	ELP4	protein_coding	CTATT	FALSE	m6Am
11	31509767	+	0.0136519	0.979787	ELP4	protein_coding	TTAAC	FALSE	m6Am
11	31509770	+	0.011589	0.947208	ELP4	protein_coding	ACACT	FALSE	m6Am
11	34105602	+	0.0193705	0.920833	NAT10	protein_coding	TTAAT	FALSE	m6Am
11	43680732	+	0.0203883	0.953176	HSD17B12	protein_coding	CTATT	FALSE	m6Am
11	43680735	+	0.0287439	0.955208	HSD17B12	protein_coding	TTAGT	FALSE	m6Am
11	43880837	+	0.0133983	0.908521	ALKBH3	protein_coding	TTAAG	FALSE	m6Am
11	46381713	+	0.145098	0.922902	MDK	protein_coding	GGACG	FALSE	m6A and m6Am
11	46846292	-	0.0244173	0.970971	CKAP5	protein_coding	ACACT	FALSE	m6Am
11	47214983	+	0.0295791	0.873737	DDB2	protein_coding	ACAAG	FALSE	m6Am
11	47579012	+	0	0.970199	NDUFS3	protein_coding	ACACT	FALSE	m6Am
11	57712594	+	0.0773309	0.970789	TMX2	protein_coding	CGAGC	FALSE	m6Am
11	59810788	-	0.0140687	0.947486	MRPL16	protein_coding	ACACA	FALSE	m6Am
11	60906590	-	0.0235075	0.946848	PRPF19	protein_coding	AAAGG	FALSE	m6Am
11	60906592	-	0.0230159	0.939519	PRPF19	protein_coding	GGAAA	FALSE	m6Am
11	61333128	-	0.0466926	0.951807	DDB1	protein_coding	TGATG	FALSE	m6Am
11	61967658	-	0.0166279	0.9386	FTH1	protein_coding	ATAAG	FALSE	m6Am
11	61967660	-	0.015873	0.984405	FTH1	protein_coding	CTATA	FALSE	m6Am
11	62646616	-	0.0429448	0.990622	GANAB	protein_coding	GGAGC	FALSE	m6Am
11	62671673	+	0.029582	0.954585	UQCC3	protein_coding	GTAGT	FALSE	m6Am
11	62679104	-	0.0318182	0.95942	UBXN1	protein_coding	ACAGA	FALSE	m6Am
11	62761580	+	0.0258123	0.960105	POLR2G	protein_coding	CTAAG	FALSE	m6Am
11	62792007	-	0.0204082	0.956743	TMEM223	protein_coding	GGAAG	FALSE	m6Am
11	62805440	-	0.0148221	0.911235	NXF1	protein_coding	ACACT	FALSE	m6Am
11	62805442	-	0.0267559	0.925824	NXF1	protein_coding	GGACA	TRUE	m6Am
11	62832076	-	0.00564972	0.970395	STX5	protein_coding	TTACG	FALSE	m6Am
11	62839593	-	0.0145202	0.956679	WDR74	protein_coding	GAACT	FALSE	m6Am
11	62839594	-	0.0188324	0.969349	WDR74	protein_coding	TGAAC	FALSE	m6Am
11	63986438	+	0.0396624	0.970681	OTUB1	protein_coding	GTAGT	FALSE	m6Am
11	64186171	+	0.0164609	0.969987	STIP1	protein_coding	GTAGC	FALSE	m6Am
11	64186178	+	0.0317416	0.945349	STIP1	protein_coding	CTAGT	FALSE	m6Am
11	65040933	+	0.020816	0.911439	SAC3D1	protein_coding	ACACC	FALSE	m6Am
11	65117673	-	0.0316742	0.955335	ZNHIT2	protein_coding	GTAGA	FALSE	m6Am
11	65122311	+	0.0250439	0.927687	MRPL49	protein_coding	ACAGT	FALSE	m6Am
11	65122323	+	0.0275856	0.922007	MRPL49	protein_coding	ACAGA	FALSE	m6Am
11	65170236	+	0.027027	0.952229	SPDYC	protein_coding	TTATG	FALSE	m6Am
11	65499045	+	0.0658135	0.983243	MALAT1	lncRNA	GTAGG	FALSE	m6Am
11	65662953	-	0.0357143	0.959016	RELA	protein_coding	GGATT	FALSE	m6Am
11	65712034	+	0.0362319	0.935065	KAT5	protein_coding	GTAGA	FALSE	m6Am
11	65858206	-	0.0346535	0.85244	CFL1	protein_coding	CTAAA	FALSE	m6Am
11	66002154	-	0.0176559	0.926235	EIF1AD	protein_coding	GTACG	FALSE	m6Am
11	66002157	-	0.00893997	0.931271	EIF1AD	protein_coding	GAAGT	FALSE	m6Am
11	66002237	+	0.037037	0.926531	BANF1	protein_coding	CTAAG	FALSE	m6Am
11	66002503	+	0.0282246	0.962091	BANF1	protein_coding	CTAGT	FALSE	m6Am
11	66345101	-	0.0353774	0.883721	BRMS1	protein_coding	ATAGG	FALSE	m6Am
11	66347619	-	0.0162075	0.777159	B4GAT1	protein_coding	GTAAA	FALSE	m6Am
11	66438842	-	0.0185393	0.982066	MRPL11	protein_coding	GGACC	TRUE	m6Am
11	66480434	+	0.0550847	0.976	DPP3	protein_coding	GGAAG	FALSE	m6Am
11	66480435	+	0.0409683	0.975669	DPP3	protein_coding	GAAGT	FALSE	m6Am
11	66593165	+	0.0107527	0.960784	CCS	protein_coding	TTAAG	FALSE	m6Am
11	66593177	+	0.0410256	0.980392	CCS	protein_coding	TTAGA	FALSE	m6Am
11	66638695	+	0.0177276	0.966134	RBM4	protein_coding	TTAGC	FALSE	m6Am
11	67583785	+	0.0131004	0.981964	GSTP1	protein_coding	TTATA	FALSE	m6Am
11	67606936	+	0.0184263	0.988987	NDUFV1	protein_coding	CTATC	FALSE	m6Am
11	68030629	+	0.0372671	0.67713	NDUFS8	protein_coding	ACAGA	FALSE	m6Am
11	68030669	+	0.038822	0.960023	NDUFS8	protein_coding	ACAGT	FALSE	m6Am
11	70270690	+	0.015625	1	PPFIA1	protein_coding	GTAGA	FALSE	m6Am
11	70398532	+	0.00574713	0.95122	CTTN	protein_coding	GAACC	TRUE	m6Am
11	70398537	+	0.0369069	0.958231	CTTN	protein_coding	GGAAG	FALSE	m6Am
11	70398541	+	0.0336581	0.976027	CTTN	protein_coding	GTAGA	FALSE	m6Am
11	72080542	-	0.0132979	0.963287	NUMA1	protein_coding	CTAAT	FALSE	m6Am
11	73876834	-	0.031093	0.933942	COA4	protein_coding	ACAGA	FALSE	m6Am
11	73876836	-	0.0264454	0.941827	COA4	protein_coding	GTACA	FALSE	m6Am
11	73876845	-	0.0316753	0.922314	COA4	protein_coding	TGAAA	FALSE	m6Am
11	75399491	+	0.0038835	0.959184	RPS3	protein_coding	TTATA	FALSE	m6Am
11	75562253	+	0.0625	0.935512	SERPINH1	protein_coding	CTAAG	FALSE	m6Am
11	78139635	-	0.0272727	0.949343	ALG8	protein_coding	GGATC	FALSE	m6Am
11	83193663	-	0.0340136	0.916084	ANKRD42-DT	lncRNA	CTACT	FALSE	m6Am
11	83286367	-	0.0409556	0.73117	CCDC90B	protein_coding	CTAAA	FALSE	m6Am
11	85628595	+	0.0264441	0.827626	TMEM126B	protein_coding	ACATG	FALSE	m6Am
11	88337766	-	0.0123288	0.937725	CTSC	protein_coding	CTATT	FALSE	m6Am
11	90223077	-	0.0296401	0.981352	CHORDC1	protein_coding	GGATC	FALSE	m6Am
11	93661686	+	0.0162791	0.924901	CEP295	protein_coding	AGAAA	FALSE	m6Am
11	94493850	-	0.0374712	0.956885	MRE11	protein_coding	AGAGA	FALSE	m6Am
11	102347237	+	0.0881057	0.900685	BIRC2	protein_coding	GGATG	FALSE	m6Am
11	106077640	+	0.152542	0.90678	AASDHPPT	protein_coding	GAAGA	FALSE	m6A and m6Am
11	108121567	+	0.0241015	0.981824	ACAT1	protein_coding	CTAGT	FALSE	m6Am
11	110296612	-	0.0145729	0.926991	RDX	protein_coding	ATATT	FALSE	m6Am
11	111879502	+	0.0403691	0.877551	CFAP68	protein_coding	GGACT	TRUE	m6Am
11	112086756	-	0.0383258	0.985933	TIMM8B	protein_coding	ACAGC	FALSE	m6Am
11	114400487	-	0.031339	0.563555	C11orf71	protein_coding	TTAAA	FALSE	m6Am
11	114439471	+	0.0198968	0.940327	REXO2	protein_coding	CTATT	FALSE	m6Am
11	116788023	-	0.0210657	0.950995	ZPR1	protein_coding	GTAGG	FALSE	m6Am
11	119018759	+	0.0231696	0.958149	TRAPPC4	protein_coding	GTAGA	FALSE	m6Am
11	119030872	-	0.0277778	0.968695	SLC37A4	protein_coding	CTATT	FALSE	m6Am
11	119084881	+	0.0404412	0.947547	HMBS	protein_coding	GGAAG	FALSE	m6Am
11	119084882	+	0.0284314	0.959211	HMBS	protein_coding	GAAGT	FALSE	m6Am
11	119095465	-	0.0122798	0.933791	H2AX	protein_coding	ACAGC	FALSE	m6Am
11	119095467	-	0.0154297	0.823363	H2AX	protein_coding	CGACA	FALSE	m6Am
11	121292771	+	0.0184843	0.925253	SC5D	protein_coding	ACAGT	FALSE	m6Am
11	124622864	+	0.0147059	0.909091	TBRG1	protein_coding	TTACT	FALSE	m6Am
11	124622875	+	0.0347904	0.951267	TBRG1	protein_coding	ACAGA	FALSE	m6Am
11	124739942	+	0.106618	0.955801	NRGN	protein_coding	GGAGA	FALSE	m6A and m6Am
11	125111626	-	0.0223881	0.676087	TMEM218	protein_coding	GTAAA	FALSE	m6Am
11	125887700	+	0.0230651	0.953865	HYLS1	protein_coding	ACAGA	FALSE	m6Am
11	126269157	+	0.0140746	0.951325	FOXRED1	protein_coding	ATAAT	FALSE	m6Am
11	130069894	+	0.0219092	0.973118	APLP2	protein_coding	TTAGA	FALSE	m6Am
11	134069042	+	0.0253165	0.810345	JAM3	protein_coding	ACAAG	FALSE	m6Am
11	134223966	-	0.045744	0.939933	NCAPD3	protein_coding	TGAAA	FALSE	m6Am
12	2877147	-	0.0292398	0.992481	FOXM1	protein_coding	ACAGC	FALSE	m6Am
12	4649114	+	0.0442602	0.950762	NDUFA9	protein_coding	GGATT	FALSE	m6Am
12	6493260	-	0.0167793	0.931604	MRPL51	protein_coding	ACAGC	FALSE	m6Am
12	6534491	+	0.0159518	0.714214	GAPDH	protein_coding	ATAAA	FALSE	m6Am
12	6568324	-	0.0204082	0.930435	NOP2	protein_coding	CTAGC	FALSE	m6Am
12	6607410	-	0.0444444	0.943089	CHD4	protein_coding	TTAAG	FALSE	m6Am
12	6724046	+	0.0270514	0.936364	COPS7A	protein_coding	TTAGT	FALSE	m6Am
12	6766335	+	0	0.978328	PTMS	protein_coding	TTATA	FALSE	m6Am
12	6852131	+	0.0890411	0.980874	USP5	protein_coding	GGACT	TRUE	m6Am
12	6852137	+	0.042838	0.958904	USP5	protein_coding	GGAAC	FALSE	m6Am
12	6867504	+	0.0124844	0.982456	TPI1	protein_coding	ATATA	FALSE	m6Am
12	6867506	+	0.0183993	0.846154	TPI1	protein_coding	ATAAG	FALSE	m6Am
12	6970913	+	0.0149744	0.941989	EMG1	protein_coding	GTATT	FALSE	m6Am
12	8082277	+	0.0281288	0.959827	NECAP1	protein_coding	ACAGC	FALSE	m6Am
12	10613609	-	0.026455	0.973134	MAGOHB	protein_coding	TTATT	FALSE	m6Am
12	15882386	+	0.0220695	0.966493	STRAP	protein_coding	TTACG	FALSE	m6Am
12	16347645	+	0.0352941	0.908096	MGST1	protein_coding	ACAGT	FALSE	m6Am
12	21501601	-	0.0123665	0.927835	RECQL	protein_coding	TTACT	FALSE	m6Am
12	25195282	+	0.0498688	0.977695	ETFRF1	protein_coding	GTAGA	FALSE	m6Am
12	26938470	+	0.0690722	0.967131	FGFR1OP2	protein_coding	GGAGT	FALSE	m6Am
12	29149304	+	0.0395448	0.942308	FAR2	protein_coding	AGACT	TRUE	m6Am
12	34022478	+	0.0128205	0.959184	ALG10	protein_coding	GTATG	FALSE	m6Am
12	34022496	+	0.0526316	0.932203	ALG10	protein_coding	CTAGT	FALSE	m6Am
12	42326163	+	0.0108303	0.955556	PPHLN1	protein_coding	GTACC	FALSE	m6Am
12	42326167	+	0.0194461	0.949266	PPHLN1	protein_coding	CTACC	FALSE	m6Am
12	46372771	-	0.0167364	0.802469	SLC38A2	protein_coding	ACAGC	FALSE	m6Am
12	47963583	+	0.0161812	0.951691	TMEM106C	protein_coding	GTATT	FALSE	m6Am
12	48957514	-	0.0144928	0.959184	ARF3	protein_coding	GTATC	FALSE	m6Am
12	49131395	-	0.0633361	0.950637	TUBA1B	protein_coding	CTAGT	FALSE	m6Am
12	49131422	-	0.0306258	0.9375	TUBA1B	protein_coding	TTAAG	FALSE	m6Am
12	49131426	-	0.00501253	0.954802	TUBA1B	protein_coding	CTACT	FALSE	m6Am
12	49568126	-	0.0186711	0.959559	MCRS1	protein_coding	GTACC	FALSE	m6Am
12	49568132	-	0.0220012	0.972376	MCRS1	protein_coding	GTAGA	FALSE	m6Am
12	49568142	-	0.0147929	0.965223	MCRS1	protein_coding	TTAAC	FALSE	m6Am
12	50112236	+	0.0348475	0.947113	COX14	protein_coding	ACAGT	FALSE	m6Am
12	53153258	+	0.00179695	0.919585	EIF4A1P4	processed_pseudogene	AGAGT	FALSE	m6Am
12	53295537	+	0.0432163	0.974298	PFDN5	protein_coding	AGACT	TRUE	m6Am
12	53380176	+	0.0121951	0.935252	SP1	protein_coding	TTACC	FALSE	m6Am
12	54280705	+	0.0690909	0.934944	HNRNPA1	protein_coding	AGAGA	FALSE	m6Am
12	54280707	+	0.0492285	0.877518	HNRNPA1	protein_coding	AGAGG	FALSE	m6Am
12	55817713	-	0.180536	0.775524	SARNP	protein_coding	TGAGG	FALSE	m6A and m6Am
12	55818044	+	0.0113636	0.962674	ORMDL2	protein_coding	TTACT	FALSE	m6Am
12	56104533	+	0.0123457	0.948795	PA2G4	protein_coding	CTAGT	FALSE	m6Am
12	56116590	+	0.0140552	0.917044	RPL41	protein_coding	ACACC	FALSE	m6Am
12	56116615	+	0.0270734	0.944136	RPL41	protein_coding	GTAGA	FALSE	m6Am
12	56128267	+	0.0325203	0.959288	ESYT1	protein_coding	CTAGG	FALSE	m6Am
12	56152590	+	0.0177305	0.954286	MYL6B	protein_coding	CTATG	FALSE	m6Am
12	56221926	-	0.0238569	0.920354	RNF41	protein_coding	GGATC	FALSE	m6Am
12	56688344	-	0.234783	0.851852	PTGES3	protein_coding	GGACT	TRUE	m6A and m6Am
12	56725531	-	0.0357143	0.942418	NACA	protein_coding	TTAGT	FALSE	m6Am
12	57547192	-	0.0194595	0.936913	DCTN2	protein_coding	AGACT	TRUE	m6Am
12	57547194	-	0.0225904	0.953216	DCTN2	protein_coding	CGAGA	FALSE	m6Am
12	57547206	-	0	0.927711	DCTN2	protein_coding	CTACT	FALSE	m6Am
12	57611435	+	0.0132159	0.971574	ARHGEF25	protein_coding	TTATT	FALSE	m6Am
12	57694149	+	0.111967	0.883562	OS9	protein_coding	GAAGG	FALSE	m6A and m6Am
12	57745039	+	0.0188525	0.950441	TSPAN31	protein_coding	GTATT	FALSE	m6Am
12	57745071	+	0.0365599	0.98091	TSPAN31	protein_coding	ACAGA	FALSE	m6Am
12	57782747	+	0.0162602	0.954023	TSFM	protein_coding	GTAGG	FALSE	m6Am
12	57782787	+	0.01518	0.969611	TSFM	protein_coding	TTATC	FALSE	m6Am
12	66130749	-	0.0246914	0.916535	LLPH	protein_coding	AGACT	TRUE	m6Am
12	68808174	+	0.1	0.918033	MDM2	protein_coding	GTAGG	FALSE	m6A and m6Am
12	69239572	+	0.0291971	0.954198	CPSF6	protein_coding	CTAGA	FALSE	m6Am
12	69585428	+	0.0212389	0.913043	CCT2	protein_coding	GTAGG	FALSE	m6Am
12	74537827	+	0.0434783	0.918367	ATXN7L3B	protein_coding	GAAGA	FALSE	m6Am
12	76764258	+	0.0137957	0.966198	ZDHHC17	protein_coding	TTAAC	FALSE	m6Am
12	76879016	-	0.0609394	0.919417	CSRP2	protein_coding	GGATC	FALSE	m6Am
12	82358387	-	0.0184162	0.890794	CCDC59	protein_coding	TTAGT	FALSE	m6Am
12	84912799	-	0.00790514	0.862222	SLC6A15	protein_coding	ACATA	FALSE	m6Am
12	88035508	+	0.0229645	0.969925	RLIG1	protein_coding	GTAGT	FALSE	m6Am
12	88142088	-	0.00886918	0.965585	CEP290	protein_coding	TTATT	FALSE	m6Am
12	93377904	+	0.0324675	0.95122	NUDT4	protein_coding	ACAGA	FALSE	m6Am
12	98515617	+	0.0236123	0.911755	TMPO	protein_coding	GTAGT	FALSE	m6Am
12	100267197	+	0.0156076	0.943495	SCYL2	protein_coding	TTACT	FALSE	m6Am
12	102120112	-	0.0245758	0.844068	NUP37	protein_coding	ACAGC	FALSE	m6Am
12	103930410	+	0.0325215	0.939308	HSP90B1	protein_coding	GTAGT	FALSE	m6Am
12	103957213	-	0.0116861	0.91769	UQCC6	protein_coding	GTATT	FALSE	m6Am
12	103965872	+	0.0202312	0.967675	TDG	protein_coding	GTAGA	FALSE	m6Am
12	105107731	+	0.0262391	0.96484	WASHC4	protein_coding	ACAGT	FALSE	m6Am
12	108561165	-	0.0210807	0.974708	SART3	protein_coding	TTAGA	FALSE	m6Am
12	109477638	+	0.0217239	0.907407	UBE3B	protein_coding	ACACC	FALSE	m6Am
12	110281247	+	0.0274262	0.934688	ATP2A2	protein_coding	CTATT	FALSE	m6Am
12	110403691	-	0.0275229	0.913271	ANAPC7	protein_coding	CTAAG	FALSE	m6Am
12	110468242	-	0.0510035	0.924015	GPN3	protein_coding	CGAAG	FALSE	m6Am
12	110468486	+	0.339647	0.947826	FAM216A	protein_coding	GGACA	TRUE	m6A and m6Am
12	110583315	-	0.0273752	0.940806	PPTC7	protein_coding	CTAGT	FALSE	m6Am
12	111599291	-	0.0558511	0.928571	ATXN2	protein_coding	AGACT	TRUE	m6Am
12	112125560	+	0.0316849	0.883398	TRAFD1	protein_coding	ACAGA	FALSE	m6Am
12	112409584	-	0.0229423	0.940064	RPL6	protein_coding	GTAAG	FALSE	m6Am
12	112409631	-	0.0191053	0.955268	RPL6	protein_coding	TTATA	FALSE	m6Am
12	112418947	+	0.0135747	0.97166	PTPN11	protein_coding	ACAGT	FALSE	m6Am
12	116910980	+	0.0909091	0.973451	FBXW8	protein_coding	GGACT	TRUE	m6Am
12	118016704	+	0.0495356	0.942698	RFC5	protein_coding	CGAGA	FALSE	m6Am
12	120469721	-	0.0252238	0.918539	SRSF9	protein_coding	ACAAT	FALSE	m6Am
12	120496113	+	0.020583	0.966708	DYNLL1	protein_coding	TTAGA	FALSE	m6Am
12	120534354	+	0.038736	0.956368	RNF10	protein_coding	AGATG	FALSE	m6Am
12	121352408	-	0.0232879	0.938709	ANAPC5	protein_coding	GTAGT	FALSE	m6Am
12	122527235	+	0.0502793	0.921914	KNTC1	protein_coding	TTAGT	FALSE	m6Am
12	123633679	-	0.101695	0.95	EIF2B1	protein_coding	GGAAG	FALSE	m6A and m6Am
12	124914650	-	0.0457037	0.939097	UBC	protein_coding	CTAGT	FALSE	m6Am
12	124914654	-	0.0331094	0.96021	UBC	protein_coding	ACAGC	FALSE	m6Am
12	124993678	+	0.0133333	0.412698	BRI3BP	protein_coding	GTAAA	FALSE	m6Am
12	131929200	+	0.0169492	0.925474	PUS1	protein_coding	TTAGT	FALSE	m6Am
12	132956304	-	0.0172414	0.981595	CHFR	protein_coding	GTAGT	FALSE	m6Am
13	19633669	+	0.0616438	0.982456	MPHOSPH8	protein_coding	GTAGG	FALSE	m6Am
13	21140542	+	0.0516588	0.95356	SAP18	protein_coding	AGACT	TRUE	m6Am
13	21140546	+	0.0251462	0.943953	SAP18	protein_coding	TTAGT	FALSE	m6Am
13	27424619	+	0.0478723	0.944158	GTF3A	protein_coding	GGAAG	FALSE	m6Am
13	27424620	+	0.0220802	0.951362	GTF3A	protein_coding	GAAGT	FALSE	m6Am
13	27450587	-	0.0403023	0.966895	MTIF3	protein_coding	CTACG	FALSE	m6Am
13	28659122	+	0.0692941	0.947644	POMP	protein_coding	GGAAG	FALSE	m6Am
13	28659123	+	0.0535773	0.96317	POMP	protein_coding	GAAGT	FALSE	m6Am
13	30465930	-	0.0156181	0.922552	HMGB1	protein_coding	TTACA	FALSE	m6Am
13	36999327	-	0.0679365	0.926244	ALG5	protein_coding	GGATT	FALSE	m6Am
13	38349859	+	0.0309524	0.769994	UFM1	protein_coding	CTAGA	FALSE	m6Am
13	39038398	+	0.0362538	0.891821	NHLRC3	protein_coding	ACATG	FALSE	m6Am
13	41457550	+	0.077551	0.94	RGCC	protein_coding	GTAGG	FALSE	m6Am
13	44436854	-	0.0196078	0.935143	TSC22D1	protein_coding	CTAGA	FALSE	m6Am
13	44989469	-	0.0162893	0.877114	NUFIP1	protein_coding	ACAGT	FALSE	m6Am
13	45341212	-	0.0182944	0.958443	TPT1	protein_coding	CTATA	FALSE	m6Am
13	46797142	-	0.0185291	0.94294	ESD	protein_coding	TTACT	FALSE	m6Am
13	48233209	+	0.0332757	0.960674	ITM2B	protein_coding	GTAGC	FALSE	m6Am
13	49936308	-	0.0677083	0.954545	SPRYD7	protein_coding	GGAGA	FALSE	m6Am
13	52455334	-	0.0834783	0.843478	CKAP2-DT	lncRNA	GGACT	TRUE	m6Am
13	71867005	-	0.121037	0.953846	DACH1	protein_coding	GGACA	TRUE	m6A and m6Am
13	72727923	+	0.0182648	0.309189	BORA	protein_coding	TTAAA	FALSE	m6Am
13	72782133	+	0.047588	0.936283	PIBF1	protein_coding	GGAGA	FALSE	m6Am
13	73059005	+	0.0298507	0.88785	KLF5	protein_coding	GTAGT	FALSE	m6Am
13	76992080	+	0.0273684	0.93393	CLN5	protein_coding	GGAAG	FALSE	m6Am
13	76992081	+	0.0292734	0.943554	CLN5	protein_coding	GAAGT	FALSE	m6Am
13	76992084	+	0.0174672	0.935811	CLN5	protein_coding	GTACT	FALSE	m6Am
13	77027159	-	0.0145618	0.968179	FBXL3	protein_coding	TTAGA	FALSE	m6Am
13	77697691	+	0.0976599	0.906085	SLAIN1	protein_coding	GGACT	TRUE	m6Am
13	78603583	-	0.0201465	0.880533	POU4F1	protein_coding	TTAGA	FALSE	m6Am
13	97222333	+	0.0187542	0.894722	MBNL2	protein_coding	TTAGA	FALSE	m6Am
13	99501472	+	0.0343671	0.987155	TM9SF2	protein_coding	CTAGC	FALSE	m6Am
13	99981786	+	0.154226	0.795812	ZIC2	protein_coding	GGACT	TRUE	m6A and m6Am
13	102596986	+	0.0451613	0.939614	TPP2	protein_coding	CTAGT	FALSE	m6Am
13	102773784	-	0.0331187	0.963303	TEX30	protein_coding	GAACG	FALSE	m6Am
13	102799119	+	0.0326087	0.93147	BIVM	protein_coding	GTAGT	FALSE	m6Am
13	102799205	+	0.240147	0.943396	BIVM	protein_coding	GGACA	TRUE	m6A and m6Am
13	110307285	+	0.0847458	0.950495	COL4A2	protein_coding	GGAGT	FALSE	m6Am
13	113208667	-	0.0436137	0.936709	PCID2	protein_coding	GTAGG	FALSE	m6Am
14	20333312	-	0.0357143	0.929412	CCNB1IP1	protein_coding	ACACT	FALSE	m6Am
14	21162423	+	0	0.0433018	SMARCE1P3	processed_pseudogene	ACAAA	FALSE	unknown
14	21384006	-	0.0559935	0.948301	SUPT16H	protein_coding	GGATT	FALSE	m6Am
14	21384016	-	0.0625798	0.956607	SUPT16H	protein_coding	GGAGA	FALSE	m6Am
14	22589227	-	0.0245989	0.97499	DAD1	protein_coding	ACAGC	FALSE	m6Am
14	22829881	+	0.0194986	0.966303	MRPL52	protein_coding	CTACT	FALSE	m6Am
14	22829891	+	0.020798	0.989011	MRPL52	protein_coding	CTACC	FALSE	m6Am
14	22829900	+	0.0337423	0.981142	MRPL52	protein_coding	CTACT	FALSE	m6Am
14	22929365	-	0.0616725	0.951862	PRMT5	protein_coding	AGAAA	FALSE	m6Am
14	23034885	-	0.0249334	0.956061	PSMB5	protein_coding	CTAGA	FALSE	m6Am
14	23034904	-	0.0167064	0.969995	PSMB5	protein_coding	TTAGT	FALSE	m6Am
14	23071565	-	0.0240995	0.915736	ACIN1	protein_coding	GTAAG	FALSE	m6Am
14	23071577	-	0.031591	0.933333	ACIN1	protein_coding	ACAGG	FALSE	m6Am
14	23095136	-	0.0441176	0.924071	ACIN1	protein_coding	GGACG	FALSE	m6Am
14	24146609	-	0.079563	0.964142	PSME2	protein_coding	GGAGA	FALSE	m6Am
14	24232367	-	0.0430684	0.986897	NEDD8	protein_coding	GTAGA	FALSE	m6Am
14	24232526	-	0.414729	0.972727	NEDD8	protein_coding	GGACT	TRUE	m6A and m6Am
14	24232624	+	0.00993926	0.966383	GMPR2	protein_coding	GTAGT	FALSE	m6Am
14	24271210	+	0.0293333	0.991525	ENSG00000288044	lncRNA	CTAGC	FALSE	m6Am
14	24429954	+	0.0345774	0.94527	KHNYN	protein_coding	ACAGT	FALSE	m6Am
14	24442776	-	0.0300546	0.971447	SDR39U1	protein_coding	CTAGT	FALSE	m6Am
14	28766787	+	0.0166415	0.90963	FOXG1	protein_coding	TTAAT	FALSE	m6Am
14	30874532	+	0.0193798	0.970443	COCH	protein_coding	TTATA	FALSE	m6Am
14	34462240	-	0.0215291	0.964343	SPTSSA	protein_coding	ACAGA	FALSE	m6Am
14	34539701	-	0.031379	0.938081	EAPP	protein_coding	TTAGG	FALSE	m6Am
14	34539721	-	0.045738	0.896882	EAPP	protein_coding	GAAGT	FALSE	m6Am
14	35046259	+	0.028169	0.962406	FAM177A1	protein_coding	GTAGT	FALSE	m6Am
14	35122552	+	0.0193906	0.937786	PRORP	protein_coding	GTAGT	FALSE	m6Am
14	35809293	-	0.0131752	0.900285	RALGAPA1	protein_coding	ACACT	FALSE	m6Am
14	39114295	+	0.0427509	0.973341	GEMIN2	protein_coding	CTAGA	FALSE	m6Am
14	45135961	+	0.0420168	0.97852	FANCM	protein_coding	GGATC	FALSE	m6Am
14	49852788	-	0.05625	0.940747	NEMF	protein_coding	GTAGA	FALSE	m6Am
14	50312226	-	0.032491	0.629299	L2HGDH	protein_coding	CTAAA	FALSE	m6Am
14	51240247	+	0.0501592	0.871272	TMX1	protein_coding	GAAGT	FALSE	m6Am
14	52707200	+	0.0409989	0.919624	PSMC6	protein_coding	CTATG	FALSE	m6Am
14	54396978	+	0.0312945	0.963816	CDKN3	protein_coding	CTAAG	FALSE	m6Am
14	56579826	+	0.0316302	0.953947	TMEM260	protein_coding	ACAAG	FALSE	m6Am
14	57390586	+	0.0108696	0.901288	NAA30	protein_coding	TTACG	FALSE	m6Am
14	58244846	+	0.0200334	0.960254	PSMA3	protein_coding	CTAGT	FALSE	m6Am
14	58427187	-	0.0104545	0.941101	TIMM9	protein_coding	TTACT	FALSE	m6Am
14	58427190	-	0.013544	0.965802	TIMM9	protein_coding	ACATT	FALSE	m6Am
14	58427531	-	0.0135135	0.796834	TIMM9	protein_coding	TTAAG	FALSE	m6Am
14	60397716	+	0.0235849	0.858491	RBM8B	processed_pseudogene	CTAGT	FALSE	m6Am
14	60734749	+	0.0284698	0.948276	MNAT1	protein_coding	GGACC	TRUE	m6Am
14	61695520	+	0.026956	0.898659	HIF1A	protein_coding	ACAGT	FALSE	m6Am
14	61762420	+	0.034965	0.958763	SNAPC1	protein_coding	TTAGA	FALSE	m6Am
14	63543342	-	0.136395	0.916058	PPP2R5E	protein_coding	GGACT	TRUE	m6A and m6Am
14	63543367	-	0.0221402	0.877778	PPP2R5E	protein_coding	GAAGG	FALSE	m6Am
14	64388311	+	0.0207182	0.947803	MTHFD1	protein_coding	GTAGT	FALSE	m6Am
14	67359804	-	0.0152955	0.952056	ATP6V1D	protein_coding	ACACA	FALSE	m6Am
14	67360347	+	0.0646718	0.939024	EIF2S1	protein_coding	CGAAG	FALSE	m6Am
14	67695763	-	0.0213276	0.813559	RDH11	protein_coding	GAAGC	FALSE	m6Am
14	67695764	-	0.0331453	0.881004	RDH11	protein_coding	AGAAG	FALSE	m6Am
14	69398290	-	0.0161342	0.937508	ERH	protein_coding	TTAAG	FALSE	m6Am
14	69398294	-	0.0217589	0.955441	ERH	protein_coding	GTAGT	FALSE	m6Am
14	69398386	+	0.0220264	0.925234	SLC39A9	protein_coding	ACAGT	FALSE	m6Am
14	70359683	-	0.027056	0.88	COX16	protein_coding	TTAAG	FALSE	m6Am
14	70907568	+	0.0304054	0.929204	PCNX1	protein_coding	TTAGG	FALSE	m6Am
14	73058533	+	0.027972	0.921329	RBM25	protein_coding	GGAAG	FALSE	m6Am
14	73058534	+	0.0167832	0.928315	RBM25	protein_coding	GAAGA	FALSE	m6Am
14	73136477	+	0.0569536	0.928854	PSEN1	protein_coding	ACAGG	FALSE	m6Am
14	73714378	-	0.0141988	0.9	PNMA1	protein_coding	GTAAC	FALSE	m6Am
14	74493339	-	0.0283186	0.97479	NPC2	protein_coding	ACAGG	FALSE	m6Am
14	74713170	+	0.0185185	0.928442	FCF1	protein_coding	TTACG	FALSE	m6Am
14	74881916	+	0.0238663	0.970455	DLST	protein_coding	CTATA	FALSE	m6Am
14	74881918	+	0.0123648	0.97561	DLST	protein_coding	ATATC	FALSE	m6Am
14	75002924	+	0.0182239	0.947467	EIF2B2	protein_coding	GAAGT	FALSE	m6Am
14	75660846	-	0.0441268	0.983529	ERG28	protein_coding	GGAGC	FALSE	m6Am
14	75660873	-	0.0184572	0.6875	ERG28	protein_coding	ACAAA	FALSE	m6Am
14	75985764	+	0.0264072	0.967822	IFT43	protein_coding	GAAGT	FALSE	m6Am
14	77321038	+	0.0491228	0.995305	GSTZ1	protein_coding	CTAGT	FALSE	m6Am
14	77457601	-	0.00884956	0.955752	VIPAS39	protein_coding	TTATT	FALSE	m6Am
14	77458059	+	0.0191748	0.932606	AHSA1	protein_coding	GGAAA	FALSE	m6Am
14	77708093	+	0.0234195	0.934667	SLIRP	protein_coding	AGAAG	FALSE	m6Am
14	77708103	+	0.0236353	0.966151	SLIRP	protein_coding	TTAGT	FALSE	m6Am
14	77761141	-	0.0357772	0.964517	SNW1	protein_coding	GAAGA	FALSE	m6Am
14	77761142	-	0.0788049	0.940614	SNW1	protein_coding	GGAAG	FALSE	m6Am
14	77800112	+	0	0.973585	ADCK1	protein_coding	CTAAT	FALSE	m6Am
14	89954730	-	0.0271739	0.950617	EFCAB11	protein_coding	GTAGG	FALSE	m6Am
14	92121972	+	0.0289421	0.966667	CPSF2	protein_coding	CTAGT	FALSE	m6Am
14	94081208	-	0.0151007	0.947894	DDX24	protein_coding	GGAAC	FALSE	m6Am
14	95157687	+	0.0357143	0.939394	DICER1-AS1	lncRNA	GGAGA	FALSE	m6Am
14	96502382	+	0.0241357	0.977258	PAPOLA	protein_coding	CTAGA	FALSE	m6Am
14	96502384	+	0.00974843	0.959441	PAPOLA	protein_coding	AGAAC	FALSE	m6Am
14	100366588	+	0.0246914	0.596364	ENSG00000258581	processed_pseudogene	AGAGA	FALSE	m6Am
14	100376308	-	0.0436999	0.947489	WARS1	protein_coding	GGAGA	FALSE	m6Am
14	103334210	+	0.0376712	0.946372	EIF5	protein_coding	GTAGC	FALSE	m6Am
14	103921528	-	0.0578575	0.970682	ATP5MJ	protein_coding	TGACC	TRUE	m6Am
14	104753183	+	0.0363236	0.966518	SIVA1	protein_coding	GTAGC	FALSE	m6Am
14	105491265	+	0.0470588	0.914286	TEDC1	protein_coding	GTAAC	FALSE	m6Am
15	23039569	-	0.0265393	0.97417	TUBGCP5	protein_coding	TTAGA	FALSE	m6Am
15	29269809	-	0.037037	0.946154	NSMCE3	protein_coding	ACACT	FALSE	m6Am
15	34101880	-	0.0345286	0.882812	EMC7	protein_coding	GGAGG	FALSE	m6Am
15	34343158	-	0.0269405	0.962308	NOP10	protein_coding	GGAAA	FALSE	m6Am
15	34969742	-	0.022409	0.981982	AQR	protein_coding	ATATC	FALSE	m6Am
15	38454127	+	0.0257353	0.968659	FAM98B	protein_coding	CTACT	FALSE	m6Am
15	38454131	+	0.0333676	0.935096	FAM98B	protein_coding	TTAGA	FALSE	m6Am
15	40039147	-	0.0394154	0.980055	SRP14	protein_coding	TTAAG	FALSE	m6Am
15	40039181	-	0.0192308	0.832512	SRP14	protein_coding	CTAGG	FALSE	m6Am
15	40807477	-	0.028826	0.944024	DNAJC17	protein_coding	GGAGT	FALSE	m6Am
15	41284006	+	0.0563063	0.941849	OIP5-AS1	lncRNA	TGAGA	FALSE	m6Am
15	41284008	+	0.0321406	0.922728	OIP5-AS1	lncRNA	AGAAG	FALSE	m6Am
15	41332584	-	0.0402955	0.940299	OIP5	protein_coding	AAAGG	FALSE	m6Am
15	42495644	+	0.0350076	0.954654	SNAP23	protein_coding	CTAGG	FALSE	m6Am
15	43792330	+	0.0485199	0.991672	SERF2	protein_coding	ACAGA	FALSE	m6Am
15	43800599	+	0.0358974	0.974809	HYPK	protein_coding	TTATG	FALSE	m6Am
15	43824690	-	0.0130512	0.970143	MFAP1	protein_coding	CTATC	FALSE	m6Am
15	43824729	-	0.0153584	0.897843	MFAP1	protein_coding	GTATT	FALSE	m6Am
15	44427642	+	0.0744417	0.959596	CTDSPL2	protein_coding	GTAGG	FALSE	m6Am
15	45587379	+	0.0146561	0.96657	BLOC1S6	protein_coding	TTAGG	FALSE	m6Am
15	48178323	-	0.0425532	0.966019	MYEF2	protein_coding	GGATC	FALSE	m6Am
15	50765707	-	0.0366972	0.970588	SPPL2A	protein_coding	GGAAG	FALSE	m6Am
15	55408306	-	0.0169014	0.971831	CCPG1	protein_coding	TTATA	FALSE	m6Am
15	64093929	-	0.0307692	0.967391	CIAO2A	protein_coding	CTAGG	FALSE	m6Am
15	64989911	-	0.0543478	0.976744	SPG21	protein_coding	GGAGT	FALSE	m6Am
15	65377999	-	0.0612245	0.94382	IGDCC3	protein_coding	ACAGA	FALSE	m6Am
15	65517680	-	0.0237288	0.408935	DPP8	protein_coding	CTAAA	FALSE	m6Am
15	65869468	+	0.0674699	0.76259	RAB11A	protein_coding	GGAGG	FALSE	m6Am
15	66356685	-	0.0399429	0.934487	TIPIN	protein_coding	TTAGT	FALSE	m6Am
15	66356703	-	0.0226571	0.944381	TIPIN	protein_coding	GTATC	FALSE	m6Am
15	66504854	-	0.0251799	0.982172	RPL4	protein_coding	TAAGC	FALSE	m6Am
15	66504855	-	0.020749	0.971895	RPL4	protein_coding	GTAAG	FALSE	m6Am
15	68820895	-	0.0291065	0.935926	ANP32A	protein_coding	TTAGT	FALSE	m6Am
15	69160561	+	0.0519481	0.982609	GLCE	protein_coding	GGATC	FALSE	m6Am
15	69414314	+	0.0547112	0.957746	KIF23	protein_coding	GGAGC	FALSE	m6Am
15	72231211	-	0.0601589	0.851805	PKM	protein_coding	TGAGG	FALSE	m6Am
15	72231241	-	0.038835	0.949081	PKM	protein_coding	GGATT	FALSE	m6Am
15	72474367	+	0.484954	0.796296	ARIH1	protein_coding	GGACT	TRUE	m6A and m6Am
15	73994716	+	0.0183486	0.983193	PML	protein_coding	ACAGC	FALSE	m6Am
15	74873363	-	0.0150044	0.909091	SCAMP2	protein_coding	AGAAC	FALSE	m6Am
15	74890052	+	0.015885	0.961093	MPI	protein_coding	TTAAT	FALSE	m6Am
15	75336061	+	0.0312958	0.920578	COMMD4	protein_coding	AGAAA	FALSE	m6Am
15	75336063	+	0.0202219	0.98163	COMMD4	protein_coding	AAATT	FALSE	m6Am
15	75368601	-	0.0794521	0.833333	MAN2C1	protein_coding	AGAGG	FALSE	m6Am
15	75368603	-	0.029316	0.868132	MAN2C1	protein_coding	AAAGA	FALSE	m6Am
15	75368605	-	0.0363636	0.6231	MAN2C1	protein_coding	GGAAA	FALSE	m6Am
15	76311466	-	0.0229631	0.967826	ETFA	protein_coding	TTAGG	FALSE	m6Am
15	76311472	-	0.043152	0.991013	ETFA	protein_coding	CGAGC	FALSE	m6Am
15	76336727	+	0.0410959	0.931034	ISL2	protein_coding	CTAGT	FALSE	m6Am
15	76336801	+	0.0310559	0.892691	ISL2	protein_coding	TTAGT	FALSE	m6Am
15	77071138	-	0.0416667	0.946015	TSPAN3	protein_coding	GGACT	TRUE	m6Am
15	78438217	+	0.0699816	0.967033	IREB2	protein_coding	CGAGC	FALSE	m6Am
15	78540446	+	0.0117629	0.940841	PSMA4	protein_coding	ATATT	FALSE	m6Am
15	79311157	+	0.0149546	0.955588	TMED3	protein_coding	TTACA	FALSE	m6Am
15	80989815	-	0.035515	0.950041	MESD	protein_coding	CTAGG	FALSE	m6Am
15	83011637	-	0.021097	0.873494	C15orf40	protein_coding	AGAGG	FALSE	m6Am
15	83067240	-	0.0214699	0.958631	BTBD1	protein_coding	GAAGG	FALSE	m6Am
15	84716136	-	0.0243794	0.962074	SEC11A	protein_coding	GTAGT	FALSE	m6Am
15	88913405	-	0.00425532	0.962567	MFGE8	protein_coding	TTATT	FALSE	m6Am
15	89243979	+	0.0212604	0.955511	FANCI	protein_coding	GTAAC	FALSE	m6Am
15	89575469	+	0.0810811	0.975052	TICRR	protein_coding	GGAGC	FALSE	m6Am
15	90102468	-	0.0189573	0.987539	IDH2	protein_coding	TTAGC	FALSE	m6Am
15	90233938	-	0.0266973	0.953305	CIB1	protein_coding	AGAAA	FALSE	m6Am
15	90265663	+	0.0111111	0.957774	NGRN	protein_coding	CTACT	FALSE	m6Am
15	90388277	+	0.0400225	0.971182	IQGAP1	protein_coding	GTAGC	FALSE	m6Am
15	92882829	+	0.011985	0.913085	CHASERR	lncRNA	ACACA	FALSE	m6Am
15	92882831	+	0.0180364	0.71199	CHASERR	lncRNA	ACACA	FALSE	m6Am
15	96330676	+	0.0266667	0.920513	NR2F2	protein_coding	ATAGA	FALSE	m6Am
15	99565969	+	0.023199	0.827586	MEF2A	protein_coding	ATAGC	FALSE	m6Am
15	101652381	-	0.017038	0.888889	TM2D3	protein_coding	GAAGT	FALSE	m6Am
15	101652382	-	0.0416667	0.904398	TM2D3	protein_coding	GGAAG	FALSE	m6Am
16	78231	+	0.0215232	0.9375	MPG	protein_coding	CTAGG	FALSE	m6Am
16	229447	-	0.016699	0.725714	LUC7L	protein_coding	AAAGA	FALSE	m6Am
16	229449	-	0.019544	0.835833	LUC7L	protein_coding	GGAAA	FALSE	m6Am
16	425623	+	0.0272727	0.943734	RAB11FIP3	protein_coding	TTAGT	FALSE	m6Am
16	680398	+	0.0258065	0.953488	STUB1	protein_coding	GAAGT	FALSE	m6Am
16	690407	-	0.0169492	0.901961	WDR24	protein_coding	GGAAA	FALSE	m6Am
16	788651	+	0.0740741	0.973856	CHTF18	protein_coding	GGAGG	FALSE	m6Am
16	1351870	-	0.0506173	0.981818	TSR3	protein_coding	ACAGC	FALSE	m6Am
16	1475025	-	0.0205761	0.427536	CLCN7	protein_coding	ACAAA	FALSE	m6Am
16	1475028	-	0.0376068	0.991379	CLCN7	protein_coding	AGAAC	FALSE	m6Am
16	1771726	-	0.0130039	0.927007	NME3	protein_coding	TTAGT	FALSE	m6Am
16	1827214	+	0.058216	0.950972	FAHD1	protein_coding	TGACT	TRUE	m6Am
16	1959540	+	0.0470779	0.959945	NDUFB10	protein_coding	GTAGC	FALSE	m6Am
16	1959576	+	0.0689354	0.97549	NDUFB10	protein_coding	GTAGA	FALSE	m6Am
16	1972066	+	0.0532765	0.943896	TBL3	protein_coding	GGAGT	FALSE	m6Am
16	2251587	-	0.016752	0.957978	ECI1	protein_coding	TTATC	FALSE	m6Am
16	2251593	-	0.046729	0.983051	ECI1	protein_coding	CGACC	FALSE	m6Am
16	2603447	+	0.0361446	0.9	ENSG00000291228	lncRNA	GGAGG	FALSE	m6Am
16	2682524	+	0.0525253	0.970865	KCTD5	protein_coding	GGAGC	FALSE	m6Am
16	2777293	-	0.10101	0.990385	ELOB	protein_coding	GGAAC	FALSE	m6A and m6Am
16	3024044	+	0.0617284	0.942857	THOC6	protein_coding	CGAGG	FALSE	m6Am
16	3134860	-	0.0904437	0.663522	ZNF213-AS1	lncRNA	GGAGG	FALSE	m6Am
16	4416596	-	0.092437	0.912664	CORO7	protein_coding	GGAGT	FALSE	m6Am
16	4538773	-	0.0254777	0.963154	CDIP1	protein_coding	ACAGA	FALSE	m6Am
16	4614886	-	0.0145143	0.872495	UBALD1	protein_coding	GTATT	FALSE	m6Am
16	8797639	-	0.013289	0.935419	TMEM186	protein_coding	TTACT	FALSE	m6Am
16	11345454	+	0.0169492	0.95098	RMI2	protein_coding	GAAGG	FALSE	m6Am
16	11915960	-	0.0164093	0.974684	GSPT1	protein_coding	AGATC	FALSE	m6Am
16	11915965	-	0.0898876	0.944643	GSPT1	protein_coding	GGAGG	FALSE	m6Am
16	13920156	+	0.0233463	0.911458	ERCC4	protein_coding	GGAAG	FALSE	m6Am
16	13920157	+	0.0133929	0.945736	ERCC4	protein_coding	GAAGA	FALSE	m6Am
16	14200337	+	0.046875	0.871429	MRTFB	protein_coding	GTAAG	FALSE	m6Am
16	14632928	+	0.0111069	0.90043	BFAR	protein_coding	TTACT	FALSE	m6Am
16	22206287	+	0.0327869	0.948276	EEF2K	protein_coding	CTAGA	FALSE	m6Am
16	23641468	+	0.0217563	0.927694	DCTN5	protein_coding	GGAAG	FALSE	m6Am
16	28492069	-	0.0240683	0.972222	CLN3	protein_coding	TGATC	FALSE	m6Am
16	28846364	-	0.00819672	0.95501	TUFM	protein_coding	CTAAC	FALSE	m6Am
16	28863547	+	0.0566038	0.956044	SH2B1	protein_coding	GGACT	TRUE	m6Am
16	28951002	+	0.05	0.966443	NFATC2IP	protein_coding	GGAAA	FALSE	m6Am
16	28974780	+	0.0286476	0.915663	SPNS1	protein_coding	ACATG	FALSE	m6Am
16	29808035	+	0.0425532	0.965217	MAZ	protein_coding	GAAGC	FALSE	m6Am
16	29816484	+	0.0323774	0.931579	PAGR1	protein_coding	GGACT	TRUE	m6Am
16	30021295	-	0.0248394	0.913793	DOC2A	protein_coding	ACAAC	FALSE	m6Am
16	30064164	+	0.0184369	0.962825	ALDOA	protein_coding	TTATA	FALSE	m6Am
16	30064172	+	0.0536859	0.952479	ALDOA	protein_coding	GGAGT	FALSE	m6Am
16	30064381	+	0.189873	0.90625	ALDOA	protein_coding	GGAGG	FALSE	m6A and m6Am
16	30064391	+	0.0234899	0.972222	ALDOA	protein_coding	TGATC	FALSE	m6Am
16	30076003	+	0.0392405	0.952183	PPP4C	protein_coding	GTAGG	FALSE	m6Am
16	30445877	-	0.0209235	0.962623	SEPHS2	protein_coding	CTATC	FALSE	m6Am
16	30538256	-	0.0144928	1	RPL7L1P16	unprocessed_pseudogene	TGATC	FALSE	m6Am
16	30698196	+	0.014881	0.827338	SRCAP	protein_coding	GTAGT	FALSE	m6Am
16	30775498	+	0.0272162	0.931889	RNF40	protein_coding	CTAGT	FALSE	m6Am
16	30957266	+	0.0116279	0.943662	SETD1A	protein_coding	ACAGC	FALSE	m6Am
16	31094925	-	0.0270436	0.924749	ENSG00000255439	protein_coding	CTAGT	FALSE	m6Am
16	31094988	-	0.0149254	0.981481	VKORC1	protein_coding	ACAAC	FALSE	m6Am
16	46689178	-	0.0258462	0.958333	VPS35	protein_coding	CTACG	FALSE	m6Am
16	46689194	-	0.030426	0.945819	VPS35	protein_coding	ACATG	FALSE	m6Am
16	58392471	+	0.00990545	0.935806	GINS3	protein_coding	GGAAA	FALSE	m6Am
16	58500145	+	0.0265252	0.934211	NDRG4	protein_coding	ACAGA	FALSE	m6Am
16	58734316	-	0.0171598	0.935691	GOT2	protein_coding	TTACC	FALSE	m6Am
16	58734329	-	0.0161491	0.980932	GOT2	protein_coding	GAAGT	FALSE	m6Am
16	58734330	-	0.0699088	0.983193	GOT2	protein_coding	GGAAG	FALSE	m6Am
16	66934402	-	0.0268231	0.979873	CIAO2B	protein_coding	GAAGC	FALSE	m6Am
16	67666737	-	0.029654	0.915842	ENKD1	protein_coding	ACAAG	FALSE	m6Am
16	67719316	-	0.0306122	0.955335	GFOD2	protein_coding	TTAGA	FALSE	m6Am
16	67833881	-	0.0520059	0.96	CENPT	protein_coding	TTAGG	FALSE	m6Am
16	67846923	+	0.0585586	0.95	NUTF2	protein_coding	GGACA	TRUE	m6Am
16	67893265	+	0.0299145	0.938596	PSKH1	protein_coding	CTAAC	FALSE	m6Am
16	68023211	-	0.0196932	0.862053	DDX28	protein_coding	CTAAG	FALSE	m6Am
16	68310946	-	0	0.886364	SLC7A6OS	protein_coding	ACAGT	FALSE	m6Am
16	69339573	-	0.0194397	0.938983	COG8	protein_coding	GAAGT	FALSE	m6Am
16	69339574	-	0.0282486	0.948276	COG8	protein_coding	GGAAG	FALSE	m6Am
16	69339773	+	0.0446809	0.914894	NIP7	protein_coding	CGACT	FALSE	m6Am
16	69424620	+	0.0379372	0.920276	CYB5B	protein_coding	GGAAG	FALSE	m6Am
16	69424621	+	0.0243164	0.922552	CYB5B	protein_coding	GAAGG	FALSE	m6Am
16	70289506	-	0.0272263	0.923077	AARS1	protein_coding	GTACA	FALSE	m6Am
16	70289527	-	0.0181058	0.941423	AARS1	protein_coding	GTAGG	FALSE	m6Am
16	70801168	-	0.0220779	0.625	VAC14	protein_coding	GTAGA	FALSE	m6Am
16	72093615	-	0.0197368	0.932971	TXNL4B	protein_coding	TTATT	FALSE	m6Am
16	72093847	+	0.00593472	0.926251	DHX38	protein_coding	ACACT	FALSE	m6Am
16	72093924	+	0.0173824	0.952512	DHX38	protein_coding	GTATT	FALSE	m6Am
16	74296817	+	0.0626526	0.930917	PSMD7	protein_coding	GAAGA	FALSE	m6Am
16	74666881	-	0.0117647	0.91197	RFWD3	protein_coding	GGAAG	FALSE	m6Am
16	75566379	+	0.0283645	0.96034	GABARAPL2	protein_coding	GTAGT	FALSE	m6Am
16	75647665	-	0.019403	0.964019	KARS1	protein_coding	TTACT	FALSE	m6Am
16	81096352	-	0.021978	1	GCSH	protein_coding	GAACT	FALSE	m6Am
16	83808021	+	0.0389029	0.389097	HSBP1	protein_coding	ACAAA	FALSE	m6Am
16	84116905	-	0.118182	0.928	MBTPS1	protein_coding	ACAGG	FALSE	m6A and m6Am
16	87392315	+	0.016	0.954497	MAP1LC3B	protein_coding	ATACA	FALSE	m6Am
16	87392317	+	0.0318396	0.544715	MAP1LC3B	protein_coding	ACAAG	FALSE	m6Am
16	88570413	+	0.0463787	0.868235	ZC3H18	protein_coding	ACAAT	FALSE	m6Am
16	88706505	+	0.017931	0.894942	CTU2	protein_coding	ACAGT	FALSE	m6Am
16	89217710	+	0.015873	0.95	ZNF778	protein_coding	TTACA	FALSE	m6Am
16	89217712	+	0.0176678	0.864865	ZNF778	protein_coding	ACAGC	FALSE	m6Am
16	89657696	-	0.0298013	0.960159	CHMP1A	protein_coding	GAAGT	FALSE	m6Am
16	89686691	+	0.0582011	0.92887	CDK10	protein_coding	AGAGG	FALSE	m6Am
16	89948775	+	0.0518868	0.985222	DEF8	protein_coding	GGATC	FALSE	m6Am
17	752171	-	0.0247934	0.98427	GEMIN4	protein_coding	TTAGC	FALSE	m6Am
17	997119	+	0.0481586	0.935632	TIMM22	protein_coding	CGAGG	FALSE	m6Am
17	1400220	-	0.0323424	0.933375	YWHAE	protein_coding	GGATT	FALSE	m6Am
17	1516919	+	0.0169332	0.95809	PITPNA-AS1	lncRNA	GAAGT	FALSE	m6Am
17	2030155	+	0.022205	0.823293	DPH1	protein_coding	ACATG	FALSE	m6Am
17	2593654	+	0.0449438	0.975	PAFAH1B1	protein_coding	ACAGA	FALSE	m6Am
17	3668578	-	0.012012	0.972396	TAX1BP3	protein_coding	GTACT	FALSE	m6Am
17	3668800	+	0.0618449	0.918367	EMC6	protein_coding	CGAGA	FALSE	m6Am
17	4704124	-	0.0442177	0.972222	PELP1	protein_coding	GGAAC	FALSE	m6Am
17	4796164	+	0.0253378	0.957313	PSMB6	protein_coding	ACAGT	FALSE	m6Am
17	4948560	-	0.0623765	0.956701	PFN1	protein_coding	GGAGC	FALSE	m6Am
17	4948563	-	0.117647	0.952414	PFN1	protein_coding	GGAGG	FALSE	m6A and m6Am
17	5486566	+	0.0251537	0.947501	MIS12	protein_coding	GTATC	FALSE	m6Am
17	6651615	-	0.0451613	0.855615	MED31	protein_coding	GAAGA	FALSE	m6Am
17	7014754	+	0.057377	0.965288	C17orf49	protein_coding	GGACT	TRUE	m6Am
17	7251977	-	0.036373	0.817427	CTDNEP1	protein_coding	GGAGT	FALSE	m6Am
17	7583848	+	0.040502	0.98298	MPDU1	protein_coding	GAAGC	FALSE	m6Am
17	7583852	+	0.0232363	0.979228	MPDU1	protein_coding	CTAGC	FALSE	m6Am
17	7688468	+	0.0254881	0.915596	WRAP53	protein_coding	CTAAG	FALSE	m6Am
17	7688477	+	0.027744	0.901883	WRAP53	protein_coding	ACAGT	FALSE	m6Am
17	7857211	-	0.0192308	0.951853	NAA38	protein_coding	TTACA	FALSE	m6Am
17	7858001	+	0.0781938	0.934783	CYB5D1	protein_coding	GGACA	TRUE	m6Am
17	7932208	+	0.0248756	0.934783	CNTROB	protein_coding	ACAGT	FALSE	m6Am
17	8249286	+	0.03367	0.94971	PFAS	protein_coding	GTAAC	FALSE	m6Am
17	8249289	+	0.0180921	0.290089	PFAS	protein_coding	ACAAA	FALSE	m6Am
17	8383218	-	0.0161545	0.931801	RPL26	protein_coding	TTACA	FALSE	m6Am
17	10697527	-	0.0415327	0.879397	SCO1	protein_coding	GGAGA	FALSE	m6Am
17	13018014	-	0.0418311	0.959432	ELAC2	protein_coding	CTAGG	FALSE	m6Am
17	16217220	+	0.016527	0.949618	PIGL	protein_coding	TTACC	FALSE	m6Am
17	16381054	+	0.013429	0.951083	UBB	protein_coding	ACACT	FALSE	m6Am
17	16381095	+	0.0204802	0.883752	UBB	protein_coding	TTAGG	FALSE	m6Am
17	17042459	+	0.0297297	0.958506	MPRIP	protein_coding	GTAGT	FALSE	m6Am
17	17281300	-	0.0170261	0.966912	COPS3	protein_coding	GAAGT	FALSE	m6Am
17	17281301	-	0.0160772	0.970175	COPS3	protein_coding	GGAAG	FALSE	m6Am
17	17476988	+	0	0.951087	MED9	protein_coding	GTAGA	FALSE	m6Am
17	17591692	-	0.0288625	0.971171	PEMT	protein_coding	ATAGG	FALSE	m6Am
17	17591694	-	0.0203046	0.97099	PEMT	protein_coding	CTATA	FALSE	m6Am
17	18087948	+	0.0160714	0.972973	DRG2	protein_coding	CTACT	FALSE	m6Am
17	18183480	+	0.0409982	0.959124	ALKBH5	protein_coding	GGAGG	FALSE	m6Am
17	18183840	+	0.0293315	0.914961	ALKBH5	protein_coding	CTAAG	FALSE	m6Am
17	18314975	-	0.0139721	0.901176	TOP3A	protein_coding	ATACT	FALSE	m6Am
17	19977828	-	0.0316742	0.960089	AKAP10	protein_coding	GGAAC	FALSE	m6Am
17	28335466	-	0.0193508	0.685377	IFT20	protein_coding	GTAAA	FALSE	m6Am
17	28357657	+	0.0480405	0.968961	TMEM199	protein_coding	GGAGA	FALSE	m6Am
17	28599015	-	0.0211151	0.906677	SPAG5	protein_coding	ACACA	FALSE	m6Am
17	28717868	-	0.0373832	0.924757	RAB34	protein_coding	TTACA	FALSE	m6Am
17	28719992	+	0.03691	0.974793	RPL23A	protein_coding	AGACC	TRUE	m6Am
17	31901737	-	0.0215877	0.944664	UTP6	protein_coding	TTACG	FALSE	m6Am
17	32342164	-	0.0333471	0.891386	C17orf75	protein_coding	ACACA	FALSE	m6Am
17	35587335	+	0.0305792	0.949287	AP2B1	protein_coding	AGAAT	FALSE	m6Am
17	36486681	+	0.0193208	0.955307	ZNHIT3	protein_coding	ACAGT	FALSE	m6Am
17	37643446	-	0.0310914	0.977633	DDX52	protein_coding	GTAGA	FALSE	m6Am
17	38752741	+	0.026615	0.979401	PSMB3	protein_coding	ACAGC	FALSE	m6Am
17	38825321	-	0.0341556	0.960145	CWC25	protein_coding	CTAGA	FALSE	m6Am
17	39200289	+	0.044086	0.921348	RPL19	protein_coding	ATAAT	FALSE	m6Am
17	39200313	+	0.0980056	0.988742	RPL19	protein_coding	CGAGC	FALSE	m6Am
17	39451262	-	0.0257511	0.900935	MED1	protein_coding	GGAAG	FALSE	m6Am
17	40054405	-	0.0164615	0.879936	MED24	protein_coding	ACAAG	FALSE	m6Am
17	40054407	-	0.0960961	0.955659	MED24	protein_coding	TGACA	TRUE	m6Am
17	40417896	-	0.0229867	0.969247	TOP2A	protein_coding	CTAAC	FALSE	m6Am
17	40417917	-	0.045192	0.938326	TOP2A	protein_coding	GAAGG	FALSE	m6Am
17	40819013	-	0.025	0.982143	KRT10	protein_coding	GAAGC	FALSE	m6Am
17	41919002	-	0.026343	0.954644	ACLY	protein_coding	GGAAA	FALSE	m6Am
17	42121346	-	0.0557554	0.84058	KAT2A	protein_coding	CTAGG	FALSE	m6Am
17	42154986	-	0.0639687	0.948718	RAB5C	protein_coding	GAAGT	FALSE	m6Am
17	42536264	+	0.0923261	0.945274	NAGLU	protein_coding	GGACT	TRUE	m6Am
17	42562126	+	0.0704225	0.954717	COASY	protein_coding	GTAGT	FALSE	m6Am
17	42562151	+	0.0159847	0.928418	COASY	protein_coding	TTAGT	FALSE	m6Am
17	42609374	-	0.0139665	0.949084	RETREG3	protein_coding	TTATT	FALSE	m6Am
17	42773449	+	0.0405616	0.992049	VPS25	protein_coding	GTAGC	FALSE	m6Am
17	42798693	-	0.0744384	0.930875	COA3	protein_coding	GGAGG	FALSE	m6Am
17	42998391	+	0.045283	0.952381	RPL27	protein_coding	TGAGG	FALSE	m6Am
17	42998478	+	0.0228193	0.953188	RPL27	protein_coding	GTAGA	FALSE	m6Am
17	43022413	-	0.0234375	0.941176	VAT1	protein_coding	GGATC	FALSE	m6Am
17	43171214	+	0.026098	0.980484	NBR1	protein_coding	TTAGA	FALSE	m6Am
17	44070880	+	0.0294811	0.973813	G6PC3	protein_coding	GGAGA	FALSE	m6Am
17	44070913	+	0.12071	0.98373	G6PC3	protein_coding	GGACT	TRUE	m6A and m6Am
17	44187232	+	0.139241	0.914286	TMUB2	protein_coding	GGACG	FALSE	m6A and m6Am
17	44345282	+	0.0142857	1	GRN	protein_coding	GTAGT	FALSE	m6Am
17	44689780	-	0.0582524	0.673575	CCDC43	protein_coding	CTAGG	FALSE	m6Am
17	44708665	+	0.0122807	0.709162	DBF4B	protein_coding	TTAAA	FALSE	m6Am
17	47189252	-	0.0285868	0.946493	CDC27	protein_coding	TTAAA	FALSE	m6Am
17	47895792	-	0.0176078	0.942308	SP2-DT	lncRNA	ACATT	FALSE	m6Am
17	47895794	-	0.0116448	0.95567	SP2-DT	lncRNA	ATACA	FALSE	m6Am
17	48048355	+	0.034188	0.925795	NFE2L1	protein_coding	GGAGG	FALSE	m6Am
17	48048359	+	0.0218659	0.89881	NFE2L1	protein_coding	GTAAG	FALSE	m6Am
17	48598207	-	0.00321543	0.869792	HOXB6	protein_coding	AAACA	FALSE	m6Am
17	48626254	-	0.156425	0.854839	HOXB9	protein_coding	GGACG	FALSE	m6A and m6Am
17	48908405	+	0.0232558	0.948127	UBE2Z	protein_coding	GGACA	TRUE	m6Am
17	48908407	+	0.011655	0.96798	UBE2Z	protein_coding	ACACT	FALSE	m6Am
17	48997416	+	0.0131579	0.959184	IGF2BP1	protein_coding	TTAGA	FALSE	m6Am
17	49414877	-	0.0268314	0.940299	PHB1	protein_coding	GTATG	FALSE	m6Am
17	50373183	-	0.0477767	0.935501	MRPL27	protein_coding	TGAGT	FALSE	m6Am
17	50373229	+	0.026616	0.947368	EME1	protein_coding	CTACT	FALSE	m6Am
17	50397518	-	0.0245938	0.949527	LRRC59	protein_coding	GAAGT	FALSE	m6Am
17	50397523	-	0.0292184	0.941634	LRRC59	protein_coding	ACACG	FALSE	m6Am
17	50478828	+	0.0166667	0.9328	RSAD1	protein_coding	ACAGT	FALSE	m6Am
17	54968646	-	0.0332846	0.919982	COX11	protein_coding	TTATG	FALSE	m6Am
17	55751050	+	0.0216216	0.947883	PCTP	protein_coding	ACACT	FALSE	m6Am
17	56961050	-	0.014068	0.973639	COIL	protein_coding	GTATC	FALSE	m6Am
17	57850037	-	0.0325461	0.971775	MRPS23	protein_coding	CTAGT	FALSE	m6Am
17	57850044	-	0.0228739	0.980766	MRPS23	protein_coding	GTAGC	FALSE	m6Am
17	58352197	-	0.00865873	0.953518	SUPT4H1	protein_coding	TTACT	FALSE	m6Am
17	58352209	-	0.0173425	0.956419	SUPT4H1	protein_coding	GTAAC	FALSE	m6Am
17	59210016	+	0.0154494	0.963134	SMG8	protein_coding	CTAAC	FALSE	m6Am
17	59210035	+	0.0261971	0.957891	SMG8	protein_coding	CTAGA	FALSE	m6Am
17	59210037	+	0.0312127	0.958836	SMG8	protein_coding	AGAGA	FALSE	m6Am
17	59565589	+	0.0183876	0.970948	DHX40	protein_coding	CTACG	FALSE	m6Am
17	60078921	-	0.0293333	0.854907	HEATR6	protein_coding	GTAGA	FALSE	m6Am
17	63827094	-	0.0094585	0.932898	FTSJ3	protein_coding	ATACT	FALSE	m6Am
17	63842682	-	0.0585106	0.938671	SMARCD2	protein_coding	GGACG	FALSE	m6Am
17	64506865	-	0.0155763	0.969027	DDX5	protein_coding	AGACC	TRUE	m6Am
17	67717935	+	0.0245824	0.932192	NOL11	protein_coding	TTAGG	FALSE	m6Am
17	68035708	+	0.0294118	0.709875	KPNA2	protein_coding	TTAAA	FALSE	m6Am
17	68248074	+	0.0564827	0.934132	AMZ2	protein_coding	TGAGG	FALSE	m6Am
17	73232279	-	0.0286533	0.932153	FAM104A	protein_coding	GAAGT	FALSE	m6Am
17	74203625	+	0.0230415	0.93913	RPL38	protein_coding	GTACC	FALSE	m6Am
17	74203662	+	0.0223357	0.963439	RPL38	protein_coding	GGAAA	FALSE	m6Am
17	74203748	+	0.0174497	0.957774	RPL38	protein_coding	GTAAT	FALSE	m6Am
17	74872974	-	0.0172882	0.985302	FDXR	protein_coding	ACAGA	FALSE	m6Am
17	75012667	+	0.00990099	0.988189	MRPL58	protein_coding	GAAGC	FALSE	m6Am
17	75046964	-	0.0162361	0.97437	ATP5PD	protein_coding	TTACT	FALSE	m6Am
17	75205703	+	0.0686567	0.966732	NUP85	protein_coding	GGAGG	FALSE	m6Am
17	75667181	-	0.0155807	0.929825	RECQL5	protein_coding	ATAAG	FALSE	m6Am
17	75779778	-	0.0341914	0.964736	H3-3B	protein_coding	GGAGC	FALSE	m6Am
17	75784871	+	0.0332103	0.935345	UNK	protein_coding	GAAGA	FALSE	m6Am
17	75979271	+	0.038835	0.869159	TEN1	protein_coding	ACAGA	FALSE	m6Am
17	76265353	+	0.0215934	0.878049	UBALD2	protein_coding	ACATT	FALSE	m6Am
17	77088685	+	0.0315789	0.865285	SNHG20	lncRNA	GTAAG	FALSE	m6Am
17	78187364	+	0.0145042	0.847018	AFMID	protein_coding	GTAGA	FALSE	m6Am
17	79074939	+	0.0516432	0.94016	ENGASE	protein_coding	ACAGT	FALSE	m6Am
17	81239319	+	0.0663857	0.930298	NDUFAF8	protein_coding	GGACG	FALSE	m6Am
17	81239323	+	0.033683	0.948842	NDUFAF8	protein_coding	GGACC	TRUE	m6Am
17	81239327	+	0.0369283	0.914302	NDUFAF8	protein_coding	CTAAG	FALSE	m6Am
17	81512828	-	0	0.751361	ACTG1	protein_coding	TTAAA	FALSE	m6Am
17	81666746	+	0.0233813	0.923288	CCDC137	protein_coding	CTAGG	FALSE	m6Am
17	81666750	+	0.0426195	0.830508	CCDC137	protein_coding	GGAGC	FALSE	m6Am
17	81683762	-	0.027907	0.912399	ARL16	protein_coding	CGAAG	FALSE	m6Am
17	81703362	+	0.0517241	0.950884	MRPL12	protein_coding	CTAGA	FALSE	m6Am
17	81871337	-	0.0270758	0.941137	ARHGDIA	protein_coding	TTAGT	FALSE	m6Am
17	81891618	-	0.0237762	0.946721	ALYREF	protein_coding	GAAGT	FALSE	m6Am
17	81891619	-	0.0465753	0.962857	ALYREF	protein_coding	GGAAG	FALSE	m6Am
17	81937239	-	0.0364683	0.998195	PYCR1	protein_coding	GTAGC	FALSE	m6Am
17	82051837	-	0	0.587302	RFNG	protein_coding	TTAAA	FALSE	m6Am
17	82051897	+	0.047619	0.970085	GPS1	protein_coding	GGAAG	FALSE	m6Am
17	82051898	+	0.0220868	0.973903	GPS1	protein_coding	GAAGT	FALSE	m6Am
17	82098235	-	0.168675	0.991379	FASN	protein_coding	GGAGC	FALSE	m6A and m6Am
17	82458711	+	0.0176991	0.963153	NARF	protein_coding	ACAAC	FALSE	m6Am
18	657619	+	0.0305556	0.901408	TYMS	protein_coding	GGAAA	FALSE	m6Am
18	3247801	+	0.0161572	0.940351	MYL12A	protein_coding	CTAAG	FALSE	m6Am
18	3262140	+	0.0257839	0.957139	MYL12B	protein_coding	GGAAG	FALSE	m6Am
18	9102699	+	0.0171429	0.976744	NDUFV2	protein_coding	GGATT	FALSE	m6Am
18	12948016	+	0.027027	0.837838	SEH1L	protein_coding	ACAAG	FALSE	m6Am
18	21111764	-	0.0151057	0.924812	ROCK1	protein_coding	TTAGT	FALSE	m6Am
18	21704774	-	0.0301659	0.922813	ABHD3	protein_coding	ACACT	FALSE	m6Am
18	26548556	-	0.139073	0.91573	KCTD1	protein_coding	GGACT	TRUE	m6A and m6Am
18	31498178	+	0.0384615	0.964602	DSG2	protein_coding	GGAGG	FALSE	m6Am
18	34493312	+	0.0337046	0.961165	DTNA	protein_coding	GGATC	FALSE	m6Am
18	35241036	+	0.0252101	0.958333	ZNF397	protein_coding	GTACG	FALSE	m6Am
18	35290324	+	0.0431759	0.978629	ZNF271P	lncRNA	CTAGA	FALSE	m6Am
18	46072284	-	0.0284974	0.95297	PSTPIP2	protein_coding	GAAGT	FALSE	m6Am
18	46104378	+	0.0418251	0.953427	HAUS1	protein_coding	CTAGG	FALSE	m6Am
18	47176362	-	0.0238727	0.913402	IER3IP1	protein_coding	GTAGG	FALSE	m6Am
18	49487234	-	0.0152935	0.945838	C18orf32	protein_coding	ACATT	FALSE	m6Am
18	49487244	-	0.030303	0.93568	C18orf32	protein_coding	GGAAG	FALSE	m6Am
18	50287692	-	0.0182039	0.967555	CXXC1	protein_coding	GTAGT	FALSE	m6Am
19	572572	+	0.0216587	0.967546	BSG	protein_coding	TTATA	FALSE	m6Am
19	797452	+	0.0229919	0.94331	PTBP1	protein_coding	CTATT	FALSE	m6Am
19	984346	+	0.039499	0.925164	WDR18	protein_coding	GGAAG	FALSE	m6Am
19	984347	+	0.0250723	0.931034	WDR18	protein_coding	GAAGG	FALSE	m6Am
19	1205779	+	0.0493066	0.930097	STK11	protein_coding	GGAGG	FALSE	m6Am
19	1241739	+	0.0666667	0.981735	ATP5F1D	protein_coding	GGACT	TRUE	m6Am
19	1438357	+	0.0311355	0.946876	RPS15	protein_coding	GGACA	TRUE	m6Am
19	1438359	+	0.0358858	0.900818	RPS15	protein_coding	ACATG	FALSE	m6Am
19	1905399	+	0.028169	0.950884	SCAMP4	protein_coding	CTAAG	FALSE	m6Am
19	2427582	-	0.0181977	0.958226	TIMM13	protein_coding	TTAGT	FALSE	m6Am
19	3761668	-	0.0506329	0.964912	APBA3	protein_coding	ATAGA	FALSE	m6Am
19	3762657	+	0.0260288	0.973349	MRPL54	protein_coding	TGACG	FALSE	m6Am
19	4124152	-	0.0588235	0.944162	MAP2K2	protein_coding	CGATC	FALSE	m6Am
19	4343566	+	0.0222222	0.986301	MPND	protein_coding	CTAGA	FALSE	m6Am
19	4400544	-	0.0120664	0.944444	SH3GL1	protein_coding	ATATC	FALSE	m6Am
19	4670342	-	0.0431034	0.967456	MYDGF	protein_coding	CTAGT	FALSE	m6Am
19	5690197	+	0.0470588	0.899408	RPL36	protein_coding	GGAAG	FALSE	m6Am
19	5690265	+	0.0221032	0.979682	RPL36	protein_coding	GTAGA	FALSE	m6Am
19	5720143	-	0.018884	0.882459	LONP1	protein_coding	GTATG	FALSE	m6Am
19	5791183	-	0.0384615	0.962025	DUS3L	protein_coding	GAAGG	FALSE	m6Am
19	5903790	-	0.0262172	0.973513	NDUFA11	protein_coding	AGAAG	FALSE	m6Am
19	5978390	+	0.0338983	0.923077	RANBP3-DT	lncRNA	TTAGT	FALSE	m6Am
19	6361533	+	0.0256864	0.946695	CLPP	protein_coding	GTAGT	FALSE	m6Am
19	7629545	-	0.0117096	0.941975	XAB2	protein_coding	GTACC	FALSE	m6Am
19	7680833	+	0.00581395	0.927431	TRAPPC5	protein_coding	TTACG	FALSE	m6Am
19	7680889	+	0.0325088	0.935185	TRAPPC5	protein_coding	CTACC	FALSE	m6Am
19	7926164	-	0.0273224	0.823529	CTXN1	protein_coding	ATAGG	FALSE	m6Am
19	8321496	+	0.0325945	0.981481	RPS28	protein_coding	TGACT	TRUE	m6Am
19	8444977	+	0.0184548	0.941102	HNRNPM	protein_coding	ACACA	FALSE	m6Am
19	9675080	-	0.012685	0.970588	ZNF562	protein_coding	TTACC	FALSE	m6Am
19	9827892	+	0.0102302	0.979271	UBL5	protein_coding	TTAAC	FALSE	m6Am
19	9827918	+	0.0167788	0.976504	UBL5	protein_coding	TTAAC	FALSE	m6Am
19	10119924	-	0.0346821	0.966667	EIF3G	protein_coding	GAAGT	FALSE	m6Am
19	10251983	+	0.0259638	0.950268	MRPL4	protein_coding	CTACG	FALSE	m6Am
19	10316014	-	0.103205	0.93883	FDX2	protein_coding	TGAGT	FALSE	m6A and m6Am
19	10403542	-	0.0346667	0.970835	CDC37	protein_coding	CTAGT	FALSE	m6Am
19	10566008	-	0.0497132	0.925729	KRI1	protein_coding	ACAGA	FALSE	m6Am
19	10654346	+	0.0942249	0.931498	ILF3	protein_coding	GGACT	TRUE	m6Am
19	11346267	-	0.0375686	0.960986	TMEM205	protein_coding	GGAAA	FALSE	m6Am
19	12610931	+	0.0180608	0.922581	ZNF791	protein_coding	CTACG	FALSE	m6Am
19	12669429	-	0.0210552	0.851182	WDR83OS	protein_coding	AGAGG	FALSE	m6Am
19	12669431	-	0.0284151	0.941789	WDR83OS	protein_coding	GAAGA	FALSE	m6Am
19	12669753	+	0.0244957	0.93617	WDR83	protein_coding	ACAGA	FALSE	m6Am
19	12881474	-	0.037058	0.77394	DNASE2	protein_coding	TTAGG	FALSE	m6Am
19	12933709	-	0.0208108	0.927023	FARSA	protein_coding	ACACT	FALSE	m6Am
19	12945845	+	0.047619	0.944785	RAD23A	protein_coding	GAAGT	FALSE	m6Am
19	13774448	+	0.0215154	0.686486	C19orf53	protein_coding	ACAGT	FALSE	m6Am
19	13906203	+	0.0186916	0.927273	CC2D1A	protein_coding	GTAGT	FALSE	m6Am
19	14529598	+	0.0179306	0.980918	TECR	protein_coding	TTAGT	FALSE	m6Am
19	14572070	-	0.0495407	0.671642	NDUFB7	protein_coding	TGAGG	FALSE	m6Am
19	15418988	-	0.0220868	0.975263	AKAP8L	protein_coding	CTATC	FALSE	m6Am
19	16111892	+	0.0362473	0.928939	RAB8A	protein_coding	AGAGA	FALSE	m6Am
19	16197913	+	0.0626993	0.920188	AP1M1	protein_coding	GGAAG	FALSE	m6Am
19	17420049	+	0.0291121	0.979947	MVB12A	protein_coding	GTAGT	FALSE	m6Am
19	17511637	+	0.0527473	0.732673	PGLS	protein_coding	GTAGG	FALSE	m6Am
19	17511641	+	0.0622837	0.992308	PGLS	protein_coding	GGAGC	FALSE	m6Am
19	17859910	+	0.0371457	0.968243	RPL18A	protein_coding	ACAGA	FALSE	m6Am
19	17933017	+	0.0552923	0.905993	CCDC124	protein_coding	GGAGG	FALSE	m6Am
19	18173795	+	0.0153846	0.971223	IFI30	protein_coding	TTATT	FALSE	m6Am
19	18323076	-	0.0479574	0.979227	LSM4	protein_coding	GGAGC	FALSE	m6Am
19	18919375	-	0.11776	0.913819	COPE	protein_coding	GGAAG	FALSE	m6A and m6Am
19	18919715	+	0.0461165	0.908772	DDX49	protein_coding	ACAAG	FALSE	m6Am
19	19516214	+	0.0335366	0.972594	NDUFA13	protein_coding	GGACC	TRUE	m6Am
19	19516228	+	0.018454	0.937065	NDUFA13	protein_coding	GGATA	FALSE	m6Am
19	19516230	+	0.0162514	0.983087	NDUFA13	protein_coding	ATACT	FALSE	m6Am
19	21505602	+	0.0391459	0.927039	ZNF429	protein_coding	GGACG	FALSE	m6Am
19	23274230	-	0.0121359	0.96371	ENSG00000284428	lncRNA	GTATC	FALSE	m6Am
19	23914892	+	0.0181818	0.942308	ZNF726	protein_coding	CTATC	FALSE	m6Am
19	29213162	-	0.0275449	0.944751	UQCRFS1	protein_coding	GAAGG	FALSE	m6Am
19	34172504	+	0.0299401	0.946032	LSM14A	protein_coding	GTAGC	FALSE	m6Am
19	34404399	+	0.0210356	0.953674	PDCD2L	protein_coding	GTAGT	FALSE	m6Am
19	35545499	-	0.0721649	0.907143	TMEM147-AS1	lncRNA	TGACT	TRUE	m6Am
19	35545603	+	0.0395349	0.857143	TMEM147	protein_coding	AGAAG	FALSE	m6Am
19	35648293	+	0.0233062	0.958114	COX6B1	protein_coding	GTAGT	FALSE	m6Am
19	35648323	+	0.0205102	0.964518	COX6B1	protein_coding	GTAGT	FALSE	m6Am
19	36140067	+	0.0856574	0.9	CAPNS1	protein_coding	TGAGT	FALSE	m6Am
19	36140089	+	0.0891239	0.982906	CAPNS1	protein_coding	GGAGC	FALSE	m6Am
19	36528268	-	0.00961538	0.831325	ZNF260	protein_coding	GGAGT	FALSE	m6Am
19	37655465	-	0.0180995	0.932308	ZFP30	protein_coding	GTATT	FALSE	m6Am
19	38315768	-	0.0428734	0.993151	YIF1B	protein_coding	AGATC	FALSE	m6Am
19	38315935	-	0.0456476	0.97476	YIF1B	protein_coding	TTAGG	FALSE	m6Am
19	38899623	-	0.0464396	0.964646	SIRT2	protein_coding	ACAGA	FALSE	m6Am
19	38930944	+	0.0318693	0.948752	MRPS12	protein_coding	GAAGA	FALSE	m6Am
19	38930951	+	0.0282631	0.959778	MRPS12	protein_coding	CTAGA	FALSE	m6Am
19	39125778	+	0.0117096	0.929619	PAK4	protein_coding	GGAAA	FALSE	m6Am
19	39391379	+	0.0702555	0.91334	MED29	protein_coding	GGAGA	FALSE	m6Am
19	39391393	+	0.0236052	0.971722	MED29	protein_coding	GTAAC	FALSE	m6Am
19	39971163	+	0.032	0.938967	PSMC4	protein_coding	TGACA	TRUE	m6Am
19	39971165	+	0.0228327	0.955703	PSMC4	protein_coding	ACAGA	FALSE	m6Am
19	40348693	+	0.0961538	0.895652	PLD3	protein_coding	GGAGG	FALSE	m6Am
19	40576865	+	0.0133333	0.949153	SHKBP1	protein_coding	GGAAG	FALSE	m6Am
19	40690650	-	0.0352941	0.964286	NUMBL	protein_coding	GAATC	FALSE	m6Am
19	40750872	+	0.0145897	0.939834	SNRPA	protein_coding	AAAGC	FALSE	m6Am
19	41397362	-	0.0391621	0.958042	EXOSC5	protein_coding	GAAGT	FALSE	m6Am
19	41439910	-	0.0135034	0.962358	DMAC2	protein_coding	AAACC	TRUE	m6Am
19	41860204	+	0.00859599	0.959273	RPS19	protein_coding	GAACT	FALSE	m6Am
19	41860213	+	0.0756467	0.978824	RPS19	protein_coding	CGAGA	FALSE	m6Am
19	41860215	+	0.0277338	0.960758	RPS19	protein_coding	AGACC	TRUE	m6Am
19	42397159	+	0.0428016	0.976636	LIPE-AS1	lncRNA	GAATC	FALSE	m6Am
19	44500520	-	0.0349462	0.909465	ZNF180	protein_coding	ACAAG	FALSE	m6Am
19	44643884	+	0.030303	0.899824	PVR	protein_coding	GGACT	TRUE	m6Am
19	44905792	+	0.0539216	0.958115	APOE	protein_coding	TGAGT	FALSE	m6Am
19	45178237	-	0.0275762	0.994737	TRAPPC6A	protein_coding	TTAGG	FALSE	m6Am
19	45423922	-	0.0480769	0.944056	ERCC1	protein_coding	AGAGG	FALSE	m6Am
19	45507487	+	0.0334221	0.932166	VASP	protein_coding	GTAAG	FALSE	m6Am
19	45641475	+	0.0298507	0.969231	EML2-AS1	lncRNA	TTACC	FALSE	m6Am
19	45691962	-	0.0453526	0.96011	SNRPD2	protein_coding	GGAAG	FALSE	m6Am
19	45691967	-	0.0255418	0.869565	SNRPD2	protein_coding	GAAGA	FALSE	m6Am
19	45691968	-	0.0584615	0.795243	SNRPD2	protein_coding	GGAAG	FALSE	m6Am
19	46347080	+	0.0720721	0.97	PPP5C	protein_coding	GTAGG	FALSE	m6Am
19	46601284	+	0.0744417	0.957265	CALM3	protein_coding	GGACC	TRUE	m6Am
19	46717112	-	0	0.921569	PRKD2	protein_coding	ACACT	FALSE	m6Am
19	46850863	-	0.010101	0.978495	AP2S1	protein_coding	GGAAG	FALSE	m6Am
19	47048624	-	0.0323216	0.963759	TMEM160	protein_coding	GTAGT	FALSE	m6Am
19	48445824	+	0.0116822	0.918033	GRWD1	protein_coding	GTATC	FALSE	m6Am
19	48810921	-	0.0344828	1	BCAT2	protein_coding	AGACC	TRUE	m6Am
19	48811027	-	0.0167794	0.878331	BCAT2	protein_coding	ACAGT	FALSE	m6Am
19	48993887	+	0.0315907	0.967648	RUVBL2	protein_coding	CTAGG	FALSE	m6Am
19	48993890	+	0.0353106	0.978569	RUVBL2	protein_coding	GGACT	TRUE	m6Am
19	49451808	-	0.0236669	0.940935	PIH1D1	protein_coding	ACAGT	FALSE	m6Am
19	49451810	-	0.0154303	0.925283	PIH1D1	protein_coding	TTACA	FALSE	m6Am
19	49513205	+	0.0112518	0.972426	FCGRT	protein_coding	TTAAC	FALSE	m6Am
19	49677261	+	0.102564	0.912351	PRMT1	protein_coding	GGAGG	FALSE	m6A and m6Am
19	50025369	-	0.0204365	0.960515	VRK3	protein_coding	GAAGT	FALSE	m6Am
19	50725123	+	0.031746	0.902439	CLEC11A	protein_coding	GGAGC	FALSE	m6Am
19	51367575	-	0.0382514	0.908683	CLDND2	protein_coding	GGACT	TRUE	m6Am
19	54449198	+	0.0593472	0.914995	LENG8	protein_coding	GGACG	FALSE	m6Am
19	55259006	-	0.0467532	0.922414	PPP6R1	protein_coding	ATAGT	FALSE	m6Am
19	55280121	-	0.0143149	0.935849	HSPBP1	protein_coding	GTATT	FALSE	m6Am
19	55461642	-	0.0340479	0.953444	ISOC2	protein_coding	CTAAC	FALSE	m6Am
19	57435325	+	0.0650602	0.927133	ZNF749	protein_coding	GGACT	TRUE	m6Am
19	58305384	+	0.0255478	0.9568	ERVK3-1	protein_coding	GTAAG	FALSE	m6Am
19	58555011	-	0.0629433	0.977398	CHMP2A	protein_coding	GGAAA	FALSE	m6Am
19	58555105	-	0.0134048	0.931937	CHMP2A	protein_coding	TTAAT	FALSE	m6Am
19	58558579	-	0.0453258	0.96875	UBE2M	protein_coding	GGACT	TRUE	m6Am
19	58558922	-	0.0177638	0.96063	UBE2M	protein_coding	ATATC	FALSE	m6Am
2	9423456	-	0.0763636	0.956574	ITGB1BP1	protein_coding	GGAGT	FALSE	m6Am
2	9423626	+	0.0359477	0.92145	CPSF3	protein_coding	GGAGT	FALSE	m6Am
2	9423631	+	0.0354671	0.950549	CPSF3	protein_coding	CTAGT	FALSE	m6Am
2	10122712	+	0	0.333333	RRM2	protein_coding	TTAAA	FALSE	m6Am
2	11466156	-	0.0147453	0.907563	E2F6	protein_coding	GTACT	FALSE	m6Am
2	15561334	-	0.0151515	0.95098	NBAS	protein_coding	ACACT	FALSE	m6Am
2	17753806	-	0.0194611	0.969169	SMC6	protein_coding	TTAGT	FALSE	m6Am
2	24076347	-	0.0230886	0.970568	SF3B6	protein_coding	ACAGC	FALSE	m6Am
2	24076350	-	0.0177278	0.970427	SF3B6	protein_coding	GTAAC	FALSE	m6Am
2	24793446	+	0.0174588	0.945607	CENPO	protein_coding	GGACC	TRUE	m6Am
2	26034113	+	0.105769	0.958115	RAB10	protein_coding	AGAGG	FALSE	m6A and m6Am
2	26244632	-	0.0422886	0.954661	HADHA	protein_coding	TTAGA	FALSE	m6Am
2	26244939	+	0.0318471	0.975184	HADHB	protein_coding	GTACT	FALSE	m6Am
2	27071669	-	0.0164645	0.970754	OST4	protein_coding	GAAGT	FALSE	m6Am
2	27134650	-	0.0132159	0.968421	PREB	protein_coding	ACAGG	FALSE	m6Am
2	27212361	+	0.060792	0.975421	ATRAID	protein_coding	GGAAC	FALSE	m6Am
2	27356764	-	0.0195804	0.964403	GTF3C2	protein_coding	TTAGA	FALSE	m6Am
2	27370327	-	0.0416667	0.989757	EIF2B4	protein_coding	CTAGG	FALSE	m6Am
2	27370617	+	0.0191946	0.966155	SNX17	protein_coding	ACATC	FALSE	m6Am
2	27583047	+	0.0682731	0.939516	ENSG00000259080	lncRNA	GGAGA	FALSE	m6Am
2	27663635	-	0.0282486	0.942418	SUPT7L	protein_coding	GAAGA	FALSE	m6Am
2	27663636	-	0.0292479	0.923626	SUPT7L	protein_coding	AGAAG	FALSE	m6Am
2	27771716	+	0.0221519	0.983264	MRPL33	protein_coding	GAAGC	FALSE	m6Am
2	30447246	+	0.0237325	0.969343	LCLAT1	protein_coding	TTACT	FALSE	m6Am
2	32039805	-	0.021682	0.937708	DPY30	protein_coding	TTACG	FALSE	m6Am
2	32039816	-	0.0242311	0.969072	DPY30	protein_coding	ACAGC	FALSE	m6Am
2	32063983	+	0.0231092	0.985507	SPAST	protein_coding	GTACT	FALSE	m6Am
2	36598158	-	0.0398551	0.945161	FEZ2	protein_coding	CGACT	FALSE	m6Am
2	37084536	+	0.042735	0.899705	GPATCH11	protein_coding	CTACG	FALSE	m6Am
2	38751359	-	0.0203314	0.933137	SRSF7	protein_coding	GTAGT	FALSE	m6Am
2	39779258	-	0.0726644	0.73	THUMPD2	protein_coding	CGAGG	FALSE	m6Am
2	42048021	+	0.0386266	0.894299	PKDCC	protein_coding	GGAGG	FALSE	m6Am
2	42361173	-	0.07695	0.955894	COX7A2L	protein_coding	GGACT	TRUE	m6Am
2	44361521	-	0.0197452	0.93891	PREPL	protein_coding	GTAAG	FALSE	m6Am
2	46617204	+	0.0129582	0.925872	CRIPT	protein_coding	ATACT	FALSE	m6Am
2	46617217	+	0.0175515	0.959479	CRIPT	protein_coding	GTAGT	FALSE	m6Am
2	47176511	-	0.0220302	0.941518	CALM2	protein_coding	TTAGT	FALSE	m6Am
2	47176514	-	0.0148361	0.924264	CALM2	protein_coding	GAATT	FALSE	m6Am
2	47403130	+	0.025417	0.932285	MSH2	protein_coding	GGAAA	FALSE	m6Am
2	54456288	+	0	0.984456	SPTBN1	protein_coding	GAATC	FALSE	m6Am
2	55050499	-	0.0831296	0.919192	RTN4	protein_coding	GGACA	TRUE	m6Am
2	55269238	-	0.0140845	0.909091	MTIF2	protein_coding	CTACC	FALSE	m6Am
2	60756268	+	0.0227545	0.91401	PAPOLG	protein_coding	ATATT	FALSE	m6Am
2	61538246	-	0.0643275	0.925517	XPO1	protein_coding	GGAGA	FALSE	m6Am
2	65227839	+	0.0827218	0.632878	ACTR2	protein_coding	GGAAG	FALSE	m6Am
2	65227840	+	0.0677966	0.823181	ACTR2	protein_coding	GAAGA	FALSE	m6Am
2	69893958	+	0.0268166	0.947863	SNRNP27	protein_coding	ACAGT	FALSE	m6Am
2	70248660	-	0.0272109	0.972093	TIA1	protein_coding	GTAAC	FALSE	m6Am
2	70248684	-	0.0148699	0.929412	TIA1	protein_coding	TTATT	FALSE	m6Am
2	70293715	-	0.0364611	0.96275	SNRPG	protein_coding	ACAGC	FALSE	m6Am
2	70293730	-	0.0326591	0.968759	SNRPG	protein_coding	CAAGA	FALSE	m6Am
2	73737332	-	0.0704966	0.983727	TPRKB	protein_coding	GGAGC	FALSE	m6Am
2	73926868	+	0.025593	0.913313	DGUOK	protein_coding	GAAGT	FALSE	m6Am
2	74198586	+	0.0157729	0.956522	MTHFD2	protein_coding	GTATA	FALSE	m6Am
2	74455093	+	0.0189289	0.987805	INO80B-WBP1	protein_coding	CTAGT	FALSE	m6Am
2	74483089	+	0.0208057	0.97094	TTC31	protein_coding	GTAGA	FALSE	m6Am
2	74958645	+	0.0282871	0.897482	POLE4	protein_coding	ACAGT	FALSE	m6Am
2	75646785	+	0.0176726	0.957639	MRPL19	protein_coding	GTAGT	FALSE	m6Am
2	85327989	-	0.0298211	0.975661	TGOLN2	protein_coding	TTAGA	FALSE	m6Am
2	85354528	-	0.00668896	0.96	RETSAT	protein_coding	TTACC	FALSE	m6Am
2	85595722	+	0.0075188	0.991765	RNF181	protein_coding	CTATC	FALSE	m6Am
2	85616189	+	0.0269687	0.913221	USP39	protein_coding	GTAGT	FALSE	m6Am
2	86106226	+	0.0235682	0.936191	PTCD3	protein_coding	ACATG	FALSE	m6Am
2	86199457	+	0.0246914	0.501563	MRPL35	protein_coding	TTAAA	FALSE	m6Am
2	96208849	-	0.0408922	0.953908	STARD7	protein_coding	GTAGG	FALSE	m6Am
2	96266237	+	0.0694444	1	CIAO1	protein_coding	GGAGC	FALSE	m6Am
2	96536752	+	0.0159236	0.962825	ARID5A	protein_coding	GTATC	FALSE	m6Am
2	97646062	+	0.018898	0.984294	COX5B	protein_coding	GAAGT	FALSE	m6Am
2	97646074	+	0.0255103	0.982826	COX5B	protein_coding	CTAGT	FALSE	m6Am
2	99181186	+	0.0164689	0.933899	MRPL30	protein_coding	GTAGT	FALSE	m6Am
2	101002247	+	0.0203954	0.971841	RPL31	protein_coding	GTACT	FALSE	m6Am
2	101002276	+	0.0127537	0.852649	RPL31	protein_coding	ACAAT	FALSE	m6Am
2	110678063	-	0.0116279	0.965789	BUB1	protein_coding	GTATT	FALSE	m6Am
2	112542443	+	0.0280899	0.902174	POLR1B	protein_coding	AGACT	TRUE	m6Am
2	112542468	+	0.0293677	0.93722	POLR1B	protein_coding	AGACT	TRUE	m6Am
2	112645916	+	0.0197368	0.908163	SLC20A1	protein_coding	GTAGG	FALSE	m6Am
2	119366966	+	0.022782	0.90458	DBI	protein_coding	AAAGG	FALSE	m6Am
2	121736923	-	0.0266667	0.911817	NIFK	protein_coding	CTACT	FALSE	m6Am
2	121755662	+	0.0201875	0.925512	TSN	protein_coding	GTAAG	FALSE	m6Am
2	130342865	+	0.0557185	0.932203	IMP4	protein_coding	GAAGT	FALSE	m6Am
2	130342897	+	0.0262601	0.954847	IMP4	protein_coding	ACAGA	FALSE	m6Am
2	131093466	-	0.0172786	0.956835	FAM168B	protein_coding	GAAGT	FALSE	m6Am
2	131093467	-	0.0338542	0.961538	FAM168B	protein_coding	GGAAG	FALSE	m6Am
2	135531484	+	0.0454545	0.983871	R3HDM1	protein_coding	GGATT	FALSE	m6Am
2	135741883	+	0.0506329	0.945841	UBXN4	protein_coding	GGACT	TRUE	m6Am
2	135985626	-	0.0472779	0.983587	DARS1	protein_coding	CGATC	FALSE	m6Am
2	148020737	-	0.0425721	0.932798	ORC4	protein_coding	GGAGT	FALSE	m6Am
2	153478702	-	0.491228	0.888889	RPRM	protein_coding	GGACT	TRUE	m6A and m6Am
2	153871916	+	0.0596591	0.938596	GALNT13	protein_coding	GGAGA	FALSE	m6Am
2	153871923	+	0.0393097	1	GALNT13	protein_coding	TGACC	TRUE	m6Am
2	161308425	+	0.0410374	0.918293	PSMD14	protein_coding	GGAAG	FALSE	m6Am
2	161308426	+	0.0279795	0.905273	PSMD14	protein_coding	GAAGT	FALSE	m6Am
2	162344132	+	0.0337553	0.952074	GCA	protein_coding	TTAGT	FALSE	m6Am
2	171922462	+	0.0449815	0.954206	HAT1	protein_coding	TGATT	FALSE	m6Am
2	175168175	-	0.0729979	0.95935	ATF2	protein_coding	GGAAG	FALSE	m6Am
2	175181710	-	0.0305919	0.97217	ATP5MC3	protein_coding	TGAGT	FALSE	m6Am
2	176002284	-	0.037123	0.968421	LNPK	protein_coding	GAAGG	FALSE	m6Am
2	176107251	+	0.0470588	0.862069	HOXD11	protein_coding	GGATT	FALSE	m6Am
2	176107360	+	0.0304	0.910828	HOXD11	protein_coding	GAACG	FALSE	m6Am
2	189441467	+	0.0384187	0.93797	WDR75	protein_coding	AGATT	FALSE	m6Am
2	189762792	-	0.0163599	0.978618	OSGEPL1	protein_coding	ACATC	FALSE	m6Am
2	196639715	+	0.0194805	0.941799	CCDC150	protein_coding	TTAGT	FALSE	m6Am
2	197435044	-	0.0208835	0.940906	SF3B1	protein_coding	GAAGT	FALSE	m6Am
2	197499893	-	0.047619	0.986111	HSPD1	protein_coding	GTAGA	FALSE	m6Am
2	197516049	+	0.0196078	0.886076	MOB4	protein_coding	ACATC	FALSE	m6Am
2	197516074	+	0.0375367	0.964444	MOB4	protein_coding	CTAGA	FALSE	m6Am
2	200811910	+	0.0189394	0.941853	BZW1	protein_coding	TTAGT	FALSE	m6Am
2	200864690	-	0.0345722	0.872611	CLK1	protein_coding	CGAGA	FALSE	m6Am
2	202238594	-	0.0227653	0.940014	SUMO1	protein_coding	GAAGT	FALSE	m6Am
2	213284437	+	0.0254237	0.87	SPAG16	protein_coding	TTAGG	FALSE	m6Am
2	214697600	+	0	0.868204	ENSAP3	processed_pseudogene	CTATT	FALSE	m6Am
2	215312064	+	0.0222399	0.747967	ATIC	protein_coding	ACATC	FALSE	m6Am
2	216109351	+	0.0191549	0.972789	XRCC5	protein_coding	CTATC	FALSE	m6Am
2	216412484	+	0.190476	0.984375	SMARCAL1	protein_coding	CTAGC	FALSE	m6A and m6Am
2	216633424	+	0.0859873	0.908257	IGFBP2	protein_coding	GGAAG	FALSE	m6Am
2	218217159	+	0.0424658	0.980349	ARPC2	protein_coding	CTAGA	FALSE	m6Am
2	218270161	-	0.0481928	0.972222	AAMP	protein_coding	CGAGT	FALSE	m6Am
2	218270170	-	0.0776699	0.917647	AAMP	protein_coding	GGAGG	FALSE	m6Am
2	218354043	+	0.183099	0.982993	RPL19P5	processed_pseudogene	AGAGT	FALSE	m6A and m6Am
2	218659720	+	0.0510158	0.937622	BCS1L	protein_coding	AGACG	FALSE	m6Am
2	222861036	+	0.0267023	0.914425	ACSL3	protein_coding	ACAGA	FALSE	m6Am
2	223957425	+	0.0214376	0.890052	MRPL44	protein_coding	ACACT	FALSE	m6Am
2	231708504	+	0.0182648	0.954955	PTMA	protein_coding	AAAGC	FALSE	m6Am
2	231786434	+	0.0181818	0.829721	COPS7B	protein_coding	ACAGA	FALSE	m6Am
2	233251672	+	0.0256849	0.956667	ATG16L1	protein_coding	GGAAG	FALSE	m6Am
2	237085908	+	0.0543964	0.764384	COPS8	protein_coding	TGAGG	FALSE	m6Am
2	237085914	+	0.0307167	0.944962	COPS8	protein_coding	ACAGT	FALSE	m6Am
2	238061024	+	0.0718954	0.915663	SCLY	protein_coding	GGAGG	FALSE	m6Am
2	238203695	-	0.0211268	0.937824	ILKAP	protein_coding	GGACT	TRUE	m6Am
2	238240037	-	0.0107632	0.908805	HES6	protein_coding	GAAGC	FALSE	m6Am
2	238240038	-	0.0140845	0.90326	HES6	protein_coding	GGAAG	FALSE	m6Am
2	240025359	-	0.0467626	0.919255	NDUFA10	protein_coding	AGAGG	FALSE	m6Am
2	240136303	-	0.0403624	0.982048	COPS9	protein_coding	CTAGA	FALSE	m6Am
2	240586734	+	0.0932642	0.97006	CAPN10	protein_coding	GGAGA	FALSE	m6Am
2	241102320	-	0.030303	0.908537	MTERF4	protein_coding	GGAGG	FALSE	m6Am
2	241150476	+	0.172445	0.905263	PPP1R7	protein_coding	GGAAA	FALSE	m6A and m6Am
2	241150483	+	0.137312	0.947712	PPP1R7	protein_coding	GGAAG	FALSE	m6A and m6Am
2	241150484	+	0.067495	0.96281	PPP1R7	protein_coding	GAAGA	FALSE	m6Am
2	241686822	-	0.0255682	0.953488	DTYMK	protein_coding	GAAGG	FALSE	m6Am
20	290424	-	0.0241135	0.939052	C20orf96	protein_coding	CTATT	FALSE	m6Am
20	325552	+	0.0378788	0.95092	SOX12	protein_coding	ACACT	FALSE	m6Am
20	1118596	+	0	0.90404	PSMF1	protein_coding	CTACT	FALSE	m6Am
20	2664204	-	0.0362844	0.981859	IDH3B	protein_coding	CGACT	FALSE	m6Am
20	3046059	+	0.0632709	0.941333	MRPS26	protein_coding	GGAGA	FALSE	m6Am
20	3204680	-	0.0402685	0.97006	DDRGK1	protein_coding	CTATG	FALSE	m6Am
20	3796310	+	0.03	0.961373	CDC25B	protein_coding	CTAGA	FALSE	m6Am
20	6006123	+	0.0265176	0.909714	CRLS1	protein_coding	GTAGT	FALSE	m6Am
20	10434204	-	0.0245915	0.843767	MKKS	protein_coding	CGAAG	FALSE	m6Am
20	16729998	+	0.0135135	0.939091	SNRPB2	protein_coding	CTACG	FALSE	m6Am
20	17968943	+	0.00847458	0.954023	MGME1	protein_coding	GTACT	FALSE	m6Am
20	18288529	+	0.0100671	0.923977	ZNF133	protein_coding	GTAGT	FALSE	m6Am
20	18467392	+	0.0135685	0.969811	POLR3F	protein_coding	GAAGA	FALSE	m6Am
20	18507912	+	0.0328048	0.96472	SEC23B	protein_coding	GGACT	TRUE	m6Am
20	18567425	+	0.031477	0.924152	SMIM26	protein_coding	GGAAG	FALSE	m6Am
20	23637985	-	0.0160565	0.505618	CST3	protein_coding	ATAAA	FALSE	m6Am
20	31547379	+	0.027972	0.965517	MCTS2	protein_coding	TTAGC	FALSE	m6Am
20	31739287	+	0.0165167	0.917853	TPX2	protein_coding	ATACT	FALSE	m6Am
20	32109728	+	0.0234165	0.940022	TM9SF4	protein_coding	ACACG	FALSE	m6Am
20	33686382	-	0.085044	0.930894	E2F1	protein_coding	GGACT	TRUE	m6Am
20	34303357	-	0.0173482	0.971297	AHCY	protein_coding	ATATC	FALSE	m6Am
20	34303380	-	0.0106383	0.682353	AHCY	protein_coding	TTAAA	FALSE	m6Am
20	34363273	+	0	0.957865	ITCH	protein_coding	CTAGT	FALSE	m6Am
20	34363276	+	0.0226891	0.971119	ITCH	protein_coding	GTAGC	FALSE	m6Am
20	34516422	+	0.0211916	0.949191	DYNLRB1	protein_coding	CTAAG	FALSE	m6Am
20	35092835	-	0.0428571	0.976096	TRPC4AP	protein_coding	GTAGA	FALSE	m6Am
20	35147337	-	0.0306306	0.979021	EDEM2	protein_coding	GAAGA	FALSE	m6Am
20	35284776	-	0.0259523	0.917995	EIF6	protein_coding	TTAGG	FALSE	m6Am
20	35284792	-	0.0668638	0.945652	EIF6	protein_coding	GGAAA	FALSE	m6Am
20	35411973	-	0.018529	0.944366	UQCC1	protein_coding	TTATT	FALSE	m6Am
20	35542051	+	0.0662338	0.943723	ERGIC3	protein_coding	GGAGT	FALSE	m6Am
20	35699370	+	0.039801	0.978221	ROMO1	protein_coding	GGAAG	FALSE	m6Am
20	35699423	+	0.0412493	0.984338	ROMO1	protein_coding	GTAGA	FALSE	m6Am
20	35742238	-	0.0222343	0.909669	RBM39	protein_coding	GTACA	FALSE	m6Am
20	35742260	-	0.0289142	0.867876	RBM39	protein_coding	GTATG	FALSE	m6Am
20	35954487	-	0.0892495	0.941541	SCAND1	protein_coding	AGACT	TRUE	m6Am
20	36236458	+	0.0365591	0.93617	AAR2	protein_coding	GGAGA	FALSE	m6Am
20	36605745	+	0.0131579	0.949833	RAB5IF	protein_coding	ACACT	FALSE	m6Am
20	37289655	+	0.0143885	0.943761	MANBAL	protein_coding	CTACT	FALSE	m6Am
20	38435375	-	0.0340909	0.92823	SNHG17	lncRNA	GTATT	FALSE	m6Am
20	38962360	+	0.00518135	0.977099	DHX35	protein_coding	TTACC	FALSE	m6Am
20	43667081	+	0.0591427	0.955954	MYBL2	protein_coding	GGAGA	FALSE	m6Am
20	44885707	+	0.0549451	0.899682	YWHAB	protein_coding	GGAAG	FALSE	m6Am
20	44885708	+	0.0406118	0.946043	YWHAB	protein_coding	GAAGT	FALSE	m6Am
20	44960396	-	0.0185185	0.968504	TOMM34	protein_coding	GAAGG	FALSE	m6Am
20	45416143	+	0.0344677	0.869688	PIGT	protein_coding	GGAAG	FALSE	m6Am
20	45416144	+	0.0257089	0.863436	PIGT	protein_coding	GAAGT	FALSE	m6Am
20	45791971	+	0.0519651	0.984127	DNTTIP1	protein_coding	ACAGA	FALSE	m6Am
20	45812611	+	0.0166251	0.888097	UBE2C	protein_coding	ACAAT	FALSE	m6Am
20	45857402	-	0.0307361	0.889624	ACOT8	protein_coding	CTAGG	FALSE	m6Am
20	45857405	-	0.046875	0.957042	ACOT8	protein_coding	TTACT	FALSE	m6Am
20	45891322	+	0.0201729	0.954023	CTSA	protein_coding	GTACA	FALSE	m6Am
20	50510363	+	0.0166667	0.934066	PTPN1	protein_coding	GTAGT	FALSE	m6Am
20	54208087	+	0.0247934	0.956822	PFDN4	protein_coding	GTAGT	FALSE	m6Am
20	56468641	+	0.0344727	0.963663	RTF2	protein_coding	GGAAA	FALSE	m6Am
20	58651250	+	0.0272727	0.946541	STX16	protein_coding	ACAGC	FALSE	m6Am
20	58889151	+	0.0333333	0.995643	GNAS	protein_coding	TTAGA	FALSE	m6Am
20	58891394	+	0.0200822	0.855978	GNAS	protein_coding	ATAAG	FALSE	m6Am
20	62183035	+	0.0222222	0.949843	MTG2	protein_coding	GGAAG	FALSE	m6Am
20	63272815	+	0.0361011	0.945736	ARFGAP1	protein_coding	GGAAG	FALSE	m6Am
20	63520739	+	0.00631579	0.955556	PPDPF	protein_coding	ATATA	FALSE	m6Am
20	63520741	+	0.00707965	0.919355	PPDPF	protein_coding	ATAAG	FALSE	m6Am
20	63627230	+	0.0384615	0.883721	MHENCR	lncRNA	ACACT	FALSE	m6Am
20	63658315	+	0.0126582	0.887006	RTEL1	protein_coding	GAAGT	FALSE	m6Am
20	63865247	+	0.0212336	0.977974	TPD52L2	protein_coding	TTACG	FALSE	m6Am
20	64063144	+	0.0559441	0.967213	TCEA2	protein_coding	CTAGG	FALSE	m6Am
21	17819356	-	0.0342298	0.917768	C21orf91	protein_coding	ATAGT	FALSE	m6Am
21	25607504	-	0.0375	0.971939	MRPL39	protein_coding	GGACT	TRUE	m6Am
21	25734904	-	0.0311024	0.983282	ATP5PF	protein_coding	GTAGA	FALSE	m6Am
21	31659650	+	0.0716771	0.958542	SOD1	protein_coding	GGAGG	FALSE	m6Am
21	31659663	+	0.0172228	0.553298	SOD1	protein_coding	ATAAA	FALSE	m6Am
21	31659668	+	0.0263664	0.947615	SOD1	protein_coding	GTAGT	FALSE	m6Am
21	32612362	-	0.0410655	0.960784	CFAP298-TCP10L	protein_coding	GGACT	TRUE	m6Am
21	32771776	-	0.0729064	0.990291	PAXBP1	protein_coding	GGACT	TRUE	m6Am
21	33403423	+	0.0664207	0.922504	IFNGR2	protein_coding	GGAAG	FALSE	m6Am
21	44818060	-	0.0339683	0.952941	SUMO3	protein_coding	ACAGT	FALSE	m6Am
21	44818079	-	0.0318134	0.71371	SUMO3	protein_coding	ATAAA	FALSE	m6Am
21	45287892	-	0.00827586	0.916667	POFUT2	protein_coding	GAAGT	FALSE	m6Am
21	45287893	-	0.0228758	0.938095	POFUT2	protein_coding	GGAAG	FALSE	m6Am
21	46229223	+	0.0294118	0.967213	MCM3AP-AS1	lncRNA	AGAGG	FALSE	m6Am
22	17628747	-	0.0191679	0.617333	ATP6V1E1	protein_coding	ATAAA	FALSE	m6Am
22	17628760	-	0.0645963	0.940541	ATP6V1E1	protein_coding	GGAAC	FALSE	m6Am
22	17774469	-	0.0284281	0.611695	BID	protein_coding	ATAAG	FALSE	m6Am
22	18149954	+	0.0313589	0.932692	USP18	protein_coding	GGAAG	FALSE	m6Am
22	19479904	+	0.0429594	0.956044	CDC45	protein_coding	GGAGT	FALSE	m6Am
22	20021111	+	0.0377358	0.948718	TANGO2	protein_coding	GGAAG	FALSE	m6Am
22	20117530	+	0.39759	0.920635	RANBP1	protein_coding	AGAGC	FALSE	m6A and m6Am
22	20320046	-	0.0550045	0.952006	DGCR6L	protein_coding	GGATG	FALSE	m6Am
22	21001791	-	0.0195759	0.948967	THAP7	protein_coding	CTAGT	FALSE	m6Am
22	21002125	-	0.0247934	0.890411	THAP7	protein_coding	CTACC	FALSE	m6Am
22	21002220	+	0.0290557	0.921512	THAP7-AS1	lncRNA	TTAGT	FALSE	m6Am
22	21666011	+	0.0248756	0.933981	PPIL2	protein_coding	GGAAG	FALSE	m6Am
22	21666012	+	0.0189681	0.960938	PPIL2	protein_coding	GAAGT	FALSE	m6Am
22	21982791	-	0.059322	0.657447	TOP3B	protein_coding	ATAGG	FALSE	m6Am
22	23767951	-	0.0250569	0.930295	CHCHD10	protein_coding	ACAAG	FALSE	m6Am
22	23894371	+	0.0287062	0.959629	MIF	protein_coding	AAAGG	FALSE	m6Am
22	23894383	+	0.0298353	0.948964	MIF	protein_coding	ACAGT	FALSE	m6Am
22	28742030	+	0.0217707	0.909859	HSCB	protein_coding	TTAGT	FALSE	m6Am
22	28742039	+	0.0134357	0.979661	HSCB	protein_coding	TTAGA	FALSE	m6Am
22	29268327	+	0.0549207	0.689672	EWSR1	protein_coding	GAAGG	FALSE	m6Am
22	29553757	-	0	0.948814	THOC5	protein_coding	TTACT	FALSE	m6Am
22	31160201	+	0.0463259	0.819343	RNF185	protein_coding	GTAGG	FALSE	m6Am
22	31399576	+	0.0148048	0.910499	DRG1	protein_coding	GTAAT	FALSE	m6Am
22	35400123	+	0.0265957	0.923077	MCM5	protein_coding	ACACC	FALSE	m6Am
22	36481635	-	0.0287495	0.965807	TXN2	protein_coding	GAAGT	FALSE	m6Am
22	36507040	-	0.0155119	0.977169	FOXRED2	protein_coding	TTAGA	FALSE	m6Am
22	37019749	+	0.0397727	0.953804	MPST	protein_coding	GGAGT	FALSE	m6Am
22	37686346	+	0.020936	0.935543	NOL12	protein_coding	CTACA	FALSE	m6Am
22	37686354	+	0.0709127	0.945552	NOL12	protein_coding	GGAAG	FALSE	m6Am
22	37953697	+	0.0328467	0.938914	POLR2F	protein_coding	AGATA	FALSE	m6Am
22	37953699	+	0.0187555	0.961579	POLR2F	protein_coding	ATAAG	FALSE	m6Am
22	38506337	-	0.0218398	0.891986	DDX17	protein_coding	TTAAG	FALSE	m6Am
22	38656663	+	0.0972132	0.975791	CBY1	protein_coding	GGAGG	FALSE	m6Am
22	38794143	-	0.0202622	0.974104	SUN2	protein_coding	ACACT	FALSE	m6Am
22	38872216	-	0.0204236	0.841953	CBX6	protein_coding	TTATG	FALSE	m6Am
22	39319651	-	0.0210896	0.983003	RPL3	protein_coding	TTATA	FALSE	m6Am
22	40370606	+	0.0141844	0.493333	SGSM3	protein_coding	TTAGG	FALSE	m6Am
22	40856651	-	0.0260169	0.962869	ST13	protein_coding	CTAGT	FALSE	m6Am
22	40856658	-	0.0513689	0.864291	ST13	protein_coding	GGAGG	FALSE	m6Am
22	40951381	+	0.019131	0.965761	RBX1	protein_coding	ACAGA	FALSE	m6Am
22	41468692	-	0.0292418	0.950283	PHF5A	protein_coding	GAAGT	FALSE	m6Am
22	41469117	+	0.0376344	0.958007	ACO2	protein_coding	TTAAT	FALSE	m6Am
22	41469118	+	0.0374173	0.913894	ACO2	protein_coding	TAATG	FALSE	m6Am
22	41621284	+	0.0517946	0.827119	XRCC6	protein_coding	ACAGG	FALSE	m6Am
22	41688973	+	0.0349265	0.95599	C22orf46P	lncRNA	GGAAA	FALSE	m6Am
22	42070804	-	0.0142539	0.930693	NAGA	protein_coding	TTACC	FALSE	m6Am
22	42070812	-	0.00977199	0.986999	NAGA	protein_coding	TTATC	FALSE	m6Am
22	42090762	-	0.0624392	0.954981	NDUFA6	protein_coding	GGAGT	FALSE	m6Am
22	42090945	+	0.00925926	0.942792	NDUFA6-DT	lncRNA	CTACA	FALSE	m6Am
22	42090947	+	0.00733945	0.916376	NDUFA6-DT	lncRNA	ACAGA	FALSE	m6Am
22	42614933	-	0.0358423	0.937716	POLDIP3	protein_coding	GTAGT	FALSE	m6Am
22	42649340	-	0.045045	0.976261	CYB5R3	protein_coding	ACAGA	FALSE	m6Am
22	43151547	+	0.0261733	0.971119	TSPO	protein_coding	ACAGC	FALSE	m6Am
22	45502856	+	0.00729927	0.943299	FBLN1	protein_coding	ATAAT	FALSE	m6Am
22	46335733	+	0.0479705	0.974713	TRMU	protein_coding	GTAGC	FALSE	m6Am
22	49918432	-	0.0135593	0.950216	ALG12	protein_coding	TTACT	FALSE	m6Am
22	50307642	-	0.0175439	0.258065	PLXNB2	protein_coding	ACAAA	FALSE	m6Am
3	3179691	-	0.0414673	0.974012	CRBN	protein_coding	ACAGA	FALSE	m6Am
3	3179695	-	0.0355839	0.787129	CRBN	protein_coding	GTAAA	FALSE	m6Am
3	4303335	+	0.233813	0.888889	SETMAR	protein_coding	GGACT	TRUE	m6A and m6Am
3	9649480	+	0.0380835	0.910891	MTMR14	protein_coding	AGAAG	FALSE	m6Am
3	9792734	-	0.00769231	0.965116	TADA3	protein_coding	GTACC	FALSE	m6Am
3	9890594	+	0.0526316	0.943262	JAGN1	protein_coding	ACAGA	FALSE	m6Am
3	9986841	-	0.061242	0.953816	EMC3	protein_coding	GGAAG	FALSE	m6Am
3	10321120	-	0.00414938	0.963554	SEC13	protein_coding	GAAGT	FALSE	m6Am
3	12557069	+	0.0410959	0.831683	MKRN2	protein_coding	GGATG	FALSE	m6Am
3	12664117	-	0.0183374	0.894766	RAF1	protein_coding	TTAAT	FALSE	m6Am
3	12841575	-	0.0127226	0.959538	RPL32	protein_coding	TTACG	FALSE	m6Am
3	14178840	+	0.0705582	0.955128	LSM3	protein_coding	GGAAA	FALSE	m6Am
3	14947584	+	0.152542	0.986301	NR2C2	protein_coding	AGAAC	FALSE	m6A and m6Am
3	14947585	+	0.0227273	0.924528	NR2C2	protein_coding	GAACA	FALSE	m6Am
3	14947587	+	0.0378378	0.862069	NR2C2	protein_coding	ACATT	FALSE	m6Am
3	15065304	-	0.0495868	0.952586	MRPS25	protein_coding	GGAAC	FALSE	m6Am
3	15859814	-	0.0307692	0.917004	ANKRD28	protein_coding	ATATT	FALSE	m6Am
3	16264915	-	0.181746	0.907563	DPH3	protein_coding	GGACT	TRUE	m6A and m6Am
3	16265214	+	0.0161795	0.936755	OXNAD1	protein_coding	GTATT	FALSE	m6Am
3	23917112	+	0.030465	0.801229	RPL15	protein_coding	GGAGG	FALSE	m6Am
3	28349042	-	0.0621118	0.933798	AZI2	protein_coding	TGACT	TRUE	m6Am
3	32570856	-	0.0155039	0.938931	DYNC1LI1	protein_coding	ATATC	FALSE	m6Am
3	32685188	+	0.0195312	0.932011	CNOT10	protein_coding	GTAGT	FALSE	m6Am
3	33097146	-	0.0166667	0.965444	GLB1	protein_coding	TTAGT	FALSE	m6Am
3	33113980	+	0.0153015	0.977492	CRTAP	protein_coding	AAAGC	FALSE	m6Am
3	33277453	+	0.0314465	0.951807	FBXL2	protein_coding	ACAAC	FALSE	m6Am
3	37243271	+	0.02375	0.930894	GOLGA4	protein_coding	ACAGT	FALSE	m6Am
3	39051999	+	0.03	0.953086	WDR48	protein_coding	GAAGT	FALSE	m6Am
3	39383370	+	0.04	0.950226	SLC25A38	protein_coding	ACAGA	FALSE	m6Am
3	40309684	+	0.0267857	0.956522	EIF1B	protein_coding	ATAGT	FALSE	m6Am
3	40457308	+	0.0092947	0.964119	RPL14	protein_coding	CTACA	FALSE	m6Am
3	40457310	+	0.0119355	0.952786	RPL14	protein_coding	ACACA	FALSE	m6Am
3	40477146	+	0.0225989	0.942623	ZNF619	protein_coding	CTAAT	FALSE	m6Am
3	40524981	+	0.0169492	0.936864	ZNF621	protein_coding	TTAGT	FALSE	m6Am
3	41199477	+	0.0158381	0.976822	CTNNB1	protein_coding	TTATA	FALSE	m6Am
3	41199479	+	0.0153118	0.914165	CTNNB1	protein_coding	ATAAG	FALSE	m6Am
3	41199505	+	0.0161256	0.952227	CTNNB1	protein_coding	TTAAG	FALSE	m6Am
3	42600666	+	0.0930233	0.981481	NKTR	protein_coding	GGAGG	FALSE	m6Am
3	44625040	+	0.00797166	0.941896	ZNF197	protein_coding	TTATT	FALSE	m6Am
3	45388570	+	0.0222382	0.535961	LARS2	protein_coding	ATAAA	FALSE	m6Am
3	45995838	-	0.015625	0.948276	FYCO1	protein_coding	GTAGT	FALSE	m6Am
3	47825015	+	0.0571429	0.950649	DHX30	protein_coding	ACAGG	FALSE	m6Am
3	48188406	-	0.0271985	0.900192	CDC25A	protein_coding	CTATT	FALSE	m6Am
3	48685913	-	0.0292683	0.928177	NCKIPSD	protein_coding	GTAGT	FALSE	m6Am
3	49021738	+	0.0430622	0.978852	NDUFAF3	protein_coding	CTAGA	FALSE	m6Am
3	49029426	-	0.0144	0.973338	IMPDH2	protein_coding	TTATA	FALSE	m6Am
3	49094049	-	0.0267978	0.94825	QRICH1	protein_coding	GTAAG	FALSE	m6Am
3	49094071	-	0.0536913	0.908308	QRICH1	protein_coding	CTATT	FALSE	m6Am
3	49104752	-	0.0445714	0.976774	QARS1	protein_coding	TTAGT	FALSE	m6Am
3	49358289	-	0.097627	0.968927	GPX1	protein_coding	GGACA	TRUE	m6Am
3	49358325	-	0.0223134	0.953715	GPX1	protein_coding	TTACA	FALSE	m6Am
3	49358353	-	0.0175439	0.336821	GPX1	protein_coding	TTAAA	FALSE	m6Am
3	49412094	-	0	0.883382	RHOA	protein_coding	ATAGT	FALSE	m6Am
3	49723950	-	0.0705563	0.949689	GMPPB	protein_coding	TGAGT	FALSE	m6Am
3	49786542	-	0.0377358	0.970899	IP6K1	protein_coding	CTAGC	FALSE	m6Am
3	50328223	-	0.0406852	0.836	TUSC2	protein_coding	ACAGC	FALSE	m6Am
3	50617151	+	0.045283	0.951662	MAPKAPK3	protein_coding	CGACT	FALSE	m6Am
3	51941903	-	0.0391111	0.963153	RRP9	protein_coding	TGAGT	FALSE	m6Am
3	52056567	-	0.0215054	0.952756	DUSP7	protein_coding	TTAAT	FALSE	m6Am
3	52239255	+	0.0153846	0.880779	TWF2-DT	lncRNA	CTAAG	FALSE	m6Am
3	52686005	+	0.0384181	0.906572	GNL3	protein_coding	GTAAG	FALSE	m6Am
3	52706088	+	0.12	0.961538	SPCS1	protein_coding	AGACT	TRUE	m6A and m6Am
3	58433827	-	0.0352178	0.932574	PDHB	protein_coding	GGATA	FALSE	m6Am
3	64023501	-	0.0119048	0.944262	PSMD6	protein_coding	GTATT	FALSE	m6Am
3	66221001	+	0.0622155	0.968831	SLC25A26	protein_coding	ACAGA	FALSE	m6Am
3	66500985	-	0.072	0.96	LRIG1	protein_coding	GGACT	TRUE	m6Am
3	69085023	+	0.153938	0.92593	ARL6IP5	protein_coding	GGAGG	FALSE	m6A and m6Am
3	87227285	+	0.0422961	0.970307	CHMP2B	protein_coding	CTAGA	FALSE	m6Am
3	87227312	+	0.0191055	0.96185	CHMP2B	protein_coding	TTAGT	FALSE	m6Am
3	99817862	+	0.038191	0.955335	CMSS1	protein_coding	ACAGT	FALSE	m6Am
3	100709434	+	0.0185185	0.954545	TFG	protein_coding	GTATG	FALSE	m6Am
3	100709465	+	0.481013	0.825581	TFG	protein_coding	GGACA	TRUE	m6A and m6Am
3	101686773	-	0.0299479	0.951807	RPL24	protein_coding	AGATT	FALSE	m6Am
3	101724621	+	0.0241564	0.722595	CEP97	protein_coding	ACAAG	FALSE	m6Am
3	108589703	+	0.0392491	0.779324	DZIP3	protein_coding	TTAGG	FALSE	m6Am
3	111979034	+	0.0237954	0.909787	ABHD10	protein_coding	ACACT	FALSE	m6Am
3	112561962	-	0.0363636	0.951294	ATG3	protein_coding	CTAGT	FALSE	m6Am
3	112562045	+	0.0112867	0.949972	SLC35A5	protein_coding	ACACT	FALSE	m6Am
3	113515156	-	0.0184332	0.965293	SPICE1	protein_coding	TTAAC	FALSE	m6Am
3	119469009	+	0.0306363	0.938272	POGLUT1	protein_coding	GTAGG	FALSE	m6Am
3	119498538	+	0.00806452	0.932806	TIMMDC1	protein_coding	GGACT	TRUE	m6Am
3	119498562	+	0.113274	0.945946	TIMMDC1	protein_coding	GGACT	TRUE	m6A and m6Am
3	119498582	+	0.416473	0.913043	TIMMDC1	protein_coding	GGACT	TRUE	m6A and m6Am
3	120742744	+	0.0263158	0.929302	GTF2E1	protein_coding	GTAGT	FALSE	m6Am
3	124730450	+	0.0303837	0.951697	UMPS	protein_coding	GAAGC	FALSE	m6Am
3	126704240	+	0.0380259	0.974576	CHCHD6	protein_coding	GGAAA	FALSE	m6Am
3	126704242	+	0.0184275	0.996678	CHCHD6	protein_coding	AAAGC	FALSE	m6Am
3	128123809	-	0.0231362	0.961143	RUVBL1	protein_coding	GTAAC	FALSE	m6Am
3	128123812	-	0.0305237	0.959182	RUVBL1	protein_coding	CTAGT	FALSE	m6Am
3	128650830	-	0.0344828	0.959732	RPN1	protein_coding	CTACC	FALSE	m6Am
3	128726136	+	0.0153846	0.904872	RAB7A	protein_coding	GTACT	FALSE	m6Am
3	128726165	+	0.0873786	0.934375	RAB7A	protein_coding	GGAAG	FALSE	m6Am
3	128726166	+	0.0409015	0.944444	RAB7A	protein_coding	GAAGT	FALSE	m6Am
3	128726183	+	0.0533224	0.939496	RAB7A	protein_coding	GGAGT	FALSE	m6Am
3	129249632	+	0.0341053	0.98339	COPG1	protein_coding	GTAGA	FALSE	m6Am
3	132659806	-	0.0327639	0.97541	ACAD11	protein_coding	GGACT	TRUE	m6Am
3	132659809	-	0.0136132	0.942737	ACAD11	protein_coding	GAAGG	FALSE	m6Am
3	136250352	+	0.0707581	0.962806	PCCB	protein_coding	GTAGG	FALSE	m6Am
3	138608771	+	0.0223881	0.858333	FAIM	protein_coding	ACAGT	FALSE	m6Am
3	139389670	-	0.0490549	0.961105	COPB2	protein_coding	CGAGA	FALSE	m6Am
3	142448017	-	0.12844	0.927928	XRN1	protein_coding	GGAGG	FALSE	m6A and m6Am
3	142724068	+	0.0733753	0.962963	TRPC1	protein_coding	ACAGA	FALSE	m6Am
3	149129652	+	0.0285714	0.920792	HPS3	protein_coding	ACATT	FALSE	m6Am
3	149658025	-	0.0342857	0.9125	WWTR1	protein_coding	ACAGT	FALSE	m6Am
3	149752488	-	0.0612125	0.875598	COMMD2	protein_coding	CGAAG	FALSE	m6Am
3	150546496	-	0.0298554	0.964957	SERP1	protein_coding	GTAGA	FALSE	m6Am
3	150546526	-	0.0278884	0.893179	SERP1	protein_coding	CTAGT	FALSE	m6Am
3	154324485	-	0.0284308	0.846154	DHX36	protein_coding	ACAGT	FALSE	m6Am
3	157160147	-	0.0224778	0.931557	CCNL1	protein_coding	TTAGT	FALSE	m6Am
3	157160175	-	0.0331707	0.926431	CCNL1	protein_coding	GGAAT	FALSE	m6Am
3	158110089	+	0.0641711	0.978446	RSRC1	protein_coding	CTAGA	FALSE	m6Am
3	160399216	-	0.0188828	0.979241	IFT80	protein_coding	TTAGA	FALSE	m6Am
3	160399643	+	0.037872	0.950192	SMC4	protein_coding	TTAGG	FALSE	m6Am
3	179347735	+	0.043956	0.947759	MFN1	protein_coding	TTAAC	FALSE	m6Am
3	184248958	-	0.0288288	0.881356	ALG3	protein_coding	ACAAG	FALSE	m6Am
3	185938014	-	0.0344616	0.959009	TRA2B	protein_coding	TTAGA	FALSE	m6Am
3	185938020	-	0.0354618	0.971404	TRA2B	protein_coding	GTAGA	FALSE	m6Am
3	185938027	-	0.0130246	0.935673	TRA2B	protein_coding	ACATC	FALSE	m6Am
3	186570720	+	0.0192308	0.949029	DNAJB11	protein_coding	GGACT	TRUE	m6Am
3	186806493	-	0.0410959	0.957895	RFC4	protein_coding	GTATT	FALSE	m6Am
3	187139499	-	0.0214067	0.974203	RPL39L	protein_coding	AAATC	FALSE	m6Am
3	194136145	+	0.0262009	0.930563	HES1	protein_coding	GGATC	FALSE	m6Am
3	194487002	-	0.0980861	0.969432	ATP13A3	protein_coding	GGAGT	FALSE	m6Am
3	196942676	+	0.0138889	0.962085	NCBP2AS2	protein_coding	GAAGA	FALSE	m6Am
3	197950158	+	0.0174081	0.95933	RPL35A	protein_coding	TTAAT	FALSE	m6Am
4	474162	-	0.0533333	1	ZNF721	protein_coding	GGATC	FALSE	m6Am
4	932317	-	0.05	0.979592	GAK	protein_coding	CTACG	FALSE	m6Am
4	1721097	-	0.232877	0.970874	TMEM129	protein_coding	GGACT	TRUE	m6A and m6Am
4	1856141	-	0.0925926	0.923729	LETM1	protein_coding	GGACG	FALSE	m6Am
4	2963418	-	0.0636943	0.923664	NOP14	protein_coding	CGAGA	FALSE	m6Am
4	3074690	+	0.126582	0.920354	HTT	protein_coding	GGACG	FALSE	m6A and m6Am
4	4290146	-	0.0191809	0.948918	LYAR	protein_coding	GAATT	FALSE	m6Am
4	4290151	-	0.0226618	0.973029	LYAR	protein_coding	GAAGC	FALSE	m6Am
4	4859665	+	0.0153061	0.717391	MSX1	protein_coding	GTAGG	FALSE	m6Am
4	15681566	-	0.0149511	0.9278	FBXL5	protein_coding	ACAAG	FALSE	m6Am
4	17577437	+	0.0519126	0.964384	LAP3	protein_coding	GGAGG	FALSE	m6Am
4	20251905	+	0.108234	0.80407	SLIT2	protein_coding	GGACT	TRUE	m6A and m6Am
4	39458922	-	0.0191992	0.970051	RPL9	protein_coding	ACAGA	FALSE	m6Am
4	39458948	-	0.026699	0.961267	RPL9	protein_coding	TTACG	FALSE	m6Am
4	41256902	+	0.0126904	0.943299	UCHL1	protein_coding	TTATA	FALSE	m6Am
4	41256928	+	0.0608974	0.991501	UCHL1	protein_coding	CTAGC	FALSE	m6Am
4	41990502	+	0.0207612	0.663636	SLC30A9	protein_coding	CTAAA	FALSE	m6Am
4	47914583	-	0.00625	0.979429	NFXL1	protein_coding	GTACC	FALSE	m6Am
4	48831059	+	0.0208333	0.966763	OCIAD1	protein_coding	GTATA	FALSE	m6Am
4	48831061	+	0.0134656	0.945378	OCIAD1	protein_coding	ATACA	FALSE	m6Am
4	55346242	+	0.0212766	0.948919	SRD5A3	protein_coding	CTAGG	FALSE	m6Am
4	56387461	-	0.0175753	0.959016	AASDH	protein_coding	TTACG	FALSE	m6Am
4	56435612	-	0.0194805	0.965085	PPAT	protein_coding	GTAGC	FALSE	m6Am
4	56435752	+	0.028169	0.990442	PAICS	protein_coding	CTAGC	FALSE	m6Am
4	56436260	+	0.0204168	0.967356	PAICS	protein_coding	CTAGA	FALSE	m6Am
4	56978896	+	0.0121204	0.946915	POLR2B	protein_coding	TTACT	FALSE	m6Am
4	67701155	-	0.0217391	0.941489	UBA6	protein_coding	CTACC	FALSE	m6Am
4	73258795	-	0.0317919	0.959248	ANKRD17	protein_coding	GTAGA	FALSE	m6Am
4	75673412	-	0.027933	0.945589	G3BP2	protein_coding	GGACG	FALSE	m6Am
4	76148397	-	0.019021	0.946477	NUP54	protein_coding	CTACT	FALSE	m6Am
4	76949753	+	0.0232558	0.970588	SEPTIN11	protein_coding	GGAGC	FALSE	m6Am
4	82429440	-	0.0244161	0.928628	HNRNPDL	protein_coding	GGATC	FALSE	m6Am
4	83012889	-	0.0168067	0.605714	LIN54	protein_coding	ACAAA	FALSE	m6Am
4	83456057	+	0.093599	0.947243	MRPS18C	protein_coding	GGAAG	FALSE	m6Am
4	83456058	+	0.0365793	0.935062	MRPS18C	protein_coding	GAAGT	FALSE	m6Am
4	86594316	+	0.0399619	0.947547	PTPN13	protein_coding	CGAGT	FALSE	m6Am
4	86594319	+	0.0217267	0.956522	PTPN13	protein_coding	GTAGC	FALSE	m6Am
4	87391188	-	0.0238273	0.940586	HSD17B11	protein_coding	GGAGT	FALSE	m6Am
4	88523763	-	0.0511316	0.847943	PYURF	protein_coding	GGAAG	FALSE	m6Am
4	94451901	+	0.015625	0.927711	PDLIM5	protein_coding	GAAGT	FALSE	m6Am
4	99950278	-	0.0403836	0.956576	H2AZ1	protein_coding	ACAGC	FALSE	m6Am
4	102827551	-	0.0178112	0.910339	UBE2D3	protein_coding	GTAGT	FALSE	m6Am
4	103099870	-	0.0124964	0.926632	BDH2	protein_coding	TTAAG	FALSE	m6Am
4	105708787	+	0.0179283	0.976285	GSTCD	protein_coding	TTACT	FALSE	m6Am
4	107989839	+	0.0394737	0.982036	HADH	protein_coding	GTAGG	FALSE	m6Am
4	109730066	-	0.038835	0.952703	PLA2G12A	protein_coding	ACAGG	FALSE	m6Am
4	109815518	+	0.0136111	0.950999	GAR1	protein_coding	TTATA	FALSE	m6Am
4	112145426	+	0.0231788	0.956989	FAM241A	protein_coding	GTACT	FALSE	m6Am
4	112564874	+	0.0754717	0.936508	H3P14	processed_pseudogene	TGAAT	FALSE	m6Am
4	118278731	+	0.020322	0.852004	SNHG8	lncRNA	ATAAG	FALSE	m6Am
4	118685393	+	0.016543	0.931948	METTL14	protein_coding	GAAGT	FALSE	m6Am
4	119212671	+	0.0318302	0.9	USP53	protein_coding	ACAGG	FALSE	m6Am
4	119300584	-	0.0227923	0.885057	C4orf3	protein_coding	GAACT	FALSE	m6Am
4	119300626	-	0.0756303	0.938446	C4orf3	protein_coding	GGACT	TRUE	m6Am
4	119300680	-	0.00574713	0.949091	C4orf3	protein_coding	GTAGG	FALSE	m6Am
4	120066850	-	0.0272459	0.957359	MAD2L1	protein_coding	GGACC	TRUE	m6Am
4	121696975	-	0.0240687	0.960768	ANXA5	protein_coding	CTAGG	FALSE	m6Am
4	121823906	-	0.0441944	0.909091	CCNA2	protein_coding	GAACT	FALSE	m6Am
4	121870434	-	0.0288462	0.97136	BBS7	protein_coding	GTAGC	FALSE	m6Am
4	128287808	-	0.0440917	0.888889	PGRMC2	protein_coding	GAAGG	FALSE	m6Am
4	128287812	-	0.0629921	0.766968	PGRMC2	protein_coding	GGAGG	FALSE	m6Am
4	129093538	-	0.154054	0.902439	SCLT1	protein_coding	GGACT	TRUE	m6A and m6Am
4	140427648	-	0.0294118	0.966285	CLGN	protein_coding	TTAGT	FALSE	m6Am
4	141220887	+	0.0291262	0.894737	ZNF330	protein_coding	GTAAG	FALSE	m6Am
4	141220903	+	0.0183138	0.486981	ZNF330	protein_coding	GTAAA	FALSE	m6Am
4	143513736	+	0.0561239	0.911111	SMARCA5	protein_coding	GAACG	FALSE	m6Am
4	145098278	+	0.0271739	0.935135	ABCE1	protein_coding	CTACG	FALSE	m6Am
4	151014786	-	0.0491803	0.938053	LRBA	protein_coding	GGACT	TRUE	m6Am
4	152779945	+	0.00763359	0.920635	ARFIP1	protein_coding	CTACT	FALSE	m6Am
4	154550419	-	0.0130166	0.676471	PLRG1	protein_coding	ACATC	FALSE	m6Am
4	155376834	-	0.0116732	0.992443	MAP9	protein_coding	TTATT	FALSE	m6Am
4	158671857	-	0.069181	0.983333	C4orf46	protein_coding	AGACA	TRUE	m6Am
4	158672135	+	0.0361991	0.916667	ETFDH	protein_coding	GGATT	FALSE	m6Am
4	169620520	+	0.0288462	0.935065	CLCN3	protein_coding	GTAGT	FALSE	m6Am
4	173334358	-	0.0293718	0.794693	HMGB2	protein_coding	ATAAA	FALSE	m6Am
4	173334447	-	0.012939	0.930799	HMGB2	protein_coding	TTAGT	FALSE	m6Am
4	173370954	+	0.0294203	0.802005	SAP30	protein_coding	ACAGT	FALSE	m6Am
4	177442437	-	0.0133067	0.967785	AGA	protein_coding	TTAAT	FALSE	m6Am
4	180059023	+	0.0991304	0.897436	ENSG00000287083	lncRNA	GGACT	TRUE	m6Am
4	183444636	+	0.0145773	0.908861	CDKN2AIP	protein_coding	GAAGT	FALSE	m6Am
4	183659297	+	0.0154321	0.927419	TRAPPC11	protein_coding	GTACA	FALSE	m6Am
4	184734096	-	0.0796813	0.976471	CENPU	protein_coding	GGAGC	FALSE	m6Am
5	218324	+	0.0415107	0.952683	SDHA	protein_coding	GGACT	TRUE	m6Am
5	271624	+	0.0186335	0.966229	PDCD6	protein_coding	ATAAT	FALSE	m6Am
5	6378547	-	0.0623145	0.966805	MED10	protein_coding	GGAGC	FALSE	m6Am
5	33440953	+	0	0.914286	TARS1	protein_coding	TTAGG	FALSE	m6Am
5	34915711	+	0.122449	0.936047	BRIX1	protein_coding	GGAGG	FALSE	m6A and m6Am
5	36152095	+	0.0291971	0.946508	SKP2	protein_coding	GTAGA	FALSE	m6Am
5	37379302	+	0.0221774	0.966169	WDR70	protein_coding	TTATT	FALSE	m6Am
5	40835238	-	0.0176947	0.952774	RPL37	protein_coding	ATATA	FALSE	m6Am
5	43557063	-	0.0518617	0.97541	PAIP1	protein_coding	GTAGC	FALSE	m6Am
5	44808949	+	0.0383315	0.923711	MRPS30	protein_coding	GGAAT	FALSE	m6Am
5	53109754	-	0.0460099	0.972533	MOCS2	protein_coding	TGATT	FALSE	m6Am
5	55160170	+	0.0558723	0.933526	GPX8	protein_coding	AGACT	TRUE	m6Am
5	55160180	+	0.0221868	0.970203	GPX8	protein_coding	CTAGA	FALSE	m6Am
5	57174059	+	0.0211921	0.89895	GPBP1	protein_coding	ACATT	FALSE	m6Am
5	61332258	+	0.0434783	0.968912	ZSWIM6	protein_coding	TTAGA	FALSE	m6Am
5	64768669	-	0.0373444	0.884058	SREK1IP1	protein_coding	CTAGA	FALSE	m6Am
5	64768687	-	0.0203252	0.901099	SREK1IP1	protein_coding	CTACT	FALSE	m6Am
5	64768930	+	0.0269231	0.983122	CWC27	protein_coding	TTAGC	FALSE	m6Am
5	65624742	+	0.0147059	0.93617	TRAPPC13	protein_coding	AAAAA	FALSE	m6Am
5	65722205	+	0.0294118	0.97619	NLN	protein_coding	GTAGG	FALSE	m6Am
5	69167123	+	0.0167224	0.724276	CCNB1	protein_coding	TTAAA	FALSE	m6Am
5	69189565	+	0.0225724	0.953586	CENPH	protein_coding	TTAGT	FALSE	m6Am
5	69217773	+	0.0461255	0.847534	MRPS36	protein_coding	GGACT	TRUE	m6Am
5	69369801	+	0.0328358	0.854839	RAD17	protein_coding	GGAAG	FALSE	m6Am
5	69369820	+	0.0266667	0.96831	RAD17	protein_coding	GTACC	FALSE	m6Am
5	72320376	+	0.0177926	0.933031	PTCD2	protein_coding	GTAGT	FALSE	m6Am
5	73448775	-	0.0504386	0.892473	FOXD1	protein_coding	GGACT	TRUE	m6Am
5	73498448	+	0.0278933	0.982445	BTF3	protein_coding	TTAGC	FALSE	m6Am
5	74767241	+	0.0165746	0.476845	NSA2	protein_coding	TTAAA	FALSE	m6Am
5	76716126	+	0.0181818	1	F2R	protein_coding	CTAAC	FALSE	m6Am
5	77776337	-	0.035225	0.804451	TBCA	protein_coding	CTAAA	FALSE	m6Am
5	81301590	+	0.0179525	0.939446	ZCCHC9	protein_coding	CTATG	FALSE	m6Am
5	81301618	+	0.0746912	0.867232	ZCCHC9	protein_coding	GGAGG	FALSE	m6Am
5	83077385	-	0.0289634	0.945794	TMEM167A	protein_coding	ACATG	FALSE	m6Am
5	93583201	+	0.0162354	0.909302	NR2F1	protein_coding	ACATT	FALSE	m6Am
5	93583228	+	0.0178711	0.854583	NR2F1	protein_coding	ACATT	FALSE	m6Am
5	97183242	-	0.0274657	0.927727	RIOK2	protein_coding	TTACG	FALSE	m6Am
5	104079919	+	0.046875	0.924731	NIHCOLE	lncRNA	CTAAT	FALSE	m6Am
5	110739010	+	0.014991	0.918803	SLC25A46	protein_coding	GAATT	FALSE	m6Am
5	112861281	+	0.0166028	0.963705	SRP19	protein_coding	GGAAA	FALSE	m6Am
5	112861282	+	0.0169276	0.920502	SRP19	protein_coding	GAAAA	FALSE	m6Am
5	115626036	-	0.0829268	0.933793	TMED7	protein_coding	CTAAT	FALSE	m6Am
5	115841568	-	0.0431996	0.944799	ATG12	protein_coding	CGAGT	FALSE	m6Am
5	115841581	-	0.00626959	0.919132	ATG12	protein_coding	CTACT	FALSE	m6Am
5	126777156	+	0.0667976	0.954327	LMNB1	protein_coding	GGAAA	FALSE	m6Am
5	126777160	+	0.0465563	0.412523	LMNB1	protein_coding	ACAAA	FALSE	m6Am
5	127517647	+	0.0262829	0.757576	PRRC1	protein_coding	GTAGG	FALSE	m6Am
5	131165329	-	0.0309989	0.960854	HINT1	protein_coding	TTAGG	FALSE	m6Am
5	131165332	-	0.0266927	0.962791	HINT1	protein_coding	AGATT	FALSE	m6Am
5	131170944	+	0.0318182	0.90917	LYRM7	protein_coding	ACAGT	FALSE	m6Am
5	132866640	+	0.0291855	0.973404	UQCRQ	protein_coding	TGACG	FALSE	m6Am
5	132866643	+	0.0532291	0.972577	UQCRQ	protein_coding	CGAAC	FALSE	m6Am
5	132963610	-	0.0284974	0.938272	AFF4	protein_coding	GGAGT	FALSE	m6Am
5	133051949	+	0.0470297	0.970909	HSPA4	protein_coding	CGAGA	FALSE	m6Am
5	133051951	+	0.0110281	0.965235	HSPA4	protein_coding	AGAAC	FALSE	m6Am
5	133051954	+	0.0143946	0.954098	HSPA4	protein_coding	ACATC	FALSE	m6Am
5	134176977	-	0.0337079	0.659546	SKP1	protein_coding	ATAAA	FALSE	m6Am
5	134411881	-	0.0281837	0.978466	CDKN2AIPNL	protein_coding	CTATC	FALSE	m6Am
5	134738515	+	0.0276243	0.912621	CAMLG	protein_coding	ATAGT	FALSE	m6Am
5	134845968	+	0.02	0.975	C5orf24	protein_coding	CTAAC	FALSE	m6Am
5	135399238	-	0.0676562	0.970588	MACROH2A1	protein_coding	GGACT	TRUE	m6Am
5	138331804	-	0.0157534	0.952017	CDC25C	protein_coding	ATATT	FALSE	m6Am
5	139293743	+	0.0507148	0.955395	MATR3	protein_coding	GGAGT	FALSE	m6Am
5	139341864	+	0.156513	0.973214	PAIP2	protein_coding	GGACT	TRUE	m6A and m6Am
5	140303086	-	0.0215134	0.930303	PFDN1	protein_coding	TTACA	FALSE	m6Am
5	140401844	+	0.0394366	0.884058	ANKHD1	protein_coding	TTAGT	FALSE	m6Am
5	140564458	+	0.00952381	0.627321	SLC35A4	protein_coding	GTAAA	FALSE	m6Am
5	140564828	+	0.0737564	0.951029	SLC35A4	protein_coding	ACAAG	FALSE	m6Am
5	141923843	+	0.0160214	0.994083	DELE1	protein_coding	GTACT	FALSE	m6Am
5	146182647	-	0.0223241	0.930478	LARS1	protein_coding	GTAAG	FALSE	m6Am
5	146182650	-	0.0166815	0.945137	LARS1	protein_coding	TTAGT	FALSE	m6Am
5	146203605	+	0.00907029	0.919173	RBM27	protein_coding	TTAGT	FALSE	m6Am
5	150357704	+	0.0251046	0.881579	TCOF1	protein_coding	CTAAG	FALSE	m6Am
5	150449770	-	0.0386643	0.939024	RPS14	protein_coding	GAAGT	FALSE	m6Am
5	150701062	-	0.0462428	0.900545	RBM22	protein_coding	CTAGC	FALSE	m6Am
5	150701085	-	0.0291667	0.90566	RBM22	protein_coding	ATAAG	FALSE	m6Am
5	150759020	-	0.059135	0.98324	DCTN4	protein_coding	GGAGC	FALSE	m6Am
5	151771930	+	0.0189753	0.965347	G3BP1	protein_coding	ATAGA	FALSE	m6Am
5	154038999	+	0.0299705	0.97989	MFAP3	protein_coding	CTAGA	FALSE	m6Am
5	154941095	+	0.0706436	0.987209	MRPL22	protein_coding	GTAGC	FALSE	m6Am
5	157731413	+	0.0188679	0.984227	THG1L	protein_coding	CTATC	FALSE	m6Am
5	160419078	-	0.014058	0.919806	SLU7	protein_coding	TTACG	FALSE	m6Am
5	160419081	-	0.0123188	0.930903	SLU7	protein_coding	ACATT	FALSE	m6Am
5	160421829	+	0.0264993	0.520902	PTTG1	protein_coding	TTAAA	FALSE	m6Am
5	163437571	+	0.00858369	0.915493	CCNG1	protein_coding	ATATT	FALSE	m6Am
5	163460058	-	0.194783	0.851351	NUDCD2	protein_coding	GGACT	TRUE	m6A and m6Am
5	163460632	+	0.0134394	0.950943	HMMR	protein_coding	ATAAT	FALSE	m6Am
5	163460633	+	0.0328539	0.945231	HMMR	protein_coding	TAATC	FALSE	m6Am
5	172006649	-	0.136986	0.814371	FBXW11	protein_coding	GGAGG	FALSE	m6A and m6Am
5	172983796	+	0.0191713	0.945566	ATP6V0E1	protein_coding	CTATT	FALSE	m6Am
5	173235206	-	0	0.893791	NKX2-5	protein_coding	ACACA	FALSE	m6Am
5	176361791	-	0.0155039	0.973995	KIAA1191	protein_coding	TTATC	FALSE	m6Am
5	176361798	-	0.04	0.929348	KIAA1191	protein_coding	GGAGG	FALSE	m6Am
5	176388598	-	0.0205667	0.914046	NOP16	protein_coding	TTACA	FALSE	m6Am
5	176388737	+	0.00449236	0.966926	HIGD2A	protein_coding	TTATT	FALSE	m6Am
5	177022696	+	0.0588235	0.967105	ZNF346	protein_coding	CTAGG	FALSE	m6Am
5	177303774	+	0.0196078	0.965237	PRELID1	protein_coding	CTACT	FALSE	m6Am
5	177303811	+	0.0222681	0.934515	PRELID1	protein_coding	ACAAC	FALSE	m6Am
5	178131017	+	0.0217391	0.93662	RMND5B	protein_coding	ACAGT	FALSE	m6Am
5	178153884	-	0.0287196	0.968307	NHP2	protein_coding	GAAGT	FALSE	m6Am
5	178153885	-	0.036821	0.96543	NHP2	protein_coding	GGAAG	FALSE	m6Am
5	179623698	-	0.0205681	0.957252	HNRNPH1	protein_coding	TTATT	FALSE	m6Am
5	179820905	+	0.123457	0.926202	SQSTM1	protein_coding	GGACG	FALSE	m6A and m6Am
5	180072099	-	0.221053	0.939394	RNF130	protein_coding	GGACT	TRUE	m6A and m6Am
5	181223992	+	0.170455	0.921875	TRIM41	protein_coding	GGACA	TRUE	m6A and m6Am
5	181243936	-	0.0181159	0.933723	RACK1	protein_coding	GTATT	FALSE	m6Am
5	181261213	+	0.0236686	0.925403	TRIM52-AS1	lncRNA	CTATG	FALSE	m6Am
6	1389576	+	0.0698925	0.901961	FOXF2	protein_coding	ACAGA	FALSE	m6Am
6	3118702	+	0	0.728571	BPHL	protein_coding	TTAGC	FALSE	m6Am
6	4135573	-	0.0248966	0.872437	ECI2	protein_coding	AGAGC	FALSE	m6Am
6	4135575	-	0.0314685	0.964399	ECI2	protein_coding	CTAGA	FALSE	m6Am
6	4776386	+	0.0289017	0.969697	CDYL	protein_coding	GTAGC	FALSE	m6Am
6	7543081	-	0.038835	0.972603	DSP-AS1	lncRNA	ACAGG	FALSE	m6Am
6	8435508	-	0.0514085	0.934156	SLC35B3	protein_coding	AGAGT	FALSE	m6Am
6	8435534	-	0.0441883	0.94052	SLC35B3	protein_coding	GAAGT	FALSE	m6Am
6	11093820	+	0.0327869	0.909091	SMIM13	protein_coding	GTAGG	FALSE	m6Am
6	16761979	+	0.265625	0.9	ATXN1-AS1	lncRNA	GGACT	TRUE	m6A and m6Am
6	17706886	-	0.03	0.932704	NUP153	protein_coding	GTAAT	FALSE	m6Am
6	17706925	-	0.0153374	0.941718	NUP153	protein_coding	ACATT	FALSE	m6Am
6	18264523	-	0.0245562	0.941855	DEK	protein_coding	TGATT	FALSE	m6Am
6	19837371	+	0.0467056	0.776265	ID4	protein_coding	CGAGA	FALSE	m6Am
6	19837373	+	0.033123	0.787912	ID4	protein_coding	AGAGC	FALSE	m6Am
6	24402938	+	0.0233519	0.899204	MRS2	protein_coding	ACAGA	FALSE	m6Am
6	26383103	+	0.0144928	0.951574	BTN2A2	protein_coding	AAATC	FALSE	m6Am
6	27146852	-	0.0105023	0.86501	H2BC12	protein_coding	TTACT	FALSE	m6Am
6	27375247	-	0.0508475	0.918327	ENSG00000291112	lncRNA	ACAAG	FALSE	m6Am
6	27375258	-	0.0272109	0.932203	ENSG00000291112	lncRNA	GTAGT	FALSE	m6Am
6	28141902	+	0.0211878	0.948689	ZKSCAN8	protein_coding	TTAGA	FALSE	m6Am
6	28267143	+	0.0441389	0.959132	ZSCAN26	protein_coding	CTAGA	FALSE	m6Am
6	28923917	-	0.212538	0.935484	TRIM27	protein_coding	GGACT	TRUE	m6A and m6Am
6	28923985	-	0.0125	0.940048	TRIM27	protein_coding	TTACG	FALSE	m6Am
6	29942528	+	0.160088	0.988136	HLA-A	protein_coding	GGACT	TRUE	m6A and m6Am
6	30061157	-	0.0194064	0.958537	POLR1HASP	lncRNA	TTAGA	FALSE	m6Am
6	30061296	+	0.0196532	0.925319	POLR1H	protein_coding	TTAAC	FALSE	m6Am
6	30345151	+	0.03125	0.878788	RPP21	protein_coding	GGAGG	FALSE	m6Am
6	30557280	+	0.0386473	0.960526	PRR3	protein_coding	ACAGA	FALSE	m6Am
6	30571444	+	0.0411559	0.960133	ABCF1	protein_coding	GGAAA	FALSE	m6Am
6	30673025	-	0.00952381	0.850515	DHX16	protein_coding	GTACA	FALSE	m6Am
6	30717280	-	0.036036	0.916667	MDC1	protein_coding	CGACC	FALSE	m6Am
6	30742710	-	0.00854701	0.956341	FLOT1	protein_coding	TTAGT	FALSE	m6Am
6	30908184	+	0.0293333	0.974312	GTF2H4	protein_coding	CTATT	FALSE	m6Am
6	31272090	-	0.011861	0.768815	HLA-C	protein_coding	ACATT	FALSE	m6Am
6	31542008	-	0.0399079	0.889628	DDX39B	protein_coding	TGAAG	FALSE	m6Am
6	31542033	-	0.0209205	0.932	DDX39B	protein_coding	GTAGA	FALSE	m6Am
6	31620715	+	0.0208333	0.954545	PRRC2A	protein_coding	TTAGT	FALSE	m6Am
6	31652649	-	0.027918	0.977011	BAG6	protein_coding	GTAGT	FALSE	m6Am
6	31652669	-	0.0294118	0.910448	BAG6	protein_coding	GTAGT	FALSE	m6Am
6	31827737	+	0.00994425	0.899511	HSPA1B	protein_coding	GGAAA	FALSE	m6Am
6	31827738	+	0.00968916	0.857366	HSPA1B	protein_coding	GAAAA	FALSE	m6Am
6	31958973	-	0.0185185	0.971652	NELFE	protein_coding	CTACG	FALSE	m6Am
6	31959148	+	0.0272727	0.977901	SKIC2	protein_coding	CTACT	FALSE	m6Am
6	33204661	+	0.0405405	0.964602	HSD17B8	protein_coding	ACAGC	FALSE	m6Am
6	33208502	+	0.0396341	0.498339	RING1	protein_coding	GTAGG	FALSE	m6Am
6	33272058	+	0.0114336	0.969613	RPS18	protein_coding	ATATC	FALSE	m6Am
6	33289627	+	0.0492742	0.967949	PFDN6	protein_coding	GTAGG	FALSE	m6Am
6	33289632	+	0.0228426	0.96695	PFDN6	protein_coding	TTAGG	FALSE	m6Am
6	33711700	-	0.0375982	0.956837	UQCC2	protein_coding	ACACG	FALSE	m6Am
6	33711711	-	0.0432612	0.96713	UQCC2	protein_coding	CTAAG	FALSE	m6Am
6	34757514	+	0.0255556	0.981665	SNRPC	protein_coding	GTAAC	FALSE	m6Am
6	34888042	-	0.0227901	0.928826	TAF11	protein_coding	GTAAG	FALSE	m6Am
6	34888049	-	0.0194175	0.964476	TAF11	protein_coding	ACAGG	FALSE	m6Am
6	35452353	+	0.0144928	0.961353	FANCE	protein_coding	ACAGC	FALSE	m6Am
6	35468375	+	0.0184918	0.962491	RPL10A	protein_coding	CTATT	FALSE	m6Am
6	35468401	+	0.0334728	0.972822	RPL10A	protein_coding	CTAGT	FALSE	m6Am
6	35688941	-	0.0576923	0.974138	FKBP5	protein_coding	GGATT	FALSE	m6Am
6	36874796	-	0.0490196	0.940902	PPIL1	protein_coding	ACAAG	FALSE	m6Am
6	36874803	-	0.0130536	0.969449	PPIL1	protein_coding	TTACT	FALSE	m6Am
6	36885955	+	0.0362473	0.967914	C6orf89	protein_coding	GGAAG	FALSE	m6Am
6	41072351	-	0.0122675	0.932458	OARD1	protein_coding	ACAAC	FALSE	m6Am
6	41787660	+	0.0215827	0.894138	TOMM6	protein_coding	ATACG	FALSE	m6Am
6	43013922	-	0.0333988	0.98507	MEA1	protein_coding	GAAGT	FALSE	m6Am
6	43014217	+	0.031746	0.964419	KLHDC3	protein_coding	ACAGC	FALSE	m6Am
6	43059424	-	0.029723	0.950477	MRPL2	protein_coding	CTAGG	FALSE	m6Am
6	43059461	-	0.0097561	0.936283	MRPL2	protein_coding	TTATT	FALSE	m6Am
6	43076314	+	0	0.95	PTK7	protein_coding	GTACT	FALSE	m6Am
6	43516945	-	0.0206612	0.975806	YIPF3	protein_coding	ACATC	FALSE	m6Am
6	43517089	+	0.023569	0.873172	POLR1C	protein_coding	CTAGT	FALSE	m6Am
6	43635868	+	0.0763547	0.937778	MAD2L1BP	protein_coding	GGAGG	FALSE	m6Am
6	43687791	-	0.0304618	0.953258	MRPS18A	protein_coding	GTAGG	FALSE	m6Am
6	43771980	+	0.0114504	0.92562	VEGFA	protein_coding	TTACA	FALSE	m6Am
6	44247097	+	0.0233863	0.97351	HSP90AB1	protein_coding	GTAGC	FALSE	m6Am
6	46652985	+	0.00838574	0.941606	SLC25A27	protein_coding	CTATT	FALSE	m6Am
6	52284760	-	0.0467066	0.90936	MCM3	protein_coding	GGAAG	FALSE	m6Am
6	57222282	-	0.0445682	0.967963	RAB23	protein_coding	ACAGA	FALSE	m6Am
6	75243807	-	0.0224289	0.964188	COX7A2	protein_coding	GTAGT	FALSE	m6Am
6	75284780	-	0.0117647	0.947154	TMEM30A	protein_coding	CTACA	FALSE	m6Am
6	78867554	+	0.0284698	0.921271	IRAK1BP1	protein_coding	CTATG	FALSE	m6Am
6	79631303	+	0.0357143	0.978261	SH3BGRL2	protein_coding	TTATC	FALSE	m6Am
6	82247744	-	0.0121581	0.981735	IBTK	protein_coding	ACATC	FALSE	m6Am
6	87590128	+	0.0293907	0.963064	ORC3	protein_coding	GGAAA	FALSE	m6Am
6	95577536	+	0.0428571	0.822222	MANEA	protein_coding	GGAGG	FALSE	m6Am
6	96897863	-	0.0419594	0.93356	NDUFAF4	protein_coding	GGAGT	FALSE	m6Am
6	99425483	+	0.0300546	0.950355	PNISR-AS1	lncRNA	GAACC	TRUE	m6Am
6	107459484	-	0.23741	0.862745	PDSS2	protein_coding	GGACT	TRUE	m6A and m6Am
6	107958200	-	0.0718563	0.973958	SEC63	protein_coding	CGAGA	FALSE	m6Am
6	108907893	-	0.011181	0.865922	ATP5MFP2	processed_pseudogene	ACAGC	FALSE	m6Am
6	108907895	-	0.00689655	0.970474	ATP5MFP2	processed_pseudogene	ACACA	FALSE	m6Am
6	109382467	-	0.0266005	0.934218	CD164	protein_coding	GTAGT	FALSE	m6Am
6	109691312	+	0.0187104	0.96927	FIG4	protein_coding	TTAGT	FALSE	m6Am
6	111087477	+	0.00775194	0.924528	SLC16A10	protein_coding	TTAAG	FALSE	m6Am
6	116279926	-	0.0341053	0.915837	TSPYL1	protein_coding	TGAGA	FALSE	m6Am
6	116279930	-	0.0371134	0.927578	TSPYL1	protein_coding	TTAGT	FALSE	m6Am
6	117602508	-	0.0860215	0.911243	GOPC	protein_coding	GGACT	TRUE	m6Am
6	117602515	-	0.0212766	0.811258	GOPC	protein_coding	GGAGG	FALSE	m6Am
6	119349761	-	0.019165	0.932555	MAN1A1	protein_coding	TTAGT	FALSE	m6Am
6	122471807	-	0.0196961	0.914872	SERINC1	protein_coding	ATAAT	FALSE	m6Am
6	122471937	+	0.026971	0.935484	PKIB	protein_coding	CTAGA	FALSE	m6Am
6	126340145	+	0.203946	0.935829	CENPW	protein_coding	GGACT	TRUE	m6A and m6Am
6	127343359	-	0.0452442	0.943184	ECHDC1	protein_coding	GGAAG	FALSE	m6Am
6	136289844	-	0.0139022	0.96161	BCLAF1	protein_coding	AGATC	FALSE	m6Am
6	136822564	+	0.012987	0.940959	PEX7	protein_coding	ACACT	FALSE	m6Am
6	137219404	-	0.0445969	0.937173	IFNGR1	protein_coding	GTAAG	FALSE	m6Am
6	138499386	-	0	0.918605	NHSL1	protein_coding	TTAGA	FALSE	m6Am
6	138691670	+	0.0131926	0.685714	NHSL1-AS1	lncRNA	ACACT	FALSE	m6Am
6	138692478	+	0.0151134	0.92381	NHSL1-AS1	lncRNA	GGATT	FALSE	m6Am
6	138773775	+	0.0412475	0.642573	CCDC28A	protein_coding	ACAAA	FALSE	m6Am
6	139135106	+	0.0338983	0.933333	HECA	protein_coding	GGAGA	FALSE	m6Am
6	139374648	-	0.00787402	0.744186	CITED2	protein_coding	ACACA	FALSE	m6Am
6	142147263	+	0.0386988	0.947097	VTA1	protein_coding	GTAGG	FALSE	m6Am
6	149317564	+	0.272793	0.971014	TAB2	protein_coding	GGACT	TRUE	m6A and m6Am
6	149864348	-	0.0182025	0.955414	LRP11	protein_coding	ACACA	FALSE	m6Am
6	152983041	-	0.0198675	0.914815	FBXO5	protein_coding	AGATA	FALSE	m6Am
6	152983550	-	0.342776	0.830189	FBXO5	protein_coding	GGACT	TRUE	m6A and m6Am
6	153002689	-	0.0251309	0.868132	MTRF1L	protein_coding	CTAAG	FALSE	m6Am
6	153002725	-	0.0119048	0.945687	MTRF1L	protein_coding	GAACT	FALSE	m6Am
6	157323514	-	0.0301521	0.973162	TMEM242	protein_coding	CTAGA	FALSE	m6Am
6	158999805	-	0	0.992126	RSPH3	protein_coding	ACAGA	FALSE	m6Am
6	159762509	+	0.0549451	0.948052	ACAT2	protein_coding	CTAGG	FALSE	m6Am
6	159790468	+	0.0672733	0.926566	MRPL18	protein_coding	GGAGA	FALSE	m6Am
6	161274017	-	0.021499	0.901978	AGPAT4	protein_coding	CTAGT	FALSE	m6Am
6	166342579	-	0.021164	0.94015	SFT2D1	protein_coding	GGACT	TRUE	m6Am
6	170553310	-	0.0267176	0.972973	PSMB1	protein_coding	GTAAC	FALSE	m6Am
7	726699	+	0.0156658	0.957265	DNAAF5	protein_coding	TTAGT	FALSE	m6Am
7	876554	+	0.00892857	0.953237	GET4	protein_coding	GTAGA	FALSE	m6Am
7	1138276	-	0.00760456	0.960557	C7orf50	protein_coding	TTACC	FALSE	m6Am
7	1232872	+	0.0259067	0.488017	UNCX	protein_coding	GTAAA	FALSE	m6Am
7	2232912	-	0.0961538	0.957576	MAD1L1	protein_coding	GGAGA	FALSE	m6Am
7	2354827	+	0.0189873	0.884892	EIF3B	protein_coding	ACATG	FALSE	m6Am
7	2354869	+	0.0771078	0.953091	EIF3B	protein_coding	GGAGA	FALSE	m6Am
7	3700979	+	0.0179372	0.941176	SDK1	protein_coding	ACATC	FALSE	m6Am
7	4775637	+	0.0152439	0.970874	AP5Z1	protein_coding	GAAGT	FALSE	m6Am
7	6009275	+	0.0492754	0.849091	AIMP2	protein_coding	GAAGG	FALSE	m6Am
7	6059175	-	0.0123457	0.933817	EIF2AK1	protein_coding	TTACT	FALSE	m6Am
7	6374498	+	0.0457317	0.614035	RAC1	protein_coding	GGAGG	FALSE	m6Am
7	6577453	+	0.0450281	0.960289	ZDHHC4	protein_coding	GGAAG	FALSE	m6Am
7	6577462	+	0.0236178	0.955947	ZDHHC4	protein_coding	GTATC	FALSE	m6Am
7	10940173	-	0.0341542	0.963788	NDUFA4	protein_coding	GTAGG	FALSE	m6Am
7	23182031	+	0.0202366	0.966124	NUP42	protein_coding	GTAAC	FALSE	m6Am
7	23299313	+	0.0281195	0.93038	MALSU1	protein_coding	TGAAG	FALSE	m6Am
7	23299317	+	0.00923077	0.975309	MALSU1	protein_coding	GTACC	FALSE	m6Am
7	26200775	-	0.0362586	0.911105	HNRNPA2B1	protein_coding	CTAGA	FALSE	m6Am
7	26200782	-	0.0241558	0.937146	HNRNPA2B1	protein_coding	GAAGG	FALSE	m6Am
7	26200783	-	0.0340976	0.86927	HNRNPA2B1	protein_coding	GGAAG	FALSE	m6Am
7	26864589	-	0.0283245	0.920354	SKAP2	protein_coding	TGACT	TRUE	m6Am
7	26864620	-	0.0238095	0.848806	SKAP2	protein_coding	ACAGT	FALSE	m6Am
7	27143710	-	0.0143885	0.741667	HOXA5	protein_coding	GTACA	FALSE	m6Am
7	27185428	+	0.0232036	0.936038	HOXA11-AS	lncRNA	ACAGA	FALSE	m6Am
7	27740152	+	0.0963391	0.944251	TAX1BP1	protein_coding	GGAGG	FALSE	m6Am
7	29989800	-	0.0436047	0.918762	SCRN1	protein_coding	GGAGT	FALSE	m6Am
7	30026651	-	0.0302387	0.738916	FKBP14	protein_coding	GTAAA	FALSE	m6Am
7	30594836	+	0.0207715	0.93913	GARS1	protein_coding	TTACG	FALSE	m6Am
7	35037483	-	0.0481928	0.965753	DPY19L1	protein_coding	GGAGA	FALSE	m6Am
7	39566406	+	0.0158046	0.939373	YAE1	protein_coding	GTAAT	FALSE	m6Am
7	40134617	-	0.0194981	0.910256	MPLKIP	protein_coding	ACAGT	FALSE	m6Am
7	40134619	-	0.0138922	0.935206	MPLKIP	protein_coding	ATACA	FALSE	m6Am
7	42932361	+	0.105882	0.973934	MRPL32	protein_coding	GGACC	TRUE	m6A and m6Am
7	43729533	-	0.0109223	0.955357	COA1	protein_coding	CTACT	FALSE	m6Am
7	43729540	-	0.0225	0.943262	COA1	protein_coding	GAAGT	FALSE	m6Am
7	43869521	-	0.0415094	0.972973	MRPS24	protein_coding	GTACG	FALSE	m6Am
7	44019145	-	0.0164993	0.959913	POLR2J4	lncRNA	ACACT	FALSE	m6Am
7	44200980	+	0.0488323	0.968706	YKT6	protein_coding	GGATT	FALSE	m6Am
7	44573908	-	0.0191498	0.938742	DDX56	protein_coding	CTACT	FALSE	m6Am
7	44796653	+	0.0143541	0.634615	PPIA	protein_coding	ATAAA	FALSE	m6Am
7	44848080	-	0.0216138	0.969171	H2AZ2	protein_coding	GTATT	FALSE	m6Am
7	54759233	-	0.0343706	0.969781	SEC61G	protein_coding	GGATT	FALSE	m6Am
7	55964591	+	0.0592353	0.972152	NIPSNAP2	protein_coding	GGAGC	FALSE	m6Am
7	56034171	-	0.0250896	0.940402	PSPH	protein_coding	ACAGA	FALSE	m6Am
7	66205334	+	0.0516129	0.97281	TPST1	protein_coding	GGAGA	FALSE	m6Am
7	66921231	+	0.0130719	0.935897	TMEM248	protein_coding	GGAAA	FALSE	m6Am
7	66995558	-	0.0348741	0.930065	SBDS	protein_coding	CTAGT	FALSE	m6Am
7	72829474	+	0.0146341	0.934641	SBDSP1	lncRNA	GTAAG	FALSE	m6Am
7	72829478	+	0.0201613	0.929412	SBDSP1	lncRNA	GTAAG	FALSE	m6Am
7	73308806	-	0.0455543	0.614072	NSUN5	protein_coding	GTAAA	FALSE	m6Am
7	73578576	-	0.0164803	0.964256	TBL2	protein_coding	CTAGC	FALSE	m6Am
7	75073799	-	0.07848	0.917702	RCC1L	protein_coding	GGACT	TRUE	m6Am
7	75410352	+	0.0555556	0.074224	NSUN5P1	lncRNA	GTAAA	FALSE	unknown
7	76048042	+	0.0134228	0.976415	MDH2	protein_coding	GAAGT	FALSE	m6Am
7	76303563	+	0.00358423	0.943005	HSPB1	protein_coding	GTACT	FALSE	m6Am
7	77696459	+	0.0642023	0.919192	RSBN1L	protein_coding	ACAGG	FALSE	m6Am
7	77696462	+	0.0540958	0.95082	RSBN1L	protein_coding	GGAGC	FALSE	m6Am
7	87345504	-	0.0447761	0.942078	TP53TG1	lncRNA	GTAGT	FALSE	m6Am
7	87876495	+	0.0114943	0.931148	DBF4	protein_coding	AAATC	FALSE	m6Am
7	88220058	-	0.0679758	0.957655	SRI	protein_coding	ACAGG	FALSE	m6Am
7	91940868	+	0.0205479	0.956701	AKAP9	protein_coding	TTACG	FALSE	m6Am
7	92134471	-	0.0413645	0.941309	CYP51A1	protein_coding	GGAGA	FALSE	m6Am
7	92134474	-	0.0253165	0.946961	CYP51A1	protein_coding	GTAGG	FALSE	m6Am
7	92134477	-	0.0157593	0.946527	CYP51A1	protein_coding	TTAGT	FALSE	m6Am
7	92447449	+	0.019544	0.957447	GATAD1	protein_coding	GAAGT	FALSE	m6Am
7	92528807	+	0.0596774	0.922078	RBM48	protein_coding	GTAGG	FALSE	m6Am
7	93232369	+	0.0174709	0.990741	VPS50	protein_coding	TGACC	TRUE	m6Am
7	94004362	-	0.0201238	0.962622	BET1	protein_coding	TTAGA	FALSE	m6Am
7	96709867	-	0.0248912	0.967604	SEM1	protein_coding	GTAGC	FALSE	m6Am
7	97872436	-	0.0279742	0.969145	ASNS	protein_coding	GTATA	FALSE	m6Am
7	97872448	-	0.0516953	0.964623	ASNS	protein_coding	GGAGC	FALSE	m6Am
7	97972336	-	0.0653266	0.936667	ENSG00000284707	lncRNA	GGAGG	FALSE	m6Am
7	99408609	-	0.00934579	0.955556	PDAP1	protein_coding	CTATT	FALSE	m6Am
7	99438754	-	0.0181818	0.918033	PTCD1	protein_coding	AGACT	TRUE	m6Am
7	100015599	+	0.0128205	0.929012	ZKSCAN1	protein_coding	TGACT	TRUE	m6Am
7	100081736	-	0.0075	0.952055	ZNF3	protein_coding	GAACT	FALSE	m6Am
7	100081737	-	0.0105263	0.966667	ZNF3	protein_coding	GGAAC	FALSE	m6Am
7	100875079	+	0.00884956	0.948586	SRRT	protein_coding	TTAGT	FALSE	m6Am
7	101218181	+	0.0194535	0.971441	ZNHIT1	protein_coding	ACAGT	FALSE	m6Am
7	101245085	-	0.0408962	0.973774	FIS1	protein_coding	GAAGT	FALSE	m6Am
7	101252304	-	0.0214286	0.896552	FIS1	protein_coding	ACACC	FALSE	m6Am
7	101252312	-	0.0377358	0.953757	FIS1	protein_coding	CGAAA	FALSE	m6Am
7	102478922	-	0.0184049	0.976823	POLR2J	protein_coding	TTATT	FALSE	m6Am
7	103297442	+	0.0163666	0.954618	PMPCB	protein_coding	CTACC	FALSE	m6Am
7	103347664	+	0.0562053	0.908863	PSMC2	protein_coding	GGAAG	FALSE	m6Am
7	103347665	+	0.0380378	0.937281	PSMC2	protein_coding	GAAGG	FALSE	m6Am
7	107169003	+	0.0157223	0.928413	HBP1	protein_coding	AAAGA	FALSE	m6Am
7	108569706	-	0.0298507	0.968932	THAP5	protein_coding	ACAGA	FALSE	m6Am
7	116210549	+	0.037037	0.916938	TES	protein_coding	GGACT	TRUE	m6Am
7	123749229	+	0.0360825	0.907725	WASL-DT	lncRNA	CTAAG	FALSE	m6Am
7	127588373	+	0.0969388	0.967033	ARF5	protein_coding	GGAGG	FALSE	m6Am
7	127652165	+	0.0296077	0.977304	SND1	protein_coding	GTAGA	FALSE	m6Am
7	128531346	+	0.0202492	0.934272	ENSG00000242588	lncRNA	CTAGT	FALSE	m6Am
7	129055111	-	0.0187402	0.617933	TNPO3	protein_coding	GTAAA	FALSE	m6Am
7	129952944	-	0.0820896	0.94702	UBE2H	protein_coding	GTAGG	FALSE	m6Am
7	133082087	-	0.0398671	0.969565	CHCHD3	protein_coding	GGACC	TRUE	m6Am
7	133082095	-	0.103825	0.97561	CHCHD3	protein_coding	GGAGC	FALSE	m6A and m6Am
7	133253080	+	0.0289855	0.796296	EXOC4	protein_coding	CTAGC	FALSE	m6Am
7	134459125	-	0.0133449	0.717169	AKR1B1	protein_coding	TTAAA	FALSE	m6Am
7	134891458	+	0.039414	0.939406	CALD1	protein_coding	ACAGA	FALSE	m6Am
7	135557931	+	0.0256946	0.886203	NUP205	protein_coding	TTAGT	FALSE	m6Am
7	135662514	+	0.0441176	0.959799	STMP1	protein_coding	GTAGG	FALSE	m6Am
7	135977351	-	0.0181514	0.962108	MTPN	protein_coding	AAAGG	FALSE	m6Am
7	135977353	-	0.0166548	0.690242	MTPN	protein_coding	GTAAA	FALSE	m6Am
7	135977358	-	0.0139514	0.93016	MTPN	protein_coding	GAAGT	FALSE	m6Am
7	135977359	-	0.0343769	0.947671	MTPN	protein_coding	GGAAG	FALSE	m6Am
7	139133767	+	0.00970149	0.947301	IFT56	protein_coding	TTACC	FALSE	m6Am
7	139133778	+	0.0293075	0.972158	IFT56	protein_coding	ACAGA	FALSE	m6Am
7	139231249	+	0.0283019	0.92623	UBN2	protein_coding	TTATG	FALSE	m6Am
7	139359679	-	0	0.815789	ENSG00000273391	lncRNA	TTACA	FALSE	m6Am
7	141738372	+	0.0244712	0.971411	SSBP1	protein_coding	TGATC	FALSE	m6Am
7	149195475	+	0.0689655	0.930818	ZNF282	protein_coding	GGACT	TRUE	m6Am
7	151028450	+	0.013245	0.965101	ABCB8	protein_coding	ACATA	FALSE	m6Am
7	151028452	+	0.0216161	0.955638	ABCB8	protein_coding	ATAGA	FALSE	m6Am
7	151080809	-	0.0244989	0.994326	FASTK	protein_coding	CTATC	FALSE	m6Am
7	151232499	+	0.0933333	0.948148	CHPF2	protein_coding	ACAGG	FALSE	m6Am
7	152676152	-	0.0359356	0.938596	XRCC2	protein_coding	GTAGA	FALSE	m6Am
7	155457566	+	0.0275159	0.895238	EN2	protein_coding	TGAAA	FALSE	m6Am
7	156893183	-	0.101449	0.965686	LMBR1	protein_coding	TTAGT	FALSE	m6A and m6Am
7	158704803	-	0.0842105	0.901818	NCAPG2	protein_coding	GGAGG	FALSE	m6Am
8	11868114	-	0.0402299	0.53125	CTSB	protein_coding	TTAGG	FALSE	m6Am
8	17922990	+	0.0127772	0.852466	PCM1	protein_coding	ACAAT	FALSE	m6Am
8	22604757	+	0.0633803	0.956081	CCAR2	protein_coding	GGAGA	FALSE	m6Am
8	26383041	+	0.0252366	0.849765	BNIP3L	protein_coding	AGAAA	FALSE	m6Am
8	27772640	-	0.0515118	0.968397	CCDC25	protein_coding	GGAGT	FALSE	m6Am
8	27837807	-	0.055014	0.938347	PBK	protein_coding	GGAGG	FALSE	m6Am
8	27837816	-	0.0307189	0.945474	PBK	protein_coding	TGAAA	FALSE	m6Am
8	33485182	+	0.0329397	0.940035	MAK16	protein_coding	GAAGT	FALSE	m6Am
8	38030525	+	0.191011	0.946809	EIF4EBP1	protein_coding	GGAGG	FALSE	m6A and m6Am
8	38030534	+	0.0837563	0.959442	EIF4EBP1	protein_coding	GGAGG	FALSE	m6Am
8	38030545	+	0.0520424	0.938197	EIF4EBP1	protein_coding	AGAGG	FALSE	m6Am
8	38105530	+	0.0712531	0.845118	ASH2L	protein_coding	CGAGA	FALSE	m6Am
8	38105532	+	0.0326364	0.938272	ASH2L	protein_coding	AGAAG	FALSE	m6Am
8	38176493	-	0.0234086	0.915572	LSM1	protein_coding	GTAAT	FALSE	m6Am
8	38231590	+	0.0107527	0.843137	DDHD2	protein_coding	ACACT	FALSE	m6Am
8	41529248	+	0.0596206	0.922469	GINS4	protein_coding	AGAAG	FALSE	m6Am
8	42271318	+	0.0314795	0.922272	IKBKB	protein_coding	GGAAG	FALSE	m6Am
8	47960136	-	0.0619765	0.960591	PRKDC	protein_coding	GGACT	TRUE	m6Am
8	47960142	-	0.0559585	0.969828	PRKDC	protein_coding	GGAGC	FALSE	m6Am
8	47960928	+	0.0334988	0.957923	MCM4	protein_coding	GGAAC	FALSE	m6Am
[truncated: 233 more rows]
