# Supplementary material for: Transcription Start Site Choice Regulates m6A Stoichiometry in Cap-Proximal Regions
Source: Genes (Basel). 2026 May 31;17(6):653. doi: 10.3390/genes17060653 (PMC13298977; doi:10.3390/genes17060653)
Supplement: Supplementary file 1 [file genes-17-00653-s001.zip › Table S3.xlsx]

## Sheet: Figure 2C
Figure 2C
Spike-in name	Position	A	G	Non-conversion rate	Replicate
ERCC-00057-1-TCGTCG	6	122	8326	0.0144413	1
ERCC-00057-2-GTTGCG	6	165	10080	0.0161054	1
ERCC-00057-3-CTCTCG	6	180	12911	0.0137499	1
ERCC-00057-4-CGTGCT	6	151	9473	0.0156899	1
ERCC-00057-5-TTTCGT	6	378	21165	0.0175463	1
ERCC-00057-1-TCGTCG	6	9	700	0.0126939	2
ERCC-00057-2-GTTGCG	6	11	890	0.0122087	2
ERCC-00057-3-CTCTCG	6	15	1114	0.0132861	2
ERCC-00057-4-CGTGCT	6	8	814	0.00973236	2
ERCC-00057-5-TTTCGT	6	27	2226	0.011984	2
ERCC-00057-1-TCGTCG	6	11	887	0.0122494	3
ERCC-00057-2-GTTGCG	6	19	1173	0.0159396	3
ERCC-00057-3-CTCTCG	6	27	1390	0.0190543	3
ERCC-00057-4-CGTGCT	6	14	1017	0.013579	3
ERCC-00057-5-TTTCGT	6	35	2553	0.013524	3
ERCC-00057-1-TCGTCG	17	123	8322	0.0145648	1
ERCC-00057-2-GTTGCG	17	138	10111	0.0134647	1
ERCC-00057-3-CTCTCG	17	252	12834	0.0192572	1
ERCC-00057-4-CGTGCT	17	200	9423	0.0207835	1
ERCC-00057-5-TTTCGT	17	395	21150	0.0183337	1
ERCC-00057-1-TCGTCG	17	6	702	0.00847458	2
ERCC-00057-2-GTTGCG	17	12	886	0.013363	2
ERCC-00057-3-CTCTCG	17	13	1117	0.0115044	2
ERCC-00057-4-CGTGCT	17	15	808	0.018226	2
ERCC-00057-5-TTTCGT	17	48	2205	0.0213049	2
ERCC-00057-1-TCGTCG	17	17	879	0.0189732	3
ERCC-00057-2-GTTGCG	17	24	1167	0.0201511	3
ERCC-00057-3-CTCTCG	17	27	1390	0.0190543	3
ERCC-00057-4-CGTGCT	17	15	1016	0.014549	3
ERCC-00057-5-TTTCGT	17	39	2550	0.0150637	3
ERCC-00057-1-TCGTCG	20	236	8194	0.0279953	1
ERCC-00057-2-GTTGCG	20	282	9950	0.0275606	1
ERCC-00057-3-CTCTCG	20	355	12705	0.0271822	1
ERCC-00057-4-CGTGCT	20	282	9327	0.0293475	1
ERCC-00057-5-TTTCGT	20	605	20917	0.0281108	1
ERCC-00057-1-TCGTCG	20	14	693	0.019802	2
ERCC-00057-2-GTTGCG	20	21	879	0.0233333	2
ERCC-00057-3-CTCTCG	20	24	1106	0.0212389	2
ERCC-00057-4-CGTGCT	20	25	798	0.0303767	2
ERCC-00057-5-TTTCGT	20	51	2202	0.0226365	2
ERCC-00057-1-TCGTCG	20	44	854	0.0489978	3
ERCC-00057-2-GTTGCG	20	42	1148	0.0352941	3
ERCC-00057-3-CTCTCG	20	44	1372	0.0310734	3
ERCC-00057-4-CGTGCT	20	23	1007	0.0223301	3
ERCC-00057-5-TTTCGT	20	71	2515	0.0274555	3
ERCC-00057-1-TCGTCG	32	219	8208	0.0259879	1
ERCC-00057-2-GTTGCG	32	251	9977	0.0245405	1
ERCC-00057-3-CTCTCG	32	330	12746	0.0252371	1
ERCC-00057-4-CGTGCT	32	218	9394	0.02268	1
ERCC-00057-5-TTTCGT	32	379	21138	0.017614	1
ERCC-00057-1-TCGTCG	32	14	693	0.019802	2
ERCC-00057-2-GTTGCG	32	20	880	0.0222222	2
ERCC-00057-3-CTCTCG	32	32	1095	0.028394	2
ERCC-00057-4-CGTGCT	32	13	806	0.015873	2
ERCC-00057-5-TTTCGT	32	36	2214	0.016	2
ERCC-00057-1-TCGTCG	32	32	863	0.0357542	3
ERCC-00057-2-GTTGCG	32	26	1162	0.0218855	3
ERCC-00057-3-CTCTCG	32	33	1378	0.0233877	3
ERCC-00057-4-CGTGCT	32	27	1000	0.0262902	3
ERCC-00057-5-TTTCGT	32	43	2541	0.0166409	3
ERCC-00057-1-TCGTCG	35	194	8229	0.0230322	1
ERCC-00057-2-GTTGCG	35	231	10000	0.0225784	1
ERCC-00057-3-CTCTCG	35	324	12746	0.0247896	1
ERCC-00057-4-CGTGCT	35	244	9357	0.025414	1
ERCC-00057-5-TTTCGT	35	490	21018	0.0227822	1
ERCC-00057-1-TCGTCG	35	8	700	0.0112994	2
ERCC-00057-2-GTTGCG	35	19	881	0.0211111	2
ERCC-00057-3-CTCTCG	35	23	1108	0.020336	2
ERCC-00057-4-CGTGCT	35	19	802	0.0231425	2
ERCC-00057-5-TTTCGT	35	31	2221	0.0137655	2
ERCC-00057-1-TCGTCG	35	15	881	0.0167411	3
ERCC-00057-2-GTTGCG	35	30	1159	0.0252313	3
ERCC-00057-3-CTCTCG	35	27	1387	0.0190948	3
ERCC-00057-4-CGTGCT	35	11	1018	0.01069	3
ERCC-00057-5-TTTCGT	35	54	2534	0.0208655	3
ERCC-00057-1-TCGTCG	50	226	7807	0.0281339	1
ERCC-00057-2-GTTGCG	50	286	9316	0.0297855	1
ERCC-00057-3-CTCTCG	50	291	12112	0.0234621	1
ERCC-00057-4-CGTGCT	50	228	8851	0.0251129	1
ERCC-00057-5-TTTCGT	50	386	19699	0.0192183	1
ERCC-00057-1-TCGTCG	50	18	638	0.027439	2
ERCC-00057-2-GTTGCG	50	23	783	0.028536	2
ERCC-00057-3-CTCTCG	50	30	1009	0.0288739	2
ERCC-00057-4-CGTGCT	50	11	746	0.014531	2
ERCC-00057-5-TTTCGT	50	41	1983	0.0202569	2
ERCC-00057-1-TCGTCG	50	11	829	0.0130952	3
ERCC-00057-2-GTTGCG	50	26	1078	0.0235507	3
ERCC-00057-3-CTCTCG	50	23	1308	0.0172802	3
ERCC-00057-4-CGTGCT	50	22	933	0.0230366	3
ERCC-00057-5-TTTCGT	50	53	2329	0.0222502	3
ERCC-00057-1-TCGTCG	54	141	6787	0.0203522	1
ERCC-00057-2-GTTGCG	54	182	8205	0.0217003	1
ERCC-00057-3-CTCTCG	54	269	10547	0.0248706	1
ERCC-00057-4-CGTGCT	54	180	7744	0.0227158	1
ERCC-00057-5-TTTCGT	54	310	16563	0.0183725	1
ERCC-00057-1-TCGTCG	54	18	495	0.0350877	2
ERCC-00057-2-GTTGCG	54	13	649	0.0196375	2
ERCC-00057-3-CTCTCG	54	16	816	0.0192308	2
ERCC-00057-4-CGTGCT	54	9	578	0.0153322	2
ERCC-00057-5-TTTCGT	54	21	1517	0.0136541	2
ERCC-00057-1-TCGTCG	54	13	677	0.0188406	3
ERCC-00057-2-GTTGCG	54	23	875	0.0256125	3
ERCC-00057-3-CTCTCG	54	15	1105	0.0133929	3
ERCC-00057-4-CGTGCT	54	19	768	0.0241423	3
ERCC-00057-5-TTTCGT	54	28	1899	0.0145304	3
ERCC-00057-1-TCGTCG	59	168	5618	0.0290356	1
ERCC-00057-2-GTTGCG	59	201	6713	0.0290714	1
ERCC-00057-3-CTCTCG	59	232	8561	0.0263846	1
ERCC-00057-4-CGTGCT	59	191	6170	0.0300267	1
ERCC-00057-5-TTTCGT	59	383	12851	0.0289406	1
ERCC-00057-1-TCGTCG	59	6	370	0.0159574	2
ERCC-00057-2-GTTGCG	59	5	496	0.00998004	2
ERCC-00057-3-CTCTCG	59	18	574	0.0304054	2
ERCC-00057-4-CGTGCT	59	13	415	0.0303738	2
ERCC-00057-5-TTTCGT	59	24	1025	0.0228789	2
ERCC-00057-1-TCGTCG	59	16	541	0.0287253	3
ERCC-00057-2-GTTGCG	59	20	696	0.027933	3
ERCC-00057-3-CTCTCG	59	29	839	0.0334101	3
ERCC-00057-4-CGTGCT	59	22	582	0.0364238	3
ERCC-00057-5-TTTCGT	59	28	1381	0.0198722	3
ERCC-00057-1-TCGTCG	64	106	4595	0.0225484	1
ERCC-00057-2-GTTGCG	64	131	5407	0.0236547	1
ERCC-00057-3-CTCTCG	64	158	6949	0.0222316	1
ERCC-00057-4-CGTGCT	64	114	4927	0.0226146	1
ERCC-00057-5-TTTCGT	64	248	10221	0.023689	1
ERCC-00057-1-TCGTCG	64	9	263	0.0330882	2
ERCC-00057-2-GTTGCG	64	10	359	0.0271003	2
ERCC-00057-3-CTCTCG	64	10	411	0.023753	2
ERCC-00057-4-CGTGCT	64	8	286	0.0272109	2
ERCC-00057-5-TTTCGT	64	11	703	0.0154062	2
ERCC-00057-1-TCGTCG	64	4	420	0.00943396	3
ERCC-00057-2-GTTGCG	64	21	501	0.0402299	3
ERCC-00057-3-CTCTCG	64	20	654	0.0296736	3
ERCC-00057-4-CGTGCT	64	13	448	0.0281996	3
ERCC-00057-5-TTTCGT	64	17	1047	0.0159774	3
ERCC-00057-1-TCGTCG	65	101	4333	0.0227785	1
ERCC-00057-2-GTTGCG	65	112	5076	0.0215883	1
ERCC-00057-3-CTCTCG	65	158	6548	0.023561	1
ERCC-00057-4-CGTGCT	65	100	4635	0.0211193	1
ERCC-00057-5-TTTCGT	65	191	9635	0.0194382	1
ERCC-00057-1-TCGTCG	65	4	253	0.0155642	2
ERCC-00057-2-GTTGCG	65	9	329	0.0266272	2
ERCC-00057-3-CTCTCG	65	9	373	0.0235602	2
ERCC-00057-4-CGTGCT	65	7	264	0.0258303	2
ERCC-00057-5-TTTCGT	65	16	636	0.0245399	2
ERCC-00057-1-TCGTCG	65	10	379	0.0257069	3
ERCC-00057-2-GTTGCG	65	22	470	0.0447154	3
ERCC-00057-3-CTCTCG	65	15	621	0.0235849	3
ERCC-00057-4-CGTGCT	65	19	412	0.0440835	3
ERCC-00057-5-TTTCGT	65	12	981	0.0120846	3
ERCC-00057-1-TCGTCG	74	107	2471	0.041505	1
ERCC-00057-2-GTTGCG	74	124	2870	0.0414162	1
ERCC-00057-3-CTCTCG	74	139	3681	0.0363874	1
ERCC-00057-4-CGTGCT	74	120	2668	0.0430416	1
ERCC-00057-5-TTTCGT	74	206	5517	0.0359951	1
ERCC-00057-1-TCGTCG	74	5	132	0.0364964	2
ERCC-00057-2-GTTGCG	74	5	159	0.0304878	2
ERCC-00057-3-CTCTCG	74	7	178	0.0378378	2
ERCC-00057-4-CGTGCT	74	6	126	0.0454545	2
ERCC-00057-5-TTTCGT	74	11	320	0.0332326	2
ERCC-00057-1-TCGTCG	74	12	194	0.0582524	3
ERCC-00057-2-GTTGCG	74	11	287	0.0369128	3
ERCC-00057-3-CTCTCG	74	6	363	0.0162602	3
ERCC-00057-4-CGTGCT	74	3	211	0.0140187	3
ERCC-00057-5-TTTCGT	74	15	547	0.0266904	3
ERCC-00057-1-TCGTCG	80	69	1826	0.0364116	1
ERCC-00057-2-GTTGCG	80	71	2114	0.0324943	1
ERCC-00057-3-CTCTCG	80	112	2659	0.0404186	1
ERCC-00057-4-CGTGCT	80	70	1835	0.0367454	1
ERCC-00057-5-TTTCGT	80	136	3958	0.0332193	1
ERCC-00057-1-TCGTCG	80	0	93	0	2
ERCC-00057-2-GTTGCG	80	5	100	0.047619	2
ERCC-00057-3-CTCTCG	80	0	125	0	2
ERCC-00057-4-CGTGCT	80	5	85	0.0555556	2
ERCC-00057-5-TTTCGT	80	8	196	0.0392157	2
ERCC-00057-1-TCGTCG	80	6	149	0.0387097	3
ERCC-00057-2-GTTGCG	80	6	219	0.0266667	3
ERCC-00057-3-CTCTCG	80	9	251	0.0346154	3
ERCC-00057-4-CGTGCT	80	6	134	0.0428571	3
ERCC-00057-5-TTTCGT	80	21	348	0.0569106	3
ERCC-00057-1-TCGTCG	84	39	1542	0.0246679	1
ERCC-00057-2-GTTGCG	84	33	1822	0.0177898	1
ERCC-00057-3-CTCTCG	84	67	2285	0.0284864	1
ERCC-00057-4-CGTGCT	84	47	1520	0.0299936	1
ERCC-00057-5-TTTCGT	84	90	3241	0.0270189	1
ERCC-00057-1-TCGTCG	84	0	78	0	2
ERCC-00057-2-GTTGCG	84	4	79	0.0481928	2
ERCC-00057-3-CTCTCG	84	1	112	0.00884956	2
ERCC-00057-4-CGTGCT	84	1	74	0.0133333	2
ERCC-00057-5-TTTCGT	84	4	158	0.0246914	2
ERCC-00057-1-TCGTCG	84	4	117	0.0330579	3
ERCC-00057-2-GTTGCG	84	7	189	0.0357143	3
ERCC-00057-3-CTCTCG	84	2	221	0.00896861	3
ERCC-00057-4-CGTGCT	84	6	107	0.0530973	3
ERCC-00057-5-TTTCGT	84	7	297	0.0230263	3
