# Supplementary material for: Transcription Start Site Choice Regulates m6A Stoichiometry in Cap-Proximal Regions
Source: Genes (Basel). 2026 May 31;17(6):653. doi: 10.3390/genes17060653 (PMC13298977; doi:10.3390/genes17060653)
Supplement: Supplementary file 1 [file genes-17-00653-s001.zip › Table S4.xlsx]

## Sheet: HEK TSS-m6A-pairs
chr	pos (TSS)	pos (m6A site)	strand	A reads	Coverage	Distance (5')	Distance (3')	m6A level	Sequence	Max level (all isoforms)	N sites (all isoforms)	5' bin	3' bin	Gene	Reported by GLORI
1	1116079	1092102	-	14	69	21	23958	0.202899	GGACT	0.202899	2	21-25	>200	C1orf159	FALSE
1	1116080	1092102	-	7	52	22	23958	0.134615	GGACT	0.202899	2	21-25	>200	C1orf159	FALSE
19	1592331	1592306	-	10	136	25	29	0.0735294	GGACT	0.271845	5	21-25	<=200	MBD3	TRUE
19	1592333	1592306	-	8	67	27	29	0.119403	GGACT	0.271845	5	26-30	<=200	MBD3	TRUE
19	1592341	1592306	-	20	126	35	29	0.15873	GGACT	0.271845	5	31-35	<=200	MBD3	TRUE
19	1592345	1592306	-	16	92	39	29	0.173913	GGACT	0.271845	5	36-40	<=200	MBD3	TRUE
19	1592359	1592306	-	28	103	53	29	0.271845	GGACT	0.271845	5	>50	<=200	MBD3	TRUE
4	1721107	1721097	-	5	50	10	464	0.1	GGACT	0.259259	2	6-10	>200	TMEM129	TRUE
4	1721127	1721097	-	28	108	30	464	0.259259	GGACT	0.259259	2	26-30	>200	TMEM129	TRUE
19	2739971	2737372	-	160	255	34	2573	0.627451	GGACT	0.627451	1	31-35	>200	SLC39A3	TRUE
16	2842638	2841770	-	35	78	32	16253	0.448718	GGACT	0.448718	1	31-35	>200	PRSS30P	TRUE
7	5144619	5144601	-	30	183	18	13	0.163934	AGACT	0.240741	3	16-20	<=200	ENSG00000291037	FALSE
7	5144621	5144601	-	11	54	20	12	0.203704	AGACT	0.240741	3	16-20	<=200	ENSG00000291037	FALSE
7	5144623	5144601	-	13	54	22	10	0.240741	AGACT	0.240741	3	21-25	<=200	ENSG00000291037	FALSE
19	6459760	6459758	-	15	217	2	285	0.0691244	GGACT	0.2	5	0-5	>200	SLC25A23	FALSE
19	6459770	6459758	-	20	433	12	285	0.0461894	GGACT	0.2	5	11-15	>200	SLC25A23	FALSE
19	6459777	6459758	-	23	217	19	285	0.105991	GGACT	0.2	5	16-20	>200	SLC25A23	FALSE
19	6459786	6459758	-	6	54	28	285	0.111111	GGACT	0.2	5	26-30	>200	SLC25A23	FALSE
19	6459792	6459758	-	21	178	34	285	0.117978	GGACT	0.2	5	31-35	>200	SLC25A23	FALSE
11	7020314	7020301	-	7	64	13	228	0.109375	GGACT	0.465278	4	11-15	>200	ZNF214	TRUE
11	7020329	7020301	-	44	108	28	228	0.407407	GGACT	0.465278	4	26-30	>200	ZNF214	TRUE
11	7020345	7020301	-	109	254	44	228	0.429134	GGACT	0.465278	4	41-45	>200	ZNF214	TRUE
11	7020346	7020301	-	67	144	45	228	0.465278	GGACT	0.465278	4	41-45	>200	ZNF214	TRUE
11	7020355	7020345	-	4	69	10	272	0.057971	GGACT	0.375	5	6-10	>200	ZNF214	FALSE
11	7020373	7020345	-	4	54	28	272	0.0740741	GGACT	0.375	5	26-30	>200	ZNF214	FALSE
11	7020377	7020345	-	12	96	32	272	0.125	GGACT	0.375	5	31-35	>200	ZNF214	FALSE
11	7020378	7020345	-	23	129	33	272	0.178295	GGACT	0.375	5	31-35	>200	ZNF214	FALSE
11	7020379	7020345	-	15	112	34	272	0.133929	GGACT	0.375	5	31-35	>200	ZNF214	FALSE
6	7313144	7313139	-	0	120	5	97	0	GGACA	0.272727	18	0-5	<=200	SSR1	FALSE
6	7313145	7313139	-	3	112	6	97	0.0267857	GGACA	0.272727	18	6-10	<=200	SSR1	FALSE
6	7313146	7313139	-	17	767	7	97	0.0221643	GGACA	0.272727	18	6-10	<=200	SSR1	FALSE
6	7313147	7313139	-	8	317	8	97	0.0252366	GGACA	0.272727	18	6-10	<=200	SSR1	FALSE
6	7313148	7313139	-	2	90	9	97	0.0222222	GGACA	0.272727	18	6-10	<=200	SSR1	FALSE
6	7313151	7313139	-	12	358	12	97	0.0335196	GGACA	0.272727	18	11-15	<=200	SSR1	FALSE
6	7313155	7313139	-	139	2605	16	97	0.0533589	GGACA	0.272727	18	16-20	<=200	SSR1	FALSE
6	7313157	7313139	-	8	169	18	97	0.0473373	GGACA	0.272727	18	16-20	<=200	SSR1	FALSE
6	7313161	7313139	-	5	71	22	97	0.0704225	GGACA	0.272727	18	21-25	<=200	SSR1	FALSE
6	7313162	7313139	-	3	66	23	97	0.0454545	GGACA	0.272727	18	21-25	<=200	SSR1	FALSE
6	7313163	7313139	-	3	50	24	97	0.06	GGACA	0.272727	18	21-25	<=200	SSR1	FALSE
6	7313164	7313139	-	22	527	25	97	0.0417457	GGACA	0.272727	18	21-25	<=200	SSR1	FALSE
6	7313172	7313139	-	4	102	33	97	0.0392157	GGACA	0.272727	18	31-35	<=200	SSR1	FALSE
6	7313182	7313139	-	79	1132	43	97	0.069788	GGACA	0.272727	18	41-45	<=200	SSR1	FALSE
6	7313185	7313139	-	9	64	46	97	0.140625	GGACA	0.272727	18	46-50	<=200	SSR1	FALSE
6	7313188	7313139	-	11	99	49	97	0.111111	GGACA	0.272727	18	46-50	<=200	SSR1	FALSE
6	7313195	7313139	-	10	94	56	97	0.106383	GGACA	0.272727	18	>50	<=200	SSR1	FALSE
6	7313199	7313139	-	10	95	60	97	0.105263	GGACA	0.272727	18	>50	<=200	SSR1	FALSE
17	7329422	7329382	-	25	61	40	351	0.409836	GGACT	0.409836	1	36-40	>200	NEURL4	TRUE
18	8707678	8707675	-	17	448	3	28	0.0379464	AGACT	0.380952	6	0-5	<=200	GACAT2	FALSE
18	8707681	8707675	-	17	568	6	25	0.0299296	AGACT	0.380952	6	6-10	<=200	GACAT2	FALSE
18	8707689	8707675	-	16	111	14	18	0.144144	AGACT	0.380952	6	11-15	<=200	GACAT2	FALSE
18	8707692	8707675	-	23	144	17	14	0.159722	AGACT	0.380952	6	16-20	<=200	GACAT2	FALSE
18	8707693	8707675	-	61	316	18	13	0.193038	AGACT	0.380952	6	16-20	<=200	GACAT2	FALSE
18	8707699	8707675	-	32	88	24	7	0.363636	AGACT	0.380952	6	21-25	<=200	GACAT2	FALSE
1	8878690	8878688	-	947	64501	2	108	0.0146819	GGACA	0.259259	27	0-5	<=200	ENO1	FALSE
1	8878692	8878688	-	319	17535	4	108	0.0181922	GGACA	0.259259	27	0-5	<=200	ENO1	FALSE
1	8878694	8878688	-	13	242	6	108	0.053719	GGACA	0.259259	27	6-10	<=200	ENO1	FALSE
1	8878695	8878688	-	49	2147	7	108	0.0228225	GGACA	0.259259	27	6-10	<=200	ENO1	FALSE
1	8878697	8878688	-	1	85	9	108	0.0117647	GGACA	0.259259	27	6-10	<=200	ENO1	FALSE
1	8878699	8878688	-	1	76	11	108	0.0131579	GGACA	0.259259	27	11-15	<=200	ENO1	FALSE
1	8878701	8878688	-	8	217	13	108	0.0368664	GGACA	0.259259	27	11-15	<=200	ENO1	FALSE
1	8878704	8878688	-	7	192	16	108	0.0364583	GGACA	0.259259	27	16-20	<=200	ENO1	FALSE
1	8878707	8878688	-	22	862	19	108	0.025522	GGACA	0.259259	27	16-20	<=200	ENO1	FALSE
1	8878708	8878688	-	28	810	20	108	0.0345679	GGACA	0.259259	27	16-20	<=200	ENO1	FALSE
1	8878709	8878688	-	313	7694	21	108	0.0406811	GGACA	0.259259	27	21-25	<=200	ENO1	FALSE
1	8878710	8878688	-	20	564	22	108	0.035461	GGACA	0.259259	27	21-25	<=200	ENO1	FALSE
1	8878711	8878688	-	11	229	23	108	0.0480349	GGACA	0.259259	27	21-25	<=200	ENO1	FALSE
1	8878712	8878688	-	2004	40920	24	108	0.0489736	GGACA	0.259259	27	21-25	<=200	ENO1	FALSE
1	8878714	8878688	-	40	603	26	108	0.066335	GGACA	0.259259	27	26-30	<=200	ENO1	FALSE
1	8878715	8878688	-	2	73	27	108	0.0273973	GGACA	0.259259	27	26-30	<=200	ENO1	FALSE
1	8878716	8878688	-	121	2357	28	108	0.0513364	GGACA	0.259259	27	26-30	<=200	ENO1	FALSE
1	8878719	8878688	-	5	119	31	108	0.0420168	GGACA	0.259259	27	31-35	<=200	ENO1	FALSE
1	8878720	8878688	-	291	5827	32	108	0.0499399	GGACA	0.259259	27	31-35	<=200	ENO1	FALSE
1	8878721	8878688	-	4	59	33	108	0.0677966	GGACA	0.259259	27	31-35	<=200	ENO1	FALSE
1	8878722	8878688	-	16	389	34	108	0.0411311	GGACA	0.259259	27	31-35	<=200	ENO1	FALSE
1	8878725	8878688	-	3	91	37	108	0.032967	GGACA	0.259259	27	36-40	<=200	ENO1	FALSE
1	8878729	8878688	-	1	89	41	124	0.011236	GGACA	0.259259	27	41-45	<=200	ENO1	FALSE
1	8878730	8878688	-	5	50	42	124	0.1	GGACA	0.259259	27	41-45	<=200	ENO1	FALSE
1	8878731	8878688	-	3	52	43	124	0.0576923	GGACA	0.259259	27	41-45	<=200	ENO1	FALSE
1	8878732	8878688	-	6	105	44	124	0.0571429	GGACA	0.259259	27	41-45	<=200	ENO1	FALSE
1	8878740	8878688	-	5	54	52	124	0.0925926	GGACA	0.259259	27	>50	<=200	ENO1	FALSE
2	9423176	9423155	-	274	1360	21	123	0.201471	GGACT	0.201471	2	21-25	<=200	ITGB1BP1	TRUE
2	9423178	9423155	-	47	240	23	123	0.195833	GGACT	0.201471	2	21-25	<=200	ITGB1BP1	TRUE
1	9943260	9943224	-	39	76	36	25	0.513158	GGACC	0.513158	1	36-40	<=200	LZIC	FALSE
6	10412166	10412136	-	336	774	30	466	0.434109	GGACT	0.463235	2	26-30	>200	TFAP2A	TRUE
6	10412171	10412136	-	63	136	35	466	0.463235	GGACT	0.463235	2	31-35	>200	TFAP2A	TRUE
2	11344614	11344589	-	14	73	25	593	0.191781	GGACT	0.242857	3	21-25	>200	ROCK2	TRUE
2	11344616	11344589	-	17	70	27	593	0.242857	GGACT	0.242857	3	26-30	>200	ROCK2	TRUE
2	11344617	11344589	-	25	122	28	593	0.204918	GGACT	0.242857	3	26-30	>200	ROCK2	TRUE
3	11643820	11643787	-	38	174	33	350	0.218391	GGACT	0.218391	1	31-35	>200	VGLL4	TRUE
1	11805937	11805895	-	95	197	42	7	0.482234	GGACT	0.482234	1	41-45	<=200	MTHFR	TRUE
16	11915902	11915882	-	21	275	20	160	0.0763636	GGACT	0.646154	6	16-20	<=200	GSPT1	TRUE
16	11915905	11915882	-	45	410	23	160	0.109756	GGACT	0.646154	6	21-25	<=200	GSPT1	TRUE
16	11915908	11915882	-	41	359	26	160	0.114206	GGACT	0.646154	6	26-30	<=200	GSPT1	TRUE
16	11915914	11915882	-	13	79	32	160	0.164557	GGACT	0.646154	6	31-35	<=200	GSPT1	TRUE
16	11915948	11915882	-	42	65	66	160	0.646154	GGACT	0.646154	6	>50	<=200	GSPT1	TRUE
16	11915952	11915882	-	34	55	70	160	0.618182	GGACT	0.646154	6	>50	<=200	GSPT1	TRUE
6	13814183	13814158	-	6	99	25	143	0.0606061	GGACT	0.217391	1	21-25	<=200	MCUR1	FALSE
6	13814539	13814509	-	28	68	30	494	0.411765	GGACT	0.411765	4	26-30	>200	MCUR1	TRUE
6	13814554	13814509	-	13	65	45	494	0.2	GGACT	0.411765	4	41-45	>200	MCUR1	TRUE
6	13814555	13814509	-	21	57	46	494	0.368421	GGACT	0.411765	4	46-50	>200	MCUR1	TRUE
6	13814557	13814509	-	63	239	48	494	0.263598	GGACT	0.411765	4	46-50	>200	MCUR1	TRUE
20	14337574	14337513	-	31	97	61	109	0.319588	GGACT	0.319588	1	>50	<=200	FLRT3	TRUE
19	14529267	14529262	-	7	165	5	40	0.0424242	TGACA	0.217391	4	0-5	<=200	DNAJB1	FALSE
19	14529271	14529262	-	2	131	9	40	0.0152672	TGACA	0.217391	4	6-10	<=200	DNAJB1	FALSE
19	14529272	14529262	-	3	65	10	40	0.0461538	TGACA	0.217391	4	6-10	<=200	DNAJB1	FALSE
19	14529275	14529262	-	9	172	13	40	0.0523256	TGACA	0.217391	4	11-15	<=200	DNAJB1	FALSE
10	15720135	15720117	-	8	55	18	554	0.145455	GGACT	0.25	1	16-20	>200	ITGA8	FALSE
3	16264929	16264915	-	11	63	14	146	0.174603	GGACT	0.521739	11	11-15	<=200	DPH3	TRUE
3	16264937	16264915	-	257	1546	21	146	0.166235	GGACT	0.521739	11	21-25	<=200	DPH3	TRUE
3	16264940	16264915	-	68	336	25	146	0.202381	GGACT	0.521739	11	21-25	<=200	DPH3	TRUE
3	16264941	16264915	-	88	603	26	146	0.145937	GGACT	0.521739	11	26-30	<=200	DPH3	TRUE
3	16264942	16264915	-	225	1232	27	146	0.18263	GGACT	0.521739	11	26-30	<=200	DPH3	TRUE
3	16264943	16264915	-	925	5184	28	146	0.178434	GGACT	0.521739	11	26-30	<=200	DPH3	TRUE
3	16264946	16264915	-	37	243	31	146	0.152263	GGACT	0.521739	11	31-35	<=200	DPH3	TRUE
3	16264952	16264915	-	38	218	37	146	0.174312	GGACT	0.521739	11	36-40	<=200	DPH3	TRUE
3	16264957	16264915	-	22	98	42	146	0.22449	GGACT	0.521739	11	41-45	<=200	DPH3	TRUE
3	16264969	16264915	-	19	65	54	146	0.292308	GGACT	0.521739	11	>50	<=200	DPH3	TRUE
3	16264972	16264915	-	29	109	57	146	0.266055	GGACT	0.521739	11	>50	<=200	DPH3	TRUE
22	17159740	17159724	-	14	50	16	598	0.28	AGACT	0.28	1	16-20	>200	HDHD5	FALSE
17	18314930	18314926	-	11	562	4	327	0.019573	TGACT	0.684211	9	0-5	>200	TOP3A	TRUE
17	18314932	18314926	-	0	100	6	327	0	TGACT	0.684211	9	6-10	>200	TOP3A	TRUE
17	18314936	18314926	-	0	76	10	327	0	TGACT	0.684211	9	6-10	>200	TOP3A	TRUE
17	18314943	18314926	-	4	60	17	327	0.0666667	TGACT	0.684211	9	16-20	>200	TOP3A	TRUE
17	18314963	18314926	-	31	130	37	327	0.238462	TGACT	0.684211	9	36-40	>200	TOP3A	TRUE
17	18314970	18314926	-	13	57	44	327	0.22807	TGACT	0.684211	9	41-45	>200	TOP3A	TRUE
17	18314972	18314926	-	40	144	46	327	0.277778	TGACT	0.684211	9	46-50	>200	TOP3A	TRUE
17	18314975	18314926	-	64	220	49	327	0.290909	TGACT	0.684211	9	46-50	>200	TOP3A	TRUE
17	18314980	18314926	-	49	142	54	327	0.34507	TGACT	0.684211	9	>50	>200	TOP3A	TRUE
11	18588681	18588678	-	2	90	3	65	0.0222222	GGACC	0.238095	1	0-5	<=200	UEVLD	FALSE
10	18651575	18651569	-	12	247	6	440	0.048583	GGACC	0.211538	11	6-10	>200	NSUN6	FALSE
10	18651577	18651569	-	2	61	8	440	0.0327869	GGACC	0.211538	11	6-10	>200	NSUN6	FALSE
10	18651578	18651569	-	4	77	9	440	0.0519481	GGACC	0.211538	11	6-10	>200	NSUN6	FALSE
10	18651579	18651569	-	5	88	10	440	0.0568182	GGACC	0.211538	11	6-10	>200	NSUN6	FALSE
10	18651581	18651569	-	9	132	12	440	0.0681818	GGACC	0.211538	11	11-15	>200	NSUN6	FALSE
10	18651582	18651569	-	26	440	13	440	0.0590909	GGACC	0.211538	11	11-15	>200	NSUN6	FALSE
10	18651583	18651569	-	32	290	14	440	0.110345	GGACC	0.211538	11	11-15	>200	NSUN6	FALSE
10	18651584	18651569	-	474	3122	15	440	0.151826	GGACC	0.211538	11	11-15	>200	NSUN6	FALSE
10	18651586	18651569	-	179	1141	17	440	0.15688	GGACC	0.211538	11	16-20	>200	NSUN6	FALSE
10	18651587	18651569	-	275	2153	18	440	0.127729	GGACC	0.211538	11	16-20	>200	NSUN6	FALSE
10	18651598	18651569	-	11	52	29	440	0.211538	GGACC	0.211538	11	26-30	>200	NSUN6	FALSE
11	19240945	19240922	-	10	60	23	374	0.166667	GGACA	0.233333	2	21-25	>200	E2F8	TRUE
11	19240951	19240922	-	14	60	29	374	0.233333	GGACA	0.233333	2	26-30	>200	E2F8	TRUE
9	19378497	19378495	-	16	134	2	992	0.119403	GGACT	0.227273	12	0-5	>200	RPS6	FALSE
9	19378498	19378495	-	18	196	3	992	0.0918367	GGACT	0.227273	12	0-5	>200	RPS6	FALSE
9	19378499	19378495	-	22	149	4	992	0.147651	GGACT	0.227273	12	0-5	>200	RPS6	FALSE
9	19378500	19378495	-	8	61	5	992	0.131148	GGACT	0.227273	12	0-5	>200	RPS6	FALSE
9	19378501	19378495	-	7	66	6	992	0.106061	GGACT	0.227273	12	6-10	>200	RPS6	FALSE
9	19378502	19378495	-	7	71	7	992	0.0985915	GGACT	0.227273	12	6-10	>200	RPS6	FALSE
9	19378503	19378495	-	12	138	8	992	0.0869565	GGACT	0.227273	12	6-10	>200	RPS6	FALSE
9	19378504	19378495	-	13	78	9	992	0.166667	GGACT	0.227273	12	6-10	>200	RPS6	FALSE
9	19378505	19378495	-	8	79	10	992	0.101266	GGACT	0.227273	12	6-10	>200	RPS6	FALSE
9	19378506	19378495	-	15	66	11	992	0.227273	GGACT	0.227273	12	11-15	>200	RPS6	FALSE
9	19378508	19378495	-	11	60	13	992	0.183333	GGACT	0.227273	12	11-15	>200	RPS6	FALSE
9	19378509	19378495	-	11	53	14	992	0.207547	GGACT	0.227273	12	11-15	>200	RPS6	FALSE
19	19516163	19516126	-	34	175	37	1907	0.194286	GGACA	0.241379	3	36-40	>200	TSSK6	TRUE
19	19516165	19516126	-	14	58	39	1907	0.241379	GGACA	0.241379	3	36-40	>200	TSSK6	TRUE
19	19516166	19516126	-	37	160	40	1907	0.23125	GGACA	0.241379	3	36-40	>200	TSSK6	TRUE
2	19901636	19901585	-	65	99	51	121	0.656566	GGACT	0.656566	1	>50	<=200	TTC32	TRUE
2	20823101	20823040	-	5	65	61	3	0.0769231	GGACA	0.25	1	>50	<=200	LDAH	FALSE
22	21001736	21001721	-	7	165	15	111	0.0424242	GAACC	0.224138	9	11-15	<=200	THAP7	TRUE
22	21001740	21001721	-	31	602	19	111	0.051495	GAACC	0.224138	9	16-20	<=200	THAP7	TRUE
22	21001756	21001721	-	17	262	35	111	0.0648855	GAACC	0.224138	9	31-35	<=200	THAP7	TRUE
22	21001760	21001721	-	7	157	39	111	0.044586	GAACC	0.224138	9	36-40	<=200	THAP7	TRUE
22	21001762	21001721	-	42	626	41	111	0.0670927	GAACC	0.224138	9	41-45	<=200	THAP7	TRUE
22	21001764	21001721	-	3	56	43	111	0.0535714	GAACC	0.224138	9	41-45	<=200	THAP7	TRUE
22	21001768	21001721	-	4	59	47	111	0.0677966	GAACC	0.224138	9	46-50	<=200	THAP7	TRUE
22	21001787	21001721	-	13	74	66	111	0.175676	GAACC	0.224138	9	>50	<=200	THAP7	TRUE
22	21001791	21001721	-	13	58	70	111	0.224138	GAACC	0.224138	9	>50	<=200	THAP7	TRUE
18	21111793	21111771	-	6	58	22	953	0.103448	GGACA	0.261905	2	21-25	>200	ROCK1	FALSE
18	21111800	21111771	-	22	84	29	953	0.261905	GGACA	0.261905	2	26-30	>200	ROCK1	FALSE
9	21335395	21335393	-	7	80	2	5728	0.0875	GGACT	0.361702	8	0-5	>200	KLHL9	TRUE
9	21335396	21335393	-	93	1284	3	5728	0.0724299	GGACT	0.361702	8	0-5	>200	KLHL9	TRUE
9	21335397	21335393	-	4	54	4	5728	0.0740741	GGACT	0.361702	8	0-5	>200	KLHL9	TRUE
9	21335401	21335393	-	32	503	8	5728	0.0636183	GGACT	0.361702	8	6-10	>200	KLHL9	TRUE
9	21335403	21335393	-	11	183	10	5728	0.0601093	GGACT	0.361702	8	6-10	>200	KLHL9	TRUE
9	21335404	21335393	-	42	654	11	5728	0.0642202	GGACT	0.361702	8	11-15	>200	KLHL9	TRUE
9	21335406	21335393	-	53	698	13	5728	0.0759312	GGACT	0.361702	8	11-15	>200	KLHL9	TRUE
9	21335423	21335393	-	34	94	30	5728	0.361702	GGACT	0.361702	8	26-30	>200	KLHL9	TRUE
14	21456044	21431804	-	60	96	67	24228	0.625	GGACA	0.625	2	>50	>200	CHD8	TRUE
14	21456056	21431804	-	25	58	79	24228	0.431034	GGACA	0.625	2	>50	>200	CHD8	TRUE
10	21520417	21520390	-	47	91	27	3236	0.516484	AGACT	0.516484	1	26-30	>200	SKIDA1	FALSE
17	21551642	21551638	-	6	113	4	31	0.0530973	GGACT	0.389831	11	0-5	<=200	LINC02693	TRUE
17	21551645	21551638	-	7	120	7	7	0.0583333	GGACT	0.389831	11	6-10	<=200	LINC02693	TRUE
17	21551646	21551638	-	30	441	8	23	0.0680272	GGACT	0.389831	11	6-10	<=200	LINC02693	TRUE
17	21551649	21551638	-	13	169	11	20	0.0769231	GGACT	0.389831	11	11-15	<=200	LINC02693	TRUE
17	21551650	21551638	-	55	282	12	19	0.195035	GGACT	0.389831	11	11-15	<=200	LINC02693	TRUE
17	21551653	21551638	-	16	116	15	16	0.137931	GGACT	0.389831	11	11-15	<=200	LINC02693	TRUE
17	21551656	21551638	-	32	158	18	15	0.202532	GGACT	0.389831	11	16-20	<=200	LINC02693	TRUE
17	21551669	21551638	-	20	64	31	2	0.3125	GGACT	0.389831	11	31-35	<=200	LINC02693	TRUE
17	21551671	21551638	-	39	108	33	1	0.361111	GGACT	0.389831	11	31-35	<=200	LINC02693	TRUE
17	21551678	21551638	-	44	153	40	9	0.287582	GGACT	0.389831	11	36-40	<=200	LINC02693	TRUE
17	21551680	21551638	-	23	59	42	11	0.389831	GGACT	0.389831	11	41-45	<=200	LINC02693	TRUE
9	22009305	22009275	-	33	117	30	477	0.282051	GGACT	0.282051	1	26-30	>200	CDKN2B	TRUE
14	22982551	22982513	-	19	50	38	304	0.38	GGACT	0.38	1	36-40	>200	AJUBA	TRUE
14	23034824	23034822	-	1	64	2	138	0.015625	GGACT	0.482759	11	0-5	<=200	PSMB5	TRUE
14	23034830	23034822	-	6	52	8	138	0.115385	GGACT	0.482759	11	6-10	<=200	PSMB5	TRUE
14	23034831	23034822	-	12	123	9	138	0.097561	GGACT	0.482759	11	6-10	<=200	PSMB5	TRUE
14	23034833	23034822	-	36	191	11	138	0.188482	GGACT	0.482759	11	11-15	<=200	PSMB5	TRUE
14	23034835	23034822	-	13	51	13	138	0.254902	GGACT	0.482759	11	11-15	<=200	PSMB5	TRUE
14	23034881	23034822	-	23	56	59	138	0.410714	GGACT	0.482759	11	>50	<=200	PSMB5	TRUE
14	23034885	23034822	-	1663	3969	63	138	0.418997	GGACT	0.482759	11	>50	<=200	PSMB5	TRUE
14	23034886	23034822	-	28	58	64	138	0.482759	GGACT	0.482759	11	>50	<=200	PSMB5	TRUE
14	23034888	23034822	-	173	416	66	138	0.415865	GGACT	0.482759	11	>50	<=200	PSMB5	TRUE
14	23034890	23034822	-	1069	2505	68	138	0.426747	GGACT	0.482759	11	>50	<=200	PSMB5	TRUE
14	23034891	23034822	-	111	261	69	138	0.425287	GGACT	0.482759	11	>50	<=200	PSMB5	TRUE
8	23069187	23069152	-	18	87	35	401	0.206897	AGACT	0.206897	1	31-35	>200	TNFRSF10B	FALSE
7	23181903	23181897	-	9	54	6	25	0.166667	GGACT	0.484848	1	6-10	<=200	NUP42	FALSE
14	23302836	23302800	-	14	152	36	640	0.0921053	AGACC	0.222222	1	36-40	>200	PPP1R3E	FALSE
1	23531220	23531217	-	5	88	3	675	0.0568182	GGACT	0.222222	5	0-5	>200	E2F2	FALSE
1	23531221	23531217	-	0	58	4	675	0	GGACT	0.222222	5	0-5	>200	E2F2	FALSE
1	23531225	23531217	-	2	55	8	675	0.0363636	GGACT	0.222222	5	6-10	>200	E2F2	FALSE
1	23531227	23531217	-	8	73	10	675	0.109589	GGACT	0.222222	5	6-10	>200	E2F2	FALSE
1	23531233	23531217	-	12	54	16	675	0.222222	GGACT	0.222222	5	16-20	>200	E2F2	FALSE
1	23559499	23559440	-	47	207	58	313	0.227053	GGACT	0.333333	2	>50	>200	ID3	TRUE
1	23559501	23559440	-	51	202	60	313	0.252475	GGACT	0.333333	2	>50	>200	ID3	TRUE
14	24232547	24232526	-	39	111	21	276	0.351351	GGACT	0.418421	2	21-25	>200	NEDD8	TRUE
14	24232554	24232526	-	159	380	28	276	0.418421	GGACT	0.418421	2	26-30	>200	NEDD8	TRUE
22	24927359	24927339	-	12	86	20	11996	0.139535	AGACA	0.24	1	16-20	>200	UNKNOWN	FALSE
4	25159930	25159882	-	28	72	48	374	0.388889	AGACT	0.388889	1	46-50	>200	SEPSECS	TRUE
18	26548539	26548511	-	23	64	28	380	0.359375	GGACT	0.6375	5	26-30	>200	KCTD1	TRUE
18	26548550	26548511	-	198	379	39	380	0.522427	GGACT	0.6375	5	36-40	>200	KCTD1	TRUE
18	26548552	26548511	-	30	52	41	380	0.576923	GGACT	0.6375	5	41-45	>200	KCTD1	TRUE
18	26548553	26548511	-	51	80	42	380	0.6375	GGACT	0.6375	5	41-45	>200	KCTD1	TRUE
18	26548556	26548511	-	35	60	45	380	0.583333	GGACT	0.6375	5	41-45	>200	KCTD1	TRUE
18	26548573	26548556	-	15	100	17	335	0.15	GGACT	0.35	3	16-20	>200	KCTD1	TRUE
18	26548580	26548556	-	13	101	24	335	0.128713	GGACT	0.35	3	21-25	>200	KCTD1	TRUE
18	26548608	26548556	-	17	53	52	335	0.320755	GGACT	0.35	3	>50	>200	KCTD1	TRUE
9	26892748	26892746	-	5	116	2	333	0.0431034	GGACT	0.715976	18	0-5	>200	CAAP1	TRUE
9	26892751	26892746	-	17	317	5	333	0.0536278	GGACT	0.715976	18	0-5	>200	CAAP1	TRUE
9	26892753	26892746	-	36	338	7	333	0.106509	GGACT	0.715976	18	6-10	>200	CAAP1	TRUE
9	26892754	26892746	-	27	281	8	333	0.0960854	GGACT	0.715976	18	6-10	>200	CAAP1	TRUE
9	26892755	26892746	-	23	168	9	333	0.136905	GGACT	0.715976	18	6-10	>200	CAAP1	TRUE
9	26892756	26892746	-	6	65	10	333	0.0923077	GGACT	0.715976	18	6-10	>200	CAAP1	TRUE
9	26892757	26892746	-	148	1157	11	333	0.127917	GGACT	0.715976	18	11-15	>200	CAAP1	TRUE
9	26892760	26892746	-	47	226	14	333	0.207965	GGACT	0.715976	18	11-15	>200	CAAP1	TRUE
9	26892762	26892746	-	15	67	16	333	0.223881	GGACT	0.715976	18	16-20	>200	CAAP1	TRUE
9	26892773	26892746	-	111	301	27	333	0.368771	GGACT	0.715976	18	26-30	>200	CAAP1	TRUE
9	26892776	26892746	-	143	413	30	333	0.346247	GGACT	0.715976	18	26-30	>200	CAAP1	TRUE
9	26892777	26892746	-	157	481	31	333	0.326403	GGACT	0.715976	18	31-35	>200	CAAP1	TRUE
9	26892778	26892746	-	210	593	32	333	0.354132	GGACT	0.715976	18	31-35	>200	CAAP1	TRUE
9	26892779	26892746	-	77	204	33	333	0.377451	GGACT	0.715976	18	31-35	>200	CAAP1	TRUE
9	26892780	26892746	-	313	767	34	333	0.408083	GGACT	0.715976	18	31-35	>200	CAAP1	TRUE
9	26892782	26892746	-	93	194	36	333	0.479381	GGACT	0.715976	18	36-40	>200	CAAP1	TRUE
9	26892788	26892746	-	61	118	42	333	0.516949	GGACT	0.715976	18	41-45	>200	CAAP1	TRUE
9	26892802	26892746	-	121	169	56	333	0.715976	GGACT	0.715976	18	>50	>200	CAAP1	TRUE
7	27143510	27143501	-	6	98	9	455	0.0612245	GGACT	0.35	6	6-10	>200	HOXA5	TRUE
7	27143514	27143501	-	21	338	13	455	0.0621302	GGACT	0.35	6	11-15	>200	HOXA5	TRUE
7	27143528	27143501	-	19	182	27	455	0.104396	GGACT	0.35	6	26-30	>200	HOXA5	TRUE
7	27143537	27143501	-	13	82	36	455	0.158537	GGACT	0.35	6	36-40	>200	HOXA5	TRUE
7	27143541	27143501	-	9	74	40	455	0.121622	GGACT	0.35	6	36-40	>200	HOXA5	TRUE
7	27143543	27143501	-	75	474	42	455	0.158228	GGACT	0.35	6	41-45	>200	HOXA5	TRUE
10	27155167	27155130	-	15	93	37	952	0.16129	GGACT	0.2	2	36-40	>200	YME1L1	TRUE
10	27155169	27155130	-	64	342	39	952	0.187135	GGACT	0.2	2	36-40	>200	YME1L1	TRUE
7	27165429	27165420	-	4	88	9	275	0.0454545	GGACT	0.362319	2	6-10	>200	HOXA9	TRUE
7	27165448	27165420	-	25	69	28	275	0.362319	GGACT	0.362319	2	26-30	>200	HOXA9	TRUE
7	27180239	27180218	-	46	219	21	572	0.210046	GGACT	0.476923	6	21-25	>200	HOXA10	TRUE
7	27180242	27180218	-	29	97	24	572	0.298969	GGACT	0.476923	6	21-25	>200	HOXA10	TRUE
7	27180247	27180218	-	27	117	29	572	0.230769	GGACT	0.476923	6	26-30	>200	HOXA10	TRUE
7	27180257	27180218	-	104	426	39	572	0.244131	GGACT	0.476923	6	36-40	>200	HOXA10	TRUE
7	27180261	27180218	-	31	87	43	572	0.356322	GGACT	0.476923	6	41-45	>200	HOXA10	TRUE
7	27180268	27180218	-	62	130	50	572	0.476923	GGACT	0.476923	6	46-50	>200	HOXA10	TRUE
6	28080873	28080851	-	16	247	22	9	0.0647773	GGACT	0.241935	5	21-25	<=200	ENSG00000272009	FALSE
6	28080881	28080851	-	13	128	30	1	0.101562	GGACT	0.241935	5	26-30	<=200	ENSG00000272009	FALSE
6	28080883	28080851	-	46	277	32	1	0.166065	GGACT	0.241935	5	31-35	<=200	ENSG00000272009	FALSE
6	28080887	28080851	-	7	73	36	4	0.0958904	GGACT	0.241935	5	36-40	<=200	ENSG00000272009	FALSE
6	28080893	28080851	-	15	62	42	10	0.241935	GGACT	0.241935	5	41-45	<=200	ENSG00000272009	FALSE
16	28492037	28491803	-	31	128	50	217	0.242188	GGACA	0.268293	6	46-50	>200	CLN3	TRUE
16	28492042	28491803	-	84	442	55	217	0.190045	GGACA	0.268293	6	>50	>200	CLN3	TRUE
16	28492044	28491803	-	38	148	57	217	0.256757	GGACA	0.268293	6	>50	>200	CLN3	TRUE
16	28492047	28491803	-	27	121	60	217	0.22314	GGACA	0.268293	6	>50	>200	CLN3	TRUE
16	28492049	28491803	-	54	245	61	217	0.220408	GGACA	0.268293	6	>50	>200	CLN3	TRUE
16	28492062	28491803	-	9	54	74	217	0.166667	GGACA	0.268293	6	>50	>200	ENSG00000261832	TRUE
1	28505784	28505765	-	66	524	19	12	0.125954	GGACT	0.47619	6	16-20	<=200	RCC1	TRUE
1	28505795	28505765	-	50	226	30	1	0.221239	GGACT	0.47619	6	26-30	<=200	RCC1	TRUE
1	28505805	28505765	-	102	312	40	9	0.326923	GGACT	0.47619	6	36-40	<=200	RCC1	TRUE
1	28505811	28505765	-	20	63	46	15	0.31746	GGACT	0.47619	6	46-50	<=200	RCC1	TRUE
1	28505817	28505765	-	48	139	52	22	0.345324	GGACT	0.47619	6	>50	<=200	RCC1	TRUE
1	28505825	28505765	-	50	161	60	29	0.310559	GGACT	0.47619	6	>50	<=200	RCC1	TRUE
17	28711299	28711275	-	87	217	24	295	0.400922	GGACT	0.400922	1	21-25	>200	PROCA1	TRUE
6	28776043	28776013	-	65	96	30	1	0.677083	GGACT	0.677083	1	26-30	<=200	UNKNOWN	FALSE
16	28879897	28879886	-	88	1079	11	20	0.081557	GGACC	0.217391	2	11-15	<=200	ATP2A1-AS1	FALSE
16	28879906	28879886	-	25	217	20	11	0.115207	GGACC	0.217391	2	16-20	<=200	ATP2A1-AS1	FALSE
6	28923937	28923917	-	17	77	20	704	0.220779	GGACT	0.545455	11	16-20	>200	TRIM27	TRUE
6	28923939	28923917	-	120	705	22	704	0.170213	GGACT	0.545455	11	21-25	>200	TRIM27	TRUE
6	28923941	28923917	-	10	76	24	704	0.131579	GGACT	0.545455	11	21-25	>200	TRIM27	TRUE
6	28923943	28923917	-	11	54	26	704	0.203704	GGACT	0.545455	11	26-30	>200	TRIM27	TRUE
6	28923948	28923917	-	140	597	31	704	0.234506	GGACT	0.545455	11	31-35	>200	TRIM27	TRUE
6	28923951	28923917	-	28	165	34	704	0.169697	GGACT	0.545455	11	31-35	>200	TRIM27	TRUE
6	28923953	28923917	-	67	323	36	704	0.20743	GGACT	0.545455	11	36-40	>200	TRIM27	TRUE
6	28923959	28923917	-	15	54	42	704	0.277778	GGACT	0.545455	11	41-45	>200	TRIM27	TRUE
6	28923961	28923917	-	9	50	44	704	0.18	GGACT	0.545455	11	41-45	>200	TRIM27	TRUE
6	28923971	28923917	-	57	173	53	704	0.32948	GGACT	0.545455	11	>50	>200	TRIM27	TRUE
6	28923985	28923917	-	38	100	68	704	0.38	GGACT	0.545455	11	>50	>200	TRIM27	TRUE
7	29146448	29121071	-	9	166	20	25358	0.0542169	AGACC	0.285714	10	16-20	>200	CPVL	FALSE
7	29146449	29121071	-	24	708	21	25358	0.0338983	AGACC	0.285714	10	21-25	>200	CPVL	FALSE
7	29146450	29121071	-	0	69	22	25358	0	AGACC	0.285714	10	21-25	>200	CPVL	FALSE
7	29146451	29121071	-	2	69	23	25358	0.0289855	AGACC	0.285714	10	21-25	>200	CPVL	FALSE
7	29146452	29121071	-	53	900	24	25358	0.0588889	AGACC	0.285714	10	21-25	>200	CPVL	FALSE
7	29146457	29121071	-	8	120	29	25358	0.0666667	AGACC	0.285714	10	26-30	>200	CPVL	FALSE
7	29146462	29121071	-	8	76	34	25358	0.105263	AGACC	0.285714	10	31-35	>200	CPVL	FALSE
7	29146464	29121071	-	5	51	36	25358	0.0980392	AGACC	0.285714	10	36-40	>200	CPVL	FALSE
7	29146472	29121071	-	25	270	44	25358	0.0925926	AGACC	0.285714	10	41-45	>200	CPVL	FALSE
7	29146475	29121071	-	14	120	46	25358	0.116667	AGACC	0.285714	10	46-50	>200	CPVL	FALSE
16	30091887	30091875	-	27	77	12	2	0.350649	GGACT	0.350649	1	11-15	<=200	TBX6	TRUE
8	30156251	30156219	-	47	135	32	11736	0.348148	GGACT	0.5	1	31-35	>200	DCTN6-DT	TRUE
16	30445397	30445369	-	15	67	27	1738	0.223881	GGACT	0.223881	1	26-30	>200	SEPHS2	TRUE
16	30445871	30445803	-	37	109	67	2172	0.33945	TGACT	0.45	6	>50	>200	SEPHS2	TRUE
16	30445872	30445803	-	23	80	69	2172	0.2875	TGACT	0.45	6	>50	>200	SEPHS2	TRUE
16	30445873	30445803	-	27	60	70	2172	0.45	TGACT	0.45	6	>50	>200	SEPHS2	TRUE
16	30445874	30445803	-	1414	3829	70	2172	0.369287	TGACT	0.45	6	>50	>200	SEPHS2	TRUE
16	30445875	30445803	-	110	287	71	2172	0.383275	TGACT	0.45	6	>50	>200	SEPHS2	TRUE
16	30445877	30445803	-	272	699	73	2172	0.389127	TGACT	0.45	6	>50	>200	SEPHS2	TRUE
21	30492013	30492000	-	83	239	13	538	0.34728	GGACC	0.34728	1	11-15	>200	KRTAP19-3	FALSE
16	30534836	30534822	-	147	907	14	371	0.162073	GGACT	0.6	12	11-15	>200	ENSG00000261459	TRUE
16	30534840	30534822	-	5	72	18	371	0.0694444	GGACT	0.6	12	16-20	>200	ENSG00000261459	TRUE
16	30534843	30534822	-	26	138	21	371	0.188406	GGACT	0.6	12	21-25	>200	ENSG00000261459	TRUE
16	30534847	30534822	-	14	96	25	371	0.145833	GGACT	0.6	12	21-25	>200	ENSG00000261459	TRUE
16	30534848	30534822	-	29	156	26	371	0.185897	GGACT	0.6	12	26-30	>200	ENSG00000261459	TRUE
16	30534849	30534822	-	140	655	27	371	0.21374	GGACT	0.6	12	26-30	>200	ENSG00000261459	TRUE
16	30534852	30534822	-	106	382	30	371	0.277487	GGACT	0.6	12	26-30	>200	ENSG00000261459	TRUE
16	30534853	30534822	-	271	953	31	371	0.284365	GGACT	0.6	12	31-35	>200	ENSG00000261459	TRUE
16	30534855	30534822	-	22	71	33	371	0.309859	GGACT	0.6	12	31-35	>200	ZNF747	TRUE
16	30534856	30534822	-	28	79	34	371	0.35443	GGACT	0.6	12	31-35	>200	ZNF747	TRUE
16	30534857	30534822	-	86	221	35	371	0.38914	GGACT	0.6	12	31-35	>200	ZNF747	TRUE
16	30534858	30534822	-	196	596	36	371	0.328859	GGACT	0.6	12	36-40	>200	ZNF747	TRUE
16	30762080	30762077	-	18	344	3	532	0.0523256	GGACA	0.358491	5	0-5	>200	CFAP119	TRUE
16	30762087	30762077	-	12	80	10	532	0.15	GGACA	0.358491	5	6-10	>200	CFAP119	TRUE
16	30762094	30762077	-	57	452	17	532	0.126106	GGACA	0.358491	5	16-20	>200	CFAP119	TRUE
16	30762117	30762077	-	19	53	40	532	0.358491	GGACA	0.358491	5	36-40	>200	CFAP119	TRUE
16	30762124	30762077	-	26	92	47	532	0.282609	GGACA	0.358491	5	46-50	>200	CFAP119	TRUE
18	31102421	31102368	-	15	65	53	68	0.230769	GGACA	0.230769	1	>50	<=200	DSC2	TRUE
12	31325531	31325502	-	19	65	29	276	0.292308	GGACA	0.292308	1	26-30	>200	SINHCAF	FALSE
12	31368948	31368934	-	9	189	14	17	0.047619	AGACT	0.227273	1	11-15	<=200	LINC02387	FALSE
6	31495001	31494982	-	44	160	19	12	0.275	GGACT	0.275	1	16-20	<=200	MICB-DT	FALSE
18	31943104	31943045	-	20	79	59	93	0.253165	GGACT	0.276507	2	>50	<=200	TRAPPC8	TRUE
18	31943107	31943045	-	133	481	62	93	0.276507	GGACT	0.276507	2	>50	<=200	TRAPPC8	TRUE
5	32174274	32174265	-	9	146	9	455	0.0616438	GGACT	0.349515	11	6-10	>200	GOLPH3	TRUE
5	32174276	32174265	-	31	518	11	455	0.0598456	GGACT	0.349515	11	11-15	>200	GOLPH3	TRUE
5	32174279	32174265	-	8	52	14	455	0.153846	GGACT	0.349515	11	11-15	>200	GOLPH3	TRUE
5	32174284	32174265	-	12	148	19	455	0.0810811	GGACT	0.349515	11	16-20	>200	GOLPH3	TRUE
5	32174285	32174265	-	8	138	20	455	0.057971	GGACT	0.349515	11	16-20	>200	GOLPH3	TRUE
5	32174286	32174265	-	9	102	21	455	0.0882353	GGACT	0.349515	11	21-25	>200	GOLPH3	TRUE
5	32174312	32174265	-	10	59	47	455	0.169492	GGACT	0.349515	11	46-50	>200	GOLPH3	TRUE
5	32174313	32174265	-	27	103	48	455	0.262136	GGACT	0.349515	11	46-50	>200	GOLPH3	TRUE
5	32174314	32174265	-	36	103	49	455	0.349515	GGACT	0.349515	11	46-50	>200	GOLPH3	TRUE
5	32174317	32174265	-	19	87	52	455	0.218391	GGACT	0.349515	11	>50	>200	GOLPH3	TRUE
5	32174319	32174265	-	63	260	54	455	0.242308	GGACT	0.349515	11	>50	>200	GOLPH3	TRUE
21	32612568	32612566	-	33	731	2	461	0.0451436	AGACT	0.318182	10	0-5	>200	CFAP298-TCP10L	TRUE
21	32612570	32612566	-	7	56	4	461	0.125	AGACT	0.318182	10	0-5	>200	CFAP298-TCP10L	TRUE
21	32612576	32612566	-	2	59	10	461	0.0338983	AGACT	0.318182	10	6-10	>200	CFAP298-TCP10L	TRUE
21	32612580	32612566	-	13	177	14	461	0.0734463	AGACT	0.318182	10	11-15	>200	CFAP298	TRUE
21	32612583	32612566	-	32	313	17	461	0.102236	AGACT	0.318182	10	16-20	>200	CFAP298	TRUE
21	32612584	32612566	-	17	115	18	461	0.147826	AGACT	0.318182	10	16-20	>200	CFAP298	TRUE
21	32612585	32612566	-	77	597	19	461	0.128978	AGACT	0.318182	10	16-20	>200	CFAP298	TRUE
21	32612586	32612566	-	1421	10560	20	461	0.134564	AGACT	0.318182	10	16-20	>200	CFAP298	TRUE
21	32612587	32612566	-	18	121	21	461	0.14876	AGACT	0.318182	10	21-25	>200	CFAP298	TRUE
21	32612588	32612566	-	25	174	22	461	0.143678	AGACT	0.318182	10	21-25	>200	CFAP298	TRUE
21	32771778	32771776	-	4	58	2	450	0.0689655	GGACT	0.285714	12	0-5	>200	PAXBP1	TRUE
21	32771781	32771776	-	3	112	5	450	0.0267857	GGACT	0.285714	12	0-5	>200	PAXBP1	TRUE
21	32771784	32771776	-	6	110	8	450	0.0545455	GGACT	0.285714	12	6-10	>200	PAXBP1	TRUE
21	32771787	32771776	-	2	66	11	450	0.030303	GGACT	0.285714	12	11-15	>200	PAXBP1	TRUE
21	32771789	32771776	-	3	81	13	450	0.037037	GGACT	0.285714	12	11-15	>200	PAXBP1	TRUE
21	32771790	32771776	-	9	118	14	450	0.0762712	GGACT	0.285714	12	11-15	>200	PAXBP1	TRUE
21	32771792	32771776	-	30	398	16	450	0.0753769	GGACT	0.285714	12	16-20	>200	PAXBP1	TRUE
21	32771811	32771776	-	6	105	35	450	0.0571429	GGACT	0.285714	12	31-35	>200	PAXBP1	TRUE
21	32771813	32771776	-	16	180	37	450	0.0888889	GGACT	0.285714	12	36-40	>200	PAXBP1	TRUE
21	32771819	32771776	-	73	539	43	450	0.135436	GGACT	0.285714	12	41-45	>200	PAXBP1	TRUE
21	32771821	32771776	-	4	58	45	450	0.0689655	GGACT	0.285714	12	41-45	>200	PAXBP1	TRUE
21	32771822	32771776	-	10	112	46	450	0.0892857	GGACT	0.285714	12	46-50	>200	PAXBP1	TRUE
20	33686385	33686382	-	9	148	3	378	0.0608108	GGACT	0.229167	4	0-5	>200	E2F1	TRUE
20	33686395	33686382	-	39	418	13	378	0.0933014	GGACT	0.229167	4	11-15	>200	E2F1	TRUE
20	33686397	33686382	-	10	79	15	378	0.126582	GGACT	0.229167	4	11-15	>200	E2F1	TRUE
20	33686413	33686382	-	44	192	31	378	0.229167	GGACT	0.229167	4	31-35	>200	E2F1	TRUE
14	34539694	34539692	-	37	1684	2	137	0.0219715	GGACT	0.297297	19	0-5	<=200	EAPP	FALSE
14	34539695	34539692	-	1	140	3	137	0.00714286	GGACT	0.297297	19	0-5	<=200	EAPP	FALSE
14	34539697	34539692	-	16	507	5	137	0.0315582	GGACT	0.297297	19	0-5	<=200	EAPP	FALSE
14	34539698	34539692	-	4	280	6	137	0.0142857	GGACT	0.297297	19	6-10	<=200	EAPP	FALSE
14	34539699	34539692	-	0	178	7	137	0	GGACT	0.297297	19	6-10	<=200	EAPP	FALSE
14	34539700	34539692	-	12	379	8	137	0.0316623	GGACT	0.297297	19	6-10	<=200	EAPP	FALSE
14	34539701	34539692	-	553	17049	9	137	0.0324359	GGACT	0.297297	19	6-10	<=200	EAPP	FALSE
14	34539702	34539692	-	2	127	10	137	0.015748	GGACT	0.297297	19	6-10	<=200	EAPP	FALSE
14	34539703	34539692	-	3	55	11	137	0.0545455	GGACT	0.297297	19	11-15	<=200	EAPP	FALSE
14	34539704	34539692	-	28	883	12	137	0.0317101	GGACT	0.297297	19	11-15	<=200	EAPP	FALSE
14	34539706	34539692	-	171	4379	14	137	0.03905	GGACT	0.297297	19	11-15	<=200	EAPP	FALSE
14	34539708	34539692	-	7	274	16	137	0.0255474	GGACT	0.297297	19	16-20	<=200	EAPP	FALSE
14	34539712	34539692	-	85	1175	20	137	0.0723404	GGACT	0.297297	19	16-20	<=200	EAPP	FALSE
14	34539715	34539692	-	16	312	23	137	0.0512821	GGACT	0.297297	19	21-25	<=200	EAPP	FALSE
14	34539720	34539692	-	4	73	28	137	0.0547945	GGACT	0.297297	19	26-30	<=200	EAPP	FALSE
14	34539721	34539692	-	147	1541	29	137	0.0953926	GGACT	0.297297	19	26-30	<=200	EAPP	FALSE
14	34539722	34539692	-	25	278	30	137	0.0899281	GGACT	0.297297	19	26-30	<=200	EAPP	FALSE
14	34539734	34539692	-	6	80	42	137	0.075	GGACT	0.297297	19	41-45	<=200	EAPP	FALSE
14	34539740	34539692	-	22	74	47	137	0.297297	GGACT	0.297297	19	46-50	<=200	EAPP	FALSE
14	34539699	34539697	-	4	178	2	142	0.0224719	GGACT	0.313725	15	0-5	<=200	EAPP	FALSE
14	34539700	34539697	-	14	380	3	142	0.0368421	GGACT	0.313725	15	0-5	<=200	EAPP	FALSE
14	34539701	34539697	-	840	17058	4	142	0.0492438	GGACT	0.313725	15	0-5	<=200	EAPP	FALSE
14	34539702	34539697	-	7	127	5	142	0.0551181	GGACT	0.313725	15	0-5	<=200	EAPP	FALSE
14	34539703	34539697	-	3	55	6	142	0.0545455	GGACT	0.313725	15	6-10	<=200	EAPP	FALSE
14	34539704	34539697	-	35	885	7	142	0.039548	GGACT	0.313725	15	6-10	<=200	EAPP	FALSE
14	34539706	34539697	-	223	4376	9	142	0.0509598	GGACT	0.313725	15	6-10	<=200	EAPP	FALSE
14	34539708	34539697	-	13	273	11	142	0.047619	GGACT	0.313725	15	11-15	<=200	EAPP	FALSE
14	34539712	34539697	-	88	1169	15	142	0.075278	GGACT	0.313725	15	11-15	<=200	EAPP	FALSE
14	34539715	34539697	-	26	309	18	142	0.0841424	GGACT	0.313725	15	16-20	<=200	EAPP	FALSE
14	34539720	34539697	-	4	75	23	142	0.0533333	GGACT	0.313725	15	21-25	<=200	EAPP	FALSE
14	34539721	34539697	-	178	1599	24	142	0.11132	GGACT	0.313725	15	21-25	<=200	EAPP	FALSE
14	34539722	34539697	-	38	302	25	142	0.125828	GGACT	0.313725	15	21-25	<=200	EAPP	FALSE
14	34539734	34539697	-	20	90	37	142	0.222222	GGACT	0.313725	15	36-40	<=200	EAPP	FALSE
14	34539740	34539697	-	32	102	42	142	0.313725	GGACT	0.313725	15	41-45	<=200	EAPP	FALSE
17	35242933	35242906	-	16	69	27	4	0.231884	GGACT	0.333333	2	26-30	<=200	ENSG00000266947	FALSE
17	35242945	35242906	-	17	51	39	7	0.333333	GGACT	0.333333	2	36-40	<=200	ENSG00000266947	FALSE
18	35377310	35374350	-	25	209	47	2928	0.119617	GGACA	0.2	1	46-50	>200	ZNF396	FALSE
13	35476661	35476636	-	27	156	25	1748	0.173077	GGACA	0.210526	2	21-25	>200	MAB21L1	FALSE
13	35476664	35476636	-	20	95	28	1748	0.210526	GGACA	0.210526	2	26-30	>200	MAB21L1	FALSE
19	35545986	35545944	-	16	93	42	17674	0.172043	GGACA	0.25	1	41-45	>200	TMEM147-AS1	FALSE
10	35642184	35642152	-	23	72	32	3905	0.319444	AGACT	0.319444	1	31-35	>200	FZD8	TRUE
5	36151883	36151864	-	31	181	19	308	0.171271	GGACT	0.782609	5	16-20	>200	LMBRD2	TRUE
5	36151886	36151864	-	162	1005	22	308	0.161194	GGACT	0.782609	5	21-25	>200	LMBRD2	TRUE
5	36151887	36151864	-	562	3087	23	308	0.182054	GGACT	0.782609	5	21-25	>200	LMBRD2	TRUE
5	36151888	36151864	-	35	183	24	308	0.191257	GGACT	0.782609	5	21-25	>200	LMBRD2	TRUE
5	36151909	36151864	-	112	162	45	308	0.691358	GGACT	0.782609	5	41-45	>200	LMBRD2	TRUE
18	36187438	36187396	-	246	371	42	13	0.663073	GGACT	0.663073	1	41-45	<=200	COSMOC	TRUE
22	36507040	36507038	-	10	430	2	29	0.0232558	AGACC	0.210843	3	0-5	<=200	FOXRED2	FALSE
22	36507043	36507038	-	45	1661	5	29	0.0270921	AGACC	0.210843	3	0-5	<=200	FOXRED2	FALSE
22	36507064	36507038	-	35	166	26	29	0.210843	AGACC	0.210843	3	26-30	<=200	FOXRED2	FALSE
6	36986173	36986160	-	36	708	13	307	0.0508475	GGACC	0.208333	3	11-15	>200	MTCH1	FALSE
6	36986195	36986160	-	0	50	35	307	0	GGACC	0.208333	3	31-35	>200	MTCH1	FALSE
6	36986196	36986160	-	2	62	36	307	0.0322581	GGACC	0.208333	3	36-40	>200	MTCH1	FALSE
22	37019447	37018750	-	24	112	51	650	0.214286	TGACA	0.214286	1	>50	>200	TST	FALSE
2	37324710	37317140	-	24	55	69	7541	0.436364	GGACC	0.436364	2	>50	>200	PRKD3	TRUE
2	37324712	37317140	-	23	66	71	7541	0.348485	GGACC	0.436364	2	>50	>200	PRKD3	TRUE
8	37328459	37328429	-	53	208	30		0.254808	GGACT	0.314516	2	26-30		ENSG00000253123	TRUE
8	37328462	37328429	-	39	124	33	1	0.314516	GGACT	0.314516	2	31-35	<=200	ENSG00000253123	TRUE
1	37690487	37690464	-	8	111	23	130	0.0720721	GGACT	0.368	12	21-25	<=200	AIRIM	TRUE
1	37690499	37690464	-	11	77	35	130	0.142857	GGACT	0.368	12	31-35	<=200	AIRIM	TRUE
1	37690501	37690464	-	17	84	37	130	0.202381	GGACT	0.368	12	36-40	<=200	AIRIM	TRUE
1	37690514	37690464	-	19	82	50	130	0.231707	GGACT	0.368	12	46-50	<=200	AIRIM	TRUE
1	37690517	37690464	-	56	244	53	130	0.229508	GGACT	0.368	12	>50	<=200	AIRIM	TRUE
1	37690518	37690464	-	14	72	54	130	0.194444	GGACT	0.368	12	>50	<=200	AIRIM	TRUE
1	37690519	37690464	-	10	65	55	130	0.153846	GGACT	0.368	12	>50	<=200	AIRIM	TRUE
1	37690520	37690464	-	22	117	56	130	0.188034	GGACT	0.368	12	>50	<=200	AIRIM	TRUE
1	37690522	37690464	-	17	70	57	130	0.242857	GGACT	0.368	12	>50	<=200	AIRIM	TRUE
1	37690523	37690464	-	48	177	59	130	0.271186	GGACT	0.368	12	>50	<=200	AIRIM	TRUE
1	37690525	37690464	-	48	147	61	130	0.326531	GGACT	0.368	12	>50	<=200	AIRIM	TRUE
1	37690529	37690464	-	46	125	65	130	0.368	GGACT	0.368	12	>50	<=200	AIRIM	TRUE
19	37719693	37719666	-	11	77	27	397	0.142857	GGACT	0.25	2	26-30	>200	ZNF607	TRUE
19	37719695	37719666	-	14	56	29	397	0.25	GGACT	0.25	2	26-30	>200	ZNF607	TRUE
9	38620604	38620600	-	3	55	4	520	0.0545455	GGACT	0.327869	4	0-5	>200	ANKRD18A	TRUE
9	38620616	38620600	-	9	94	16	520	0.0957447	GGACT	0.327869	4	16-20	>200	ANKRD18A	TRUE
9	38620635	38620600	-	20	61	35	520	0.327869	GGACT	0.327869	4	31-35	>200	ANKRD18A	TRUE
9	38620638	38620600	-	26	81	38	520	0.320988	GGACT	0.327869	4	36-40	>200	ANKRD18A	TRUE
22	38701556	38701508	-	23	82	48	251	0.280488	GGACA	0.280488	1	46-50	>200	JOSD1	FALSE
14	39170333	39170331	-	30	3667	2	313	0.00818107	AGACT	0.235294	11	0-5	>200	TRAPPC6B	TRUE
14	39170336	39170331	-	4	691	5	313	0.00578871	AGACT	0.235294	11	0-5	>200	TRAPPC6B	TRUE
14	39170345	39170331	-	7	217	14	313	0.0322581	AGACT	0.235294	11	11-15	>200	TRAPPC6B	TRUE
14	39170349	39170331	-	2	62	18	313	0.0322581	AGACT	0.235294	11	16-20	>200	TRAPPC6B	TRUE
14	39170355	39170331	-	5	77	24	313	0.0649351	AGACT	0.235294	11	21-25	>200	TRAPPC6B	TRUE
14	39170359	39170331	-	8	84	28	313	0.0952381	AGACT	0.235294	11	26-30	>200	TRAPPC6B	TRUE
14	39170363	39170331	-	47	515	32	313	0.0912621	AGACT	0.235294	11	31-35	>200	TRAPPC6B	TRUE
14	39170368	39170331	-	68	543	37	313	0.12523	AGACT	0.235294	11	36-40	>200	TRAPPC6B	TRUE
14	39170370	39170331	-	24	157	39	313	0.152866	AGACT	0.235294	11	36-40	>200	TRAPPC6B	TRUE
14	39170373	39170331	-	37	167	42	313	0.221557	AGACT	0.235294	11	41-45	>200	TRAPPC6B	TRUE
14	39170382	39170331	-	16	68	51	313	0.235294	AGACT	0.235294	11	>50	>200	TRAPPC6B	TRUE
19	39532815	39532805	-	25	121	10	1818	0.206612	GGACT	0.52381	11	6-10	>200	EID2B	TRUE
19	39532816	39532805	-	24	106	11	1818	0.226415	GGACT	0.52381	11	11-15	>200	EID2B	TRUE
19	39532817	39532805	-	305	1151	12	1818	0.264987	GGACT	0.52381	11	11-15	>200	EID2B	TRUE
19	39532819	39532805	-	169	636	14	1818	0.265723	GGACT	0.52381	11	11-15	>200	EID2B	TRUE
19	39532826	39532805	-	54	248	21	1818	0.217742	GGACT	0.52381	11	21-25	>200	EID2B	TRUE
19	39532831	39532805	-	223	656	26	1818	0.339939	GGACT	0.52381	11	26-30	>200	EID2B	TRUE
19	39532834	39532805	-	57	145	29	1818	0.393103	GGACT	0.52381	11	26-30	>200	EID2B	TRUE
19	39532840	39532805	-	64	221	35	1818	0.289593	GGACT	0.52381	11	31-35	>200	EID2B	TRUE
19	39532842	39532805	-	38	111	37	1818	0.342342	GGACT	0.52381	11	36-40	>200	EID2B	TRUE
19	39532845	39532805	-	72	183	40	1818	0.393443	GGACT	0.52381	11	36-40	>200	EID2B	TRUE
19	39532852	39532805	-	66	131	47	1818	0.503817	GGACT	0.52381	11	46-50	>200	EID2B	TRUE
17	40648572	40648547	-	16	64	25	774	0.25	GGACA	0.25	1	21-25	>200	SMARCE1	FALSE
17	42017780	42017755	-	3	90	25	80	0.0333333	AGACT	0.267606	3	21-25	<=200	DNAJC7	FALSE
17	42017813	42017755	-	15	110	58	80	0.136364	AGACT	0.267606	3	>50	<=200	DNAJC7	FALSE
17	42017815	42017755	-	19	71	60	80	0.267606	AGACT	0.267606	3	>50	<=200	DNAJC7	FALSE
19	42242923	42242884	-	31	52	39	512	0.596154	AGACT	0.596154	1	36-40	>200	GSK3A	TRUE
3	42804437	42804400	-	15	57	37	36	0.263158	GGACT	0.263158	1	36-40	<=200	HIGD1A	FALSE
15	43330529	43330516	-	5	71	13	118	0.0704225	AGACT	0.583333	9	11-15	<=200	LCMT2	TRUE
15	43330545	43330516	-	65	191	29	118	0.340314	AGACT	0.583333	9	26-30	<=200	LCMT2	TRUE
15	43330548	43330516	-	28	103	32	118	0.271845	AGACT	0.583333	9	31-35	<=200	LCMT2	TRUE
15	43330550	43330516	-	36	136	34	118	0.264706	AGACT	0.583333	9	31-35	<=200	LCMT2	TRUE
15	43330552	43330516	-	48	231	36	118	0.207792	AGACT	0.583333	9	36-40	<=200	LCMT2	TRUE
15	43330556	43330516	-	115	627	40	118	0.183413	AGACT	0.583333	9	36-40	<=200	LCMT2	TRUE
15	43330557	43330516	-	101	388	41	118	0.260309	AGACT	0.583333	9	41-45	<=200	LCMT2	TRUE
15	43330559	43330516	-	38	115	43	118	0.330435	AGACT	0.583333	9	41-45	<=200	LCMT2	TRUE
15	43330582	43330516	-	22	53	66	118	0.415094	AGACT	0.583333	9	>50	<=200	LCMT2	TRUE
22	43955305	43955275	-	101	206	30	1	0.490291	GGACT	0.490291	1	26-30	<=200	SAMM50	FALSE
19	44002785	44002783	-	2	98	2	35	0.0204082	GGACT	0.287234	3	0-5	<=200	ZNF230-DT	FALSE
19	44002796	44002783	-	5	119	13	20	0.0420168	GGACT	0.287234	3	11-15	<=200	ZNF230-DT	FALSE
19	44002812	44002783	-	27	94	29	2	0.287234	GGACT	0.287234	3	26-30	<=200	ZNF230-DT	FALSE
7	44123527	44122241	-	16	83	58	1270	0.192771	GGACA	0.304348	3	>50	>200	POLD2	FALSE
7	44123530	44122241	-	57	332	61	1270	0.171687	GGACA	0.304348	3	>50	>200	POLD2	FALSE
7	44123536	44122241	-	13	94	67	1270	0.138298	GGACA	0.304348	3	>50	>200	POLD2	FALSE
17	44324801	44324789	-	18	227	12	78	0.0792952	GGACC	0.217742	5	11-15	<=200	SLC25A39	FALSE
17	44324803	44324789	-	3	62	14	78	0.0483871	GGACC	0.217742	5	11-15	<=200	SLC25A39	FALSE
17	44324812	44324789	-	11	133	23	78	0.0827068	GGACC	0.217742	5	21-25	<=200	SLC25A39	FALSE
17	44324820	44324789	-	27	124	31	78	0.217742	GGACC	0.217742	5	31-35	<=200	SLC25A39	FALSE
17	44324827	44324789	-	0	55	38	78	0	GGACC	0.217742	5	36-40	<=200	SLC25A39	FALSE
1	44355244	44355240	-	1	171	4	348	0.00584795	GGACT	0.32	12	0-5	>200	ERI3	TRUE
1	44355247	44355240	-	57	933	7	348	0.0610932	GGACT	0.32	12	6-10	>200	ERI3	TRUE
1	44355249	44355240	-	219	2815	9	348	0.0777975	GGACT	0.32	12	6-10	>200	ERI3	TRUE
1	44355251	44355240	-	9	76	11	348	0.118421	GGACT	0.32	12	11-15	>200	ERI3	TRUE
1	44355252	44355240	-	20	141	12	348	0.141844	GGACT	0.32	12	11-15	>200	ERI3	TRUE
1	44355255	44355240	-	12	68	15	348	0.176471	GGACT	0.32	12	11-15	>200	ERI3	TRUE
1	44355256	44355240	-	13	105	16	348	0.12381	GGACT	0.32	12	16-20	>200	ERI3	TRUE
1	44355257	44355240	-	156	1813	17	348	0.0860452	GGACT	0.32	12	16-20	>200	ERI3	TRUE
1	44355259	44355240	-	20	171	19	348	0.116959	GGACT	0.32	12	16-20	>200	ERI3	TRUE
1	44355261	44355240	-	7	64	21	348	0.109375	GGACT	0.32	12	21-25	>200	ERI3	TRUE
1	44355265	44355240	-	32	100	25	348	0.32	GGACT	0.32	12	21-25	>200	ERI3	TRUE
1	44355267	44355240	-	22	151	27	348	0.145695	GGACT	0.32	12	26-30	>200	ERI3	TRUE
2	44361546	44359726	-	41	77	47	1798	0.532468	GGACT	0.55814	2	46-50	>200	PREPL	TRUE
2	44361548	44359726	-	72	129	48	1798	0.55814	GGACT	0.55814	2	46-50	>200	PREPL	TRUE
13	44437238	44437198	-	4	97	40	22	0.0412371	GGACC	0.227273	5	36-40	<=200	TSC22D1	FALSE
13	44437242	44437198	-	5	97	44	22	0.0515464	GGACC	0.227273	5	41-45	<=200	TSC22D1	FALSE
13	44437246	44437198	-	13	282	48	22	0.0460993	GGACC	0.227273	5	46-50	<=200	TSC22D1	FALSE
13	44437248	44437198	-	56	1096	50	22	0.0510949	GGACC	0.227273	5	46-50	<=200	TSC22D1	FALSE
13	44437253	44437198	-	2	59	55	22	0.0338983	GGACC	0.227273	5	>50	<=200	TSC22D1	FALSE
21	44517350	44517325	-	8	73	25	7	0.109589	GGACT	0.325581	1	21-25	<=200	TSPEAR	TRUE
3	44861769	44861758	-	18	72	11	22	0.25	AGACC	0.25	1	11-15	<=200	MIR564	FALSE
20	44960355	44960314	-	4	68	41	107	0.0588235	AGACT	0.2	1	41-45	<=200	TOMM34	FALSE
20	46364398	46358728	-	72	194	63	5643	0.371134	TAACC	0.52381	3	>50	>200	SLC35C2	TRUE
20	46364400	46358728	-	40	100	65	5643	0.4	TAACC	0.52381	3	>50	>200	SLC35C2	TRUE
20	46364401	46358728	-	15	55	66	5643	0.272727	TAACC	0.52381	3	>50	>200	SLC35C2	TRUE
20	46364398	46358752	-	313	506	39	5619	0.618577	GGACC	0.618577	8	36-40	>200	SLC35C2	TRUE
20	46364399	46358752	-	51	96	40	5619	0.53125	GGACC	0.618577	8	36-40	>200	SLC35C2	TRUE
20	46364400	46358752	-	178	336	41	5619	0.529762	GGACC	0.618577	8	41-45	>200	SLC35C2	TRUE
20	46364401	46358752	-	116	232	42	5619	0.5	GGACC	0.618577	8	41-45	>200	SLC35C2	TRUE
20	46364402	46358752	-	29	57	43	5619	0.508772	GGACC	0.618577	8	41-45	>200	SLC35C2	TRUE
20	46364407	46358752	-	26	55	48	5619	0.472727	GGACC	0.618577	8	46-50	>200	SLC35C2	TRUE
20	46364413	46358752	-	66	152	54	5619	0.434211	GGACC	0.618577	8	>50	>200	SLC35C2	TRUE
20	46364415	46358752	-	65	116	56	5619	0.560345	GGACC	0.618577	8	>50	>200	SLC35C2	TRUE
20	46364398	46358760	-	173	550	31	5611	0.314545	AGACC	0.338384	8	31-35	>200	SLC35C2	TRUE
20	46364399	46358760	-	30	104	32	5611	0.288462	AGACC	0.338384	8	31-35	>200	SLC35C2	TRUE
20	46364400	46358760	-	119	357	33	5611	0.333333	AGACC	0.338384	8	31-35	>200	SLC35C2	TRUE
20	46364401	46358760	-	77	262	34	5611	0.293893	AGACC	0.338384	8	31-35	>200	SLC35C2	TRUE
20	46364402	46358760	-	14	62	35	5611	0.225806	AGACC	0.338384	8	31-35	>200	SLC35C2	TRUE
20	46364407	46358760	-	11	68	40	5611	0.161765	AGACC	0.338384	8	36-40	>200	SLC35C2	TRUE
20	46364413	46358760	-	60	197	46	5611	0.304569	AGACC	0.338384	8	46-50	>200	SLC35C2	TRUE
20	46364415	46358760	-	67	198	48	5611	0.338384	AGACC	0.338384	8	46-50	>200	SLC35C2	TRUE
20	46689454	46689450	-	16	897	4	318	0.0178372	AGACA	0.270833	9	0-5	>200	TP53RK	TRUE
20	46689461	46689450	-	26	880	11	318	0.0295455	AGACA	0.270833	9	11-15	>200	TP53RK	TRUE
20	46689463	46689450	-	24	564	13	318	0.0425532	AGACA	0.270833	9	11-15	>200	TP53RK	TRUE
20	46689464	46689450	-	29	862	14	318	0.0336427	AGACA	0.270833	9	11-15	>200	TP53RK	TRUE
20	46689469	46689450	-	3	84	19	318	0.0357143	AGACA	0.270833	9	16-20	>200	TP53RK	TRUE
20	46689473	46689450	-	3	120	23	318	0.025	AGACA	0.270833	9	21-25	>200	TP53RK	TRUE
20	46689474	46689450	-	27	865	24	318	0.0312139	AGACA	0.270833	9	21-25	>200	TP53RK	TRUE
20	46689493	46689450	-	54	639	43	318	0.084507	AGACA	0.270833	9	41-45	>200	TP53RK	TRUE
20	46689504	46689450	-	11	124	54	318	0.0887097	AGACA	0.270833	9	>50	>200	TP53RK	TRUE
22	46762457	46762427	-	33	65	30	9	0.507692	GGACT	0.507692	1	26-30	<=200	TBC1D22A-DT	TRUE
11	46846237	46821221	-	3	68	45	24999	0.0441176	TGACA	0.269231	1	41-45	>200	CKAP5	FALSE
19	46850810	46850799	-	19	265	11	35	0.0716981	GGACC	0.28	10	11-15	<=200	AP2S1	FALSE
19	46850811	46850799	-	309	5972	12	35	0.0517415	GGACC	0.28	10	11-15	<=200	AP2S1	FALSE
19	46850812	46850799	-	2	118	13	35	0.0169492	GGACC	0.28	10	11-15	<=200	AP2S1	FALSE
19	46850813	46850799	-	2	69	14	35	0.0289855	GGACC	0.28	10	11-15	<=200	AP2S1	FALSE
19	46850821	46850799	-	3	175	22	35	0.0171429	GGACC	0.28	10	21-25	<=200	AP2S1	FALSE
19	46850826	46850799	-	4	105	27	35	0.0380952	GGACC	0.28	10	26-30	<=200	AP2S1	FALSE
19	46850831	46850799	-	2	89	32	35	0.0224719	GGACC	0.28	10	31-35	<=200	AP2S1	FALSE
19	46850837	46850799	-	93	1332	38	35	0.0698198	GGACC	0.28	10	36-40	<=200	AP2S1	FALSE
19	46850839	46850799	-	116	1874	40	35	0.0618997	GGACC	0.28	10	36-40	<=200	AP2S1	FALSE
19	46850863	46850799	-	10	56	64	35	0.178571	GGACC	0.28	10	>50	<=200	AP2S1	FALSE
19	46850987	46850967	-	6	75	20	203	0.08	GGACT	0.2875	4	16-20	>200	AP2S1	FALSE
19	46850992	46850967	-	30	156	25	203	0.192308	GGACT	0.2875	4	21-25	>200	AP2S1	FALSE
19	46850995	46850967	-	14	72	28	203	0.194444	GGACT	0.2875	4	26-30	>200	AP2S1	FALSE
19	46851006	46850967	-	23	80	39	203	0.2875	GGACT	0.2875	4	36-40	>200	AP2S1	FALSE
X	47129768	47129736	-	24	59	32	14737	0.40678	AGACT	0.40678	1	31-35	>200	ENSG00000288759	FALSE
3	47513383	47513381	-	2	73	2	60	0.0273973	GGACT	0.231884	5	0-5	<=200	ELP6	FALSE
3	47513386	47513381	-	16	338	5	60	0.0473373	GGACT	0.231884	5	0-5	<=200	ELP6	FALSE
3	47513387	47513381	-	13	171	6	60	0.0760234	GGACT	0.231884	5	6-10	<=200	ELP6	FALSE
3	47513410	47513381	-	8	80	29	60	0.1	GGACT	0.231884	5	26-30	<=200	ELP6	FALSE
3	47513412	47513381	-	32	138	31	60	0.231884	GGACT	0.231884	5	31-35	<=200	ELP6	FALSE
19	48203959	48203946	-	15	76	13	15	0.197368	GGACT	0.608696	2	11-15	<=200	CARD8	TRUE
19	48203961	48203946	-	39	159	15	15	0.245283	GGACT	0.608696	2	11-15	<=200	CARD8	TRUE
17	48598233	48598215	-	33	115	18	5094	0.286957	GGACT	0.781818	4	16-20	>200	HOXB6	TRUE
17	48598251	48598215	-	36	76	36	5094	0.473684	GGACT	0.781818	4	36-40	>200	HOXB6	TRUE
17	48598272	48598215	-	43	55	57	5094	0.781818	GGACT	0.781818	4	>50	>200	HOXB6	TRUE
17	48604481	48598215	-	62	113	15	6265	0.548673	GGACT	0.781818	4	11-15	>200	HOXB6	TRUE
17	48611000	48610998	-	85	1603	2	479	0.0530256	GGACT	0.296296	3	0-5	>200	HOXB7	FALSE
17	48611001	48610998	-	4	95	3	479	0.0421053	GGACT	0.296296	3	0-5	>200	HOXB7	FALSE
17	48611008	48610998	-	24	81	10	479	0.296296	GGACT	0.296296	3	6-10	>200	HOXB7	FALSE
17	48615100	48615044	-	37	221	56	763	0.167421	GGACC	0.24	5	>50	>200	HOXB8	TRUE
17	48615102	48615044	-	8	73	58	763	0.109589	GGACC	0.24	5	>50	>200	HOXB8	TRUE
17	48615113	48615044	-	28	129	69	763	0.217054	GGACC	0.24	5	>50	>200	HOXB8	TRUE
17	48615114	48615044	-	31	172	69	763	0.180233	GGACC	0.24	5	>50	>200	HOXB8	TRUE
17	48615116	48615044	-	12	50	71	763	0.24	GGACC	0.24	5	>50	>200	HOXB8	TRUE
X	48897778	48897773	-	7	127	5	49	0.0551181	TGACT	0.217391	4	0-5	<=200	TIMM17B	TRUE
X	48897779	48897773	-	6	62	6	49	0.0967742	TGACT	0.217391	4	6-10	<=200	TIMM17B	TRUE
X	48897781	48897773	-	55	760	8	49	0.0723684	TGACT	0.217391	4	6-10	<=200	TIMM17B	TRUE
X	48897790	48897773	-	10	176	17	49	0.0568182	TGACT	0.217391	4	16-20	<=200	TIMM17B	TRUE
X	48957880	48957844	-	76	201	36	388	0.378109	GGACT	0.378109	1	36-40	>200	OTUD5	TRUE
14	49635227	49635191	-	8	53	36	1904	0.150943	AGACT	0.357143	1	36-40	>200	DNAAF2	FALSE
17	50151088	50151059	-	18	57	29	1916	0.315789	AGACC	0.315789	1	26-30	>200	PPP1R9B	FALSE
17	50151734	50151718	-	1	55	16	2575	0.0181818	AGACT	0.24	3	16-20	>200	UNKNOWN	TRUE
17	50151745	50151718	-	8	104	27	2575	0.0769231	AGACT	0.24	3	26-30	>200	UNKNOWN	TRUE
17	50151762	50151718	-	10	85	44	2575	0.117647	AGACT	0.24	3	41-45	>200	UNKNOWN	TRUE
3	50337370	50337343	-	14	56	27	170	0.25	GGACT	0.25	1	26-30	<=200	RASSF1	TRUE
1	50970054	50970050	-	1	65	4	10283	0.0153846	TGACT	0.232143	12	0-5	>200	CDKN2C	FALSE
1	50970066	50970050	-	2	93	16	10283	0.0215054	TGACT	0.232143	12	16-20	>200	CDKN2C	FALSE
1	50970068	50970050	-	3	63	18	10283	0.047619	TGACT	0.232143	12	16-20	>200	CDKN2C	FALSE
1	50970070	50970050	-	3	77	20	10283	0.038961	TGACT	0.232143	12	16-20	>200	CDKN2C	FALSE
1	50970072	50970050	-	10	113	22	10283	0.0884956	TGACT	0.232143	12	21-25	>200	CDKN2C	FALSE
1	50970078	50970050	-	5	56	28	10283	0.0892857	TGACT	0.232143	12	26-30	>200	CDKN2C	FALSE
1	50970080	50970050	-	4	61	30	10283	0.0655738	TGACT	0.232143	12	26-30	>200	CDKN2C	FALSE
1	50970090	50970050	-	10	77	40	10283	0.12987	TGACT	0.232143	12	36-40	>200	CDKN2C	FALSE
1	50970096	50970050	-	7	69	46	10283	0.101449	TGACT	0.232143	12	46-50	>200	CDKN2C	FALSE
1	50970098	50970050	-	8	66	48	10283	0.121212	TGACT	0.232143	12	46-50	>200	CDKN2C	FALSE
1	50970099	50970050	-	24	141	49	10283	0.170213	TGACT	0.232143	12	46-50	>200	CDKN2C	FALSE
1	50970109	50970050	-	13	56	59	10283	0.232143	TGACT	0.232143	12	>50	>200	CDKN2C	FALSE
19	51594368	51594317	-	49	76	51	20	0.644737	GGACT	0.644737	1	>50	<=200	LINC01530	FALSE
3	52409982	52409973	-	11	122	9	131	0.0901639	GGACT	0.23913	9	6-10	<=200	BAP1	FALSE
3	52409986	52409973	-	13	209	13	131	0.062201	GGACT	0.23913	9	11-15	<=200	BAP1	FALSE
3	52409989	52409973	-	5	157	16	131	0.0318471	GGACT	0.23913	9	16-20	<=200	BAP1	FALSE
3	52409999	52409973	-	34	578	26	131	0.0588235	GGACT	0.23913	9	26-30	<=200	BAP1	FALSE
3	52410001	52409973	-	30	723	28	131	0.0414938	GGACT	0.23913	9	26-30	<=200	BAP1	FALSE
3	52410003	52409973	-	12	166	30	131	0.0722892	GGACT	0.23913	9	26-30	<=200	BAP1	FALSE
3	52410004	52409973	-	34	454	31	131	0.0748899	GGACT	0.23913	9	31-35	<=200	BAP1	FALSE
3	52410006	52409973	-	4	54	33	131	0.0740741	GGACT	0.23913	9	31-35	<=200	BAP1	FALSE
3	52410008	52409973	-	25	372	35	131	0.0672043	GGACT	0.23913	9	31-35	<=200	BAP1	FALSE
3	52685939	52685916	-	15	83	23	167	0.180723	GGACT	0.234043	3	21-25	<=200	PBRM1	FALSE
3	52685954	52685916	-	20	114	38	167	0.175439	GGACT	0.234043	3	36-40	<=200	PBRM1	FALSE
3	52685958	52685916	-	11	50	42	167	0.22	GGACT	0.234043	3	41-45	<=200	PBRM1	FALSE
6	53545078	53545074	-	6	139	4	578	0.0431655	AGACT	0.297456	3	0-5	>200	GCLC	FALSE
6	53545098	53545074	-	13	52	24	578	0.25	AGACT	0.297456	3	21-25	>200	GCLC	FALSE
6	53545101	53545074	-	152	511	27	578	0.297456	AGACT	0.297456	3	26-30	>200	GCLC	FALSE
6	53793670	53793648	-	3	77	22	10	0.038961	AGACT	0.230769	6	21-25	<=200	ENSG00000227885	FALSE
6	53793673	53793648	-	13	320	25	7	0.040625	AGACT	0.230769	6	21-25	<=200	ENSG00000227885	FALSE
6	53793675	53793648	-	12	233	27	4	0.0515021	AGACT	0.230769	6	26-30	<=200	ENSG00000227885	FALSE
6	53793682	53793648	-	3	79	34	1	0.0379747	AGACT	0.230769	6	31-35	<=200	ENSG00000227885	FALSE
6	53793700	53793648	-	4	75	52	21	0.0533333	AGACT	0.230769	6	>50	<=200	ENSG00000227885	FALSE
6	53793712	53793648	-	12	52	64	33	0.230769	AGACT	0.230769	6	>50	<=200	ENSG00000227885	FALSE
2	55232258	55232241	-	28	97	17	5	0.28866	GGACT	0.28866	7	16-20	<=200	CLHC1	FALSE
2	55232263	55232241	-	9	103	22	5	0.0873786	GGACT	0.28866	7	21-25	<=200	CLHC1	FALSE
2	55232264	55232241	-	13	207	23	5	0.0628019	GGACT	0.28866	7	21-25	<=200	CLHC1	FALSE
2	55232267	55232241	-	7	79	26	5	0.0886076	GGACT	0.28866	7	26-30	<=200	CLHC1	FALSE
2	55232271	55232241	-	59	765	30	5	0.0771242	GGACT	0.28866	7	26-30	<=200	CLHC1	FALSE
2	55232284	55232241	-	36	212	43	5	0.169811	GGACT	0.28866	7	41-45	<=200	CLHC1	FALSE
2	55232293	55232241	-	24	98	52	5	0.244898	GGACT	0.28866	7	>50	<=200	CLHC1	FALSE
2	55617683	55617678	-	14	115	5	534	0.121739	GGACT	0.764368	3	0-5	>200	PPP4R3B	TRUE
2	55617702	55617678	-	143	310	24	534	0.46129	GGACT	0.764368	3	21-25	>200	PPP4R3B	TRUE
2	55617725	55617678	-	133	174	47	534	0.764368	GGACT	0.764368	3	46-50	>200	PPP4R3B	TRUE
2	55618851	55618822	-	94	222	29	1678	0.423423	AGACT	0.675	4	26-30	>200	PPP4R3B	FALSE
2	55618861	55618822	-	91	177	39	1678	0.514124	AGACT	0.675	4	36-40	>200	PPP4R3B	FALSE
2	55618870	55618822	-	69	120	48	1678	0.575	AGACT	0.675	4	46-50	>200	PPP4R3B	FALSE
2	55618880	55618822	-	54	80	58	1678	0.675	AGACT	0.675	4	>50	>200	PPP4R3B	FALSE
12	56688348	56688344	-	15	140	4	346	0.107143	GGACT	0.803922	5	0-5	>200	PTGES3	TRUE
12	56688352	56688344	-	21	115	8	346	0.182609	GGACT	0.803922	5	6-10	>200	PTGES3	TRUE
12	56688353	56688344	-	39	188	9	346	0.207447	GGACT	0.803922	5	6-10	>200	PTGES3	TRUE
12	56688354	56688344	-	348	1410	10	346	0.246809	GGACT	0.803922	5	6-10	>200	PTGES3	TRUE
12	56688386	56688344	-	41	51	42	346	0.803922	GGACT	0.803922	5	41-45	>200	PTGES3	TRUE
12	56688798	56688773	-	37	166	25	775	0.222892	GGACC	0.222892	1	21-25	>200	PTGES3	FALSE
12	56725228	56725190	-	14	65	38	73	0.215385	GGACT	0.228571	9	36-40	<=200	NACA	TRUE
12	56725234	56725190	-	17	78	44	73	0.217949	GGACT	0.228571	9	41-45	<=200	NACA	TRUE
12	56725238	56725190	-	5	53	48	73	0.0943396	GGACT	0.228571	9	46-50	<=200	NACA	TRUE
12	56725241	56725190	-	6	53	51	73	0.113208	GGACT	0.228571	9	>50	<=200	NACA	TRUE
12	56725256	56725190	-	126	790	66	73	0.159494	GGACT	0.228571	9	>50	<=200	NACA	TRUE
12	56725260	56725190	-	61	286	70	73	0.213287	GGACT	0.228571	9	>50	<=200	NACA	TRUE
12	56725263	56725190	-	16	70	72	73	0.228571	GGACT	0.228571	9	>50	<=200	NACA	TRUE
12	56725265	56725190	-	25	119	74	73	0.210084	GGACT	0.228571	9	>50	<=200	NACA	TRUE
12	56725267	56725190	-	34	193	77	73	0.176166	GGACT	0.228571	9	>50	<=200	NACA	TRUE
17	56914076	56914072	-	5	88	4	680	0.0568182	GGACT	0.22082	4	0-5	>200	TRIM25	TRUE
17	56914085	56914072	-	12	74	13	680	0.162162	GGACT	0.22082	4	11-15	>200	TRIM25	TRUE
17	56914095	56914072	-	22	105	23	680	0.209524	GGACT	0.22082	4	21-25	>200	TRIM25	TRUE
17	56914097	56914072	-	70	317	25	680	0.22082	GGACT	0.22082	4	21-25	>200	TRIM25	TRUE
8	56993846	56993835	-	13	71	11	636	0.183099	GGACC	0.286957	4	11-15	>200	BPNT2	FALSE
8	56993849	56993835	-	33	115	14	636	0.286957	GGACC	0.286957	4	11-15	>200	BPNT2	FALSE
8	56993856	56993835	-	15	110	21	636	0.136364	GGACC	0.286957	4	21-25	>200	BPNT2	FALSE
8	56993862	56993835	-	3	51	27	636	0.0588235	GGACC	0.286957	4	26-30	>200	BPNT2	FALSE
16	57186047	57178836	-	17	70	33	7195	0.242857	GGACT	0.242857	1	31-35	>200	PSME3IP1	TRUE
17	58007557	58007483	-	39	120	73	539	0.325	TAACT	0.325	1	>50	>200	SRSF1	TRUE
11	58578083	58578064	-	9	67	19	45	0.134328	GGACT	0.301587	2	16-20	<=200	LPXN	TRUE
11	58578103	58578064	-	19	63	39	45	0.301587	GGACT	0.301587	2	36-40	<=200	LPXN	TRUE
11	62602387	62602374	-	15	60	13	951	0.25	GGACT	0.25	1	11-15	>200	MTA2	TRUE
1	63323736	63323719	-	20	223	17	13	0.0896861	GGACT	0.333333	6	16-20	<=200	FOXD3-AS1	TRUE
1	63323739	63323719	-	52	327	20	11	0.159021	GGACT	0.333333	6	16-20	<=200	FOXD3-AS1	TRUE
1	63323742	63323719	-	86	446	23	9	0.192825	GGACT	0.333333	6	21-25	<=200	FOXD3-AS1	TRUE
1	63323745	63323719	-	13	58	26	5	0.224138	GGACT	0.333333	6	26-30	<=200	FOXD3-AS1	TRUE
1	63323750	63323719	-	70	294	31		0.238095	GGACT	0.333333	6	31-35		FOXD3-AS1	TRUE
1	63323752	63323719	-	10	54	33	1	0.185185	GGACT	0.333333	6	31-35	<=200	FOXD3-AS1	TRUE
X	63351316	63351275	-	39	98	41	4047	0.397959	AGACT	0.53125	1	41-45	>200	SPIN4	TRUE
X	63351316	63351286	-	33	218	30	4058	0.151376	GGACT	0.335616	3	26-30	>200	SPIN4	TRUE
X	63351321	63351286	-	10	111	35	4058	0.0900901	GGACT	0.335616	3	31-35	>200	SPIN4	TRUE
X	63351332	63351286	-	49	146	46	4058	0.335616	GGACT	0.335616	3	46-50	>200	SPIN4	TRUE
14	63728055	63727997	-	61	92	58	736	0.663043	GGACA	0.663043	1	>50	>200	SGPP1	TRUE
11	64246915	64246892	-	18	262	23	476	0.0687023	GGACA	0.318182	6	21-25	>200	PPP1R14B	FALSE
11	64246917	64246892	-	6	54	25	476	0.111111	GGACA	0.318182	6	21-25	>200	PPP1R14B	FALSE
11	64246938	64246892	-	29	278	46	476	0.104317	GGACA	0.318182	6	46-50	>200	PPP1R14B	FALSE
11	64246940	64246892	-	13	101	48	476	0.128713	GGACA	0.318182	6	46-50	>200	PPP1R14B	FALSE
11	64246942	64246892	-	6	55	50	476	0.109091	GGACA	0.318182	6	46-50	>200	PPP1R14B	FALSE
11	64246943	64246892	-	18	75	51	476	0.24	GGACA	0.318182	6	>50	>200	PPP1R14B	FALSE
17	64507458	64507434	-	19	82	24	44	0.231707	GGACA	0.231707	3	21-25	<=200	DDX5	FALSE
17	64507460	64507434	-	23	104	26	44	0.221154	GGACA	0.231707	3	26-30	<=200	DDX5	FALSE
17	64507467	64507434	-	33	146	33	44	0.226027	GGACA	0.231707	3	31-35	<=200	DDX5	FALSE
5	64768540	64754350	-	3	94	48	14155	0.0319149	GGACA	0.2	1	46-50	>200	SREK1IP1	FALSE
15	65611095	65611071	-	11	61	24	27	0.180328	GGACT	0.216216	2	21-25	<=200	INTS14	TRUE
15	65611097	65611071	-	16	74	26	27	0.216216	GGACT	0.216216	2	26-30	<=200	INTS14	TRUE
11	66002107	66002102	-	6	143	5	62	0.041958	GGACT	0.284734	18	0-5	<=200	EIF1AD	TRUE
11	66002108	66002102	-	30	336	6	62	0.0892857	GGACT	0.284734	18	6-10	<=200	EIF1AD	TRUE
11	66002110	66002102	-	38	388	8	62	0.0979381	GGACT	0.284734	18	6-10	<=200	EIF1AD	TRUE
11	66002117	66002102	-	14	106	15	62	0.132075	GGACT	0.284734	18	11-15	<=200	EIF1AD	TRUE
11	66002124	66002102	-	18	112	22	62	0.160714	GGACT	0.284734	18	21-25	<=200	EIF1AD	TRUE
11	66002130	66002102	-	173	1327	28	62	0.130369	GGACT	0.284734	18	26-30	<=200	EIF1AD	TRUE
11	66002135	66002102	-	18	84	33	62	0.214286	GGACT	0.284734	18	31-35	<=200	EIF1AD	TRUE
11	66002136	66002102	-	319	2094	34	62	0.15234	GGACT	0.284734	18	31-35	<=200	EIF1AD	TRUE
11	66002139	66002102	-	17	99	37	62	0.171717	GGACT	0.284734	18	36-40	<=200	EIF1AD	TRUE
11	66002142	66002102	-	27	155	40	62	0.174194	GGACT	0.284734	18	36-40	<=200	EIF1AD	TRUE
11	66002143	66002102	-	16	89	41	62	0.179775	GGACT	0.284734	18	41-45	<=200	EIF1AD	TRUE
11	66002145	66002102	-	29	104	43	62	0.278846	GGACT	0.284734	18	41-45	<=200	EIF1AD	TRUE
11	66002150	66002102	-	13	60	48	62	0.216667	GGACT	0.284734	18	46-50	<=200	EIF1AD	TRUE
11	66002152	66002102	-	19	89	50	62	0.213483	GGACT	0.284734	18	46-50	<=200	EIF1AD	TRUE
11	66002154	66002102	-	164	603	52	62	0.271973	GGACT	0.284734	18	>50	<=200	EIF1AD	TRUE
11	66002156	66002102	-	14	52	54	62	0.269231	GGACT	0.284734	18	>50	<=200	EIF1AD	TRUE
11	66002157	66002102	-	166	583	54	62	0.284734	GGACT	0.284734	18	>50	<=200	EIF1AD	TRUE
11	66002158	66002102	-	46	164	56	62	0.280488	GGACT	0.284734	18	>50	<=200	EIF1AD	TRUE
7	66740626	66740619	-	9	111	7	24	0.0810811	TGACT	0.2625	4	6-10	<=200	ENSG00000272831	FALSE
7	66740635	66740619	-	12	86	16	16	0.139535	TGACT	0.2625	4	16-20	<=200	ENSG00000272831	FALSE
7	66740638	66740619	-	21	80	19	16	0.2625	TGACT	0.2625	4	16-20	<=200	ENSG00000272831	FALSE
7	66740642	66740619	-	26	201	23	4	0.129353	TGACT	0.2625	4	21-25	<=200	ENSG00000272831	FALSE
2	68157536	68157534	-	3	96	2	160	0.03125	GGACA	0.2	9	0-5	<=200	DNAAF10	FALSE
2	68157537	68157534	-	2	147	3	160	0.0136054	GGACA	0.2	9	0-5	<=200	DNAAF10	FALSE
2	68157538	68157534	-	8	399	4	160	0.0200501	GGACA	0.2	9	0-5	<=200	DNAAF10	FALSE
2	68157539	68157534	-	3	56	5	160	0.0535714	GGACA	0.2	9	0-5	<=200	DNAAF10	FALSE
2	68157546	68157534	-	11	129	12	160	0.0852713	GGACA	0.2	9	11-15	<=200	DNAAF10	FALSE
2	68157547	68157534	-	10	146	13	160	0.0684932	GGACA	0.2	9	11-15	<=200	DNAAF10	FALSE
2	68157548	68157534	-	9	129	14	160	0.0697674	GGACA	0.2	9	11-15	<=200	DNAAF10	FALSE
2	68157550	68157534	-	4	60	16	160	0.0666667	GGACA	0.2	9	16-20	<=200	DNAAF10	FALSE
2	68157555	68157534	-	31	213	21	160	0.14554	GGACA	0.2	9	21-25	<=200	DNAAF10	FALSE
14	68796081	68796051	-	38	119	30	24	0.319328	GGACT	0.319328	1	26-30	<=200	ZFP36L1	FALSE
1	70354658	70354655	-	1	56	3	676	0.0178571	AGACT	0.426829	9	0-5	>200	ANKRD13C	TRUE
1	70354684	70354655	-	19	67	29	676	0.283582	AGACT	0.426829	9	26-30	>200	ANKRD13C	TRUE
1	70354686	70354655	-	25	133	31	676	0.18797	AGACT	0.426829	9	31-35	>200	ANKRD13C	TRUE
1	70354711	70354655	-	17	54	56	676	0.314815	AGACT	0.426829	9	>50	>200	ANKRD13C	TRUE
1	70354713	70354655	-	68	252	57	676	0.269841	AGACT	0.426829	9	>50	>200	ANKRD13C	TRUE
1	70354717	70354655	-	17	52	62	676	0.326923	AGACT	0.426829	9	>50	>200	ANKRD13C	TRUE
1	70354718	70354655	-	70	164	63	676	0.426829	AGACT	0.426829	9	>50	>200	ANKRD13C	TRUE
1	70354721	70354655	-	24	67	66	676	0.358209	AGACT	0.426829	9	>50	>200	ANKRD13C	TRUE
1	70354722	70354655	-	40	95	67	676	0.421053	AGACT	0.426829	9	>50	>200	ANKRD13C	TRUE
9	70413905	70413890	-	76	500	15	1031	0.152	GGACT	0.236559	3	11-15	>200	KLF9	TRUE
9	70413907	70413890	-	22	93	17	1031	0.236559	GGACT	0.236559	3	16-20	>200	KLF9	TRUE
9	70413909	70413890	-	14	79	19	1031	0.177215	GGACT	0.236559	3	16-20	>200	KLF9	TRUE
X	72573048	72573013	-	21	57	35	319	0.368421	GGACT	0.368421	1	31-35	>200	HDAC8	FALSE
10	73168058	73168046	-	25	374	12	180	0.0668449	GGACT	0.325581	8	11-15	<=200	ECD	TRUE
10	73168060	73168046	-	44	789	14	180	0.0557668	GGACT	0.325581	8	11-15	<=200	ECD	TRUE
10	73168062	73168046	-	29	554	16	180	0.0523466	GGACT	0.325581	8	16-20	<=200	ECD	TRUE
10	73168065	73168046	-	12	140	19	180	0.0857143	GGACT	0.325581	8	16-20	<=200	ECD	TRUE
10	73168067	73168046	-	27	282	21	180	0.0957447	GGACT	0.325581	8	21-25	<=200	ECD	TRUE
10	73168068	73168046	-	40	424	22	180	0.0943396	GGACT	0.325581	8	21-25	<=200	ECD	TRUE
10	73168071	73168046	-	149	1234	25	180	0.120746	GGACT	0.325581	8	21-25	<=200	ECD	TRUE
10	73168078	73168046	-	7	56	32	180	0.125	GGACT	0.325581	8	31-35	<=200	ECD	TRUE
5	73448743	73448741	-	4	161	2	2475	0.0248447	AGACT	0.422383	6	0-5	>200	FOXD1	TRUE
5	73448749	73448741	-	9	65	8	2475	0.138462	AGACT	0.422383	6	6-10	>200	FOXD1	TRUE
5	73448775	73448741	-	136	356	34	2475	0.382022	AGACT	0.422383	6	31-35	>200	FOXD1	TRUE
5	73448776	73448741	-	188	452	35	2475	0.415929	AGACT	0.422383	6	31-35	>200	FOXD1	TRUE
5	73448777	73448741	-	117	277	36	2475	0.422383	AGACT	0.422383	6	36-40	>200	FOXD1	TRUE
5	73448778	73448741	-	31	85	37	2475	0.364706	AGACT	0.422383	6	36-40	>200	FOXD1	TRUE
14	73714378	73714353	-	121	279	25	2570	0.433692	GGACT	0.525773	5	21-25	>200	PNMA1	TRUE
14	73714381	73714353	-	955	2565	28	2570	0.37232	GGACT	0.525773	5	26-30	>200	PNMA1	TRUE
14	73714384	73714353	-	375	1023	31	2570	0.366569	GGACT	0.525773	5	31-35	>200	PNMA1	TRUE
14	73714386	73714353	-	51	97	33	2570	0.525773	GGACT	0.525773	5	31-35	>200	PNMA1	TRUE
14	73714389	73714353	-	126	258	36	2570	0.488372	GGACT	0.525773	5	36-40	>200	PNMA1	TRUE
X	73852681	73852679	-	2	129	2	31	0.0155039	TGACT	0.428571	31	0-5	<=200	XIST	TRUE
X	73852682	73852679	-	41	841	3	28	0.0487515	TGACT	0.428571	31	0-5	<=200	XIST	TRUE
X	73852683	73852679	-	2	55	4	27	0.0363636	TGACT	0.428571	31	0-5	<=200	XIST	TRUE
X	73852684	73852679	-	18	368	5	26	0.048913	TGACT	0.428571	31	0-5	<=200	XIST	TRUE
X	73852685	73852679	-	18	227	6	25	0.0792952	TGACT	0.428571	31	6-10	<=200	XIST	TRUE
X	73852687	73852679	-	37	346	8	23	0.106936	TGACT	0.428571	31	6-10	<=200	XIST	TRUE
X	73852688	73852679	-	126	844	9	22	0.149289	TGACT	0.428571	31	6-10	<=200	XIST	TRUE
X	73852689	73852679	-	55	206	10	21	0.26699	TGACT	0.428571	31	6-10	<=200	XIST	TRUE
X	73852690	73852679	-	19	64	11	20	0.296875	TGACT	0.428571	31	11-15	<=200	XIST	TRUE
X	73852691	73852679	-	4	55	12	19	0.0727273	TGACT	0.428571	31	11-15	<=200	XIST	TRUE
X	73852700	73852679	-	26	93	21	10	0.27957	TGACT	0.428571	31	21-25	<=200	XIST	TRUE
X	73852701	73852679	-	16	72	22	9	0.222222	TGACT	0.428571	31	21-25	<=200	XIST	TRUE
X	73852702	73852679	-	70	200	23	8	0.35	TGACT	0.428571	31	21-25	<=200	XIST	TRUE
X	73852703	73852679	-	36	104	24	7	0.346154	TGACT	0.428571	31	21-25	<=200	XIST	TRUE
X	73852704	73852679	-	36	98	25	6	0.367347	TGACT	0.428571	31	21-25	<=200	XIST	TRUE
X	73852705	73852679	-	197	823	26	5	0.239368	TGACT	0.428571	31	26-30	<=200	XIST	TRUE
X	73852706	73852679	-	66	198	27	4	0.333333	TGACT	0.428571	31	26-30	<=200	XIST	TRUE
X	73852707	73852679	-	118	350	28	3	0.337143	TGACT	0.428571	31	26-30	<=200	XIST	TRUE
X	73852708	73852679	-	182	513	29	3	0.354776	TGACT	0.428571	31	26-30	<=200	XIST	TRUE
X	73852709	73852679	-	45	111	30	1	0.405405	TGACT	0.428571	31	26-30	<=200	XIST	TRUE
X	73852710	73852679	-	70	203	31	3	0.344828	TGACT	0.428571	31	31-35	<=200	XIST	TRUE
X	73852711	73852679	-	1015	3320	32	1	0.305723	TGACT	0.428571	31	31-35	<=200	XIST	TRUE
X	73852712	73852679	-	5554	17910	32	4	0.310106	TGACT	0.428571	31	31-35	<=200	XIST	TRUE
X	73852713	73852679	-	210	675	34	2	0.311111	TGACT	0.428571	31	31-35	<=200	XIST	TRUE
X	73852714	73852679	-	101098	320060	34	19	0.315872	TGACT	0.428571	31	31-35	<=200	XIST	TRUE
X	73852715	73852679	-	406	1242	36	5	0.326892	TGACT	0.428571	31	36-40	<=200	XIST	TRUE
X	73852717	73852679	-	1368	3348	38	8	0.408602	TGACT	0.428571	31	36-40	<=200	XIST	TRUE
X	73852718	73852679	-	2659	6433	38	9	0.413337	TGACT	0.428571	31	36-40	<=200	XIST	TRUE
X	73852720	73852679	-	65	182	41	15	0.357143	TGACT	0.428571	31	41-45	<=200	XIST	TRUE
X	73852723	73852679	-	43	108	44	14	0.398148	TGACT	0.428571	31	41-45	<=200	XIST	TRUE
X	73852741	73852679	-	45	105	62	28	0.428571	TGACT	0.428571	31	>50	<=200	XIST	TRUE
2	74392001	74391989	-	85	322	12	195	0.263975	GGACT	0.275862	3	11-15	<=200	DCTN1	TRUE
2	74392036	74391989	-	16	82	47	195	0.195122	GGACT	0.275862	3	46-50	<=200	DCTN1	TRUE
2	74392044	74391989	-	9	56	55	195	0.160714	GGACT	0.275862	3	>50	<=200	DCTN1	TRUE
2	74442350	74442343	-	18	70	7	637	0.257143	GGACT	0.304348	1	6-10	>200	RTKN	TRUE
2	74482987	74482942	-	156	319	45	1125	0.489028	GGACT	0.489028	2	41-45	>200	CCDC142	TRUE
2	74482998	74482942	-	53	127	55	1125	0.417323	GGACT	0.489028	2	>50	>200	CCDC142	TRUE
7	75073801	75073799	-	17	531	2	194	0.0320151	GGACT	0.377049	10	0-5	<=200	RCC1L	TRUE
7	75073802	75073799	-	75	2985	3	194	0.0251256	GGACT	0.377049	10	0-5	<=200	RCC1L	TRUE
7	75073803	75073799	-	51	1412	4	194	0.036119	GGACT	0.377049	10	0-5	<=200	RCC1L	TRUE
7	75073818	75073799	-	5	59	19	194	0.0847458	GGACT	0.377049	10	16-20	<=200	RCC1L	TRUE
7	75073828	75073799	-	204	1435	29	194	0.14216	GGACT	0.377049	10	26-30	<=200	RCC1L	TRUE
7	75073830	75073799	-	84	589	31	194	0.142615	GGACT	0.377049	10	31-35	<=200	RCC1L	TRUE
7	75073831	75073799	-	18	115	32	194	0.156522	GGACT	0.377049	10	31-35	<=200	RCC1L	TRUE
7	75073834	75073799	-	41	225	35	194	0.182222	GGACT	0.377049	10	31-35	<=200	RCC1L	TRUE
7	75073838	75073799	-	153	770	39	194	0.198701	GGACT	0.377049	10	36-40	<=200	RCC1L	TRUE
7	75073850	75073799	-	23	61	51	194	0.377049	GGACT	0.377049	10	>50	<=200	RCC1L	TRUE
2	75710892	75710834	-	39	111	58	243	0.351351	GGACT	0.5	1	>50	>200	GCFC2	TRUE
18	76492917	76492878	-	17	56	39	2197	0.303571	GGACA	0.303571	1	36-40	>200	ZNF516	FALSE
17	76726606	76726594	-	30	263	12	247	0.114068	GGACT	0.254237	4	11-15	>200	JMJD6	FALSE
17	76726612	76726594	-	11	62	18	247	0.177419	GGACT	0.254237	4	16-20	>200	JMJD6	FALSE
17	76726628	76726594	-	14	76	34	247	0.184211	GGACT	0.254237	4	31-35	>200	JMJD6	FALSE
17	76726631	76726594	-	15	59	37	247	0.254237	GGACT	0.254237	4	36-40	>200	JMJD6	FALSE
13	77027159	77027157	-	132	11192	2	330	0.0117941	AGACT	0.245098	10	0-5	>200	FBXL3	FALSE
13	77027160	77027157	-	1	91	3	330	0.010989	AGACT	0.245098	10	0-5	>200	FBXL3	FALSE
13	77027162	77027157	-	1	92	5	330	0.0108696	AGACT	0.245098	10	0-5	>200	FBXL3	FALSE
13	77027163	77027157	-	56	2758	6	330	0.0203046	AGACT	0.245098	10	6-10	>200	FBXL3	FALSE
13	77027164	77027157	-	232	9907	7	330	0.0234178	AGACT	0.245098	10	6-10	>200	FBXL3	FALSE
13	77027165	77027157	-	2	119	8	330	0.0168067	AGACT	0.245098	10	6-10	>200	FBXL3	FALSE
13	77027167	77027157	-	97	1116	10	330	0.0869176	AGACT	0.245098	10	6-10	>200	FBXL3	FALSE
13	77027171	77027157	-	7	104	14	330	0.0673077	AGACT	0.245098	10	11-15	>200	FBXL3	FALSE
13	77027193	77027157	-	2	51	36	330	0.0392157	AGACT	0.245098	10	36-40	>200	FBXL3	FALSE
13	77027196	77027157	-	100	408	39	330	0.245098	AGACT	0.245098	10	36-40	>200	FBXL3	FALSE
16	77190704	77190696	-	21	84	8	24	0.25	GGACT	0.25	2	6-10	<=200	MON1B	FALSE
16	77190709	77190696	-	10	98	13	22	0.102041	GGACT	0.25	2	11-15	<=200	MON1B	FALSE
11	77473930	77473910	-	44	258	20	358	0.170543	GGACT	0.363636	3	16-20	>200	PAK1	TRUE
11	77473941	77473910	-	26	207	31	358	0.125604	GGACT	0.363636	3	31-35	>200	PAK1	TRUE
11	77473952	77473910	-	40	144	42	358	0.277778	GGACT	0.363636	3	41-45	>200	PAK1	TRUE
16	79600691	79600624	-	71	81	66	1839	0.876543	GGACT	0.876543	1	>50	>200	MAF	TRUE
12	79690505	79690481	-	22	165	24	75	0.133333	GGACT	0.53125	2	21-25	<=200	PAWR	TRUE
12	79690508	79690481	-	16	111	27	75	0.144144	GGACT	0.53125	2	26-30	<=200	PAWR	TRUE
12	79690505	79690501	-	8	166	4	55	0.0481928	TGACT	0.47619	4	0-5	<=200	PAWR	TRUE
12	79690508	79690501	-	4	114	7	55	0.0350877	TGACT	0.47619	4	6-10	<=200	PAWR	TRUE
12	79690535	79690501	-	44	132	34	55	0.333333	TGACT	0.47619	4	31-35	<=200	PAWR	TRUE
12	79690537	79690501	-	47	124	36	55	0.379032	TGACT	0.47619	4	36-40	<=200	PAWR	TRUE
3	79768048	79768029	-	19	61	19	277	0.311475	GGACC	0.458333	1	16-20	>200	ROBO1	FALSE
8	81732321	81732317	-	3	142	4	118	0.0211268	AGACT	0.224138	5	0-5	<=200	ZFAND1	TRUE
8	81732324	81732317	-	2	71	7	118	0.028169	AGACT	0.224138	5	6-10	<=200	ZFAND1	TRUE
8	81732333	81732317	-	17	219	16	118	0.0776256	AGACT	0.224138	5	16-20	<=200	ZFAND1	TRUE
8	81732340	81732317	-	13	58	23	118	0.224138	AGACT	0.224138	5	21-25	<=200	ZFAND1	TRUE
8	81732344	81732317	-	8	50	27	118	0.16	AGACT	0.224138	5	26-30	<=200	ZFAND1	TRUE
4	82430413	82430411	-	2	82	2	69	0.0243902	AGACA	0.2	1	0-5	<=200	HNRNPDL	FALSE
9	83063142	83063082	-	56	272	60	645	0.205882	GGACC	0.205882	1	>50	>200	RASEF	TRUE
11	83286355	83286296	-	28	73	58	196	0.383562	GGACT	0.555147	2	>50	<=200	CCDC90B	TRUE
11	83286367	83286296	-	151	272	71	196	0.555147	GGACT	0.555147	2	>50	<=200	CCDC90B	TRUE
6	85643309	85643286	-	56	135	23	464	0.414815	GGACT	0.473684	2	21-25	>200	SYNCRIP	TRUE
6	85643311	85643286	-	27	57	25	464	0.473684	GGACT	0.473684	2	21-25	>200	SYNCRIP	TRUE
11	85686169	85686151	-	28	72	18	2303	0.388889	AGACT	0.464789	2	16-20	>200	CCDC89	FALSE
11	85686173	85686151	-	33	71	22	2303	0.464789	AGACT	0.464789	2	21-25	>200	CCDC89	FALSE
11	86068984	86068941	-	15	76	43	82	0.197368	GGACT	0.244444	1	41-45	<=200	PICALM	TRUE
2	86106090	86106088	-	0	57	2	388	0	AGACT	0.222222	4	0-5	>200	POLR1A	FALSE
2	86106092	86106088	-	4	54	4	388	0.0740741	AGACT	0.222222	4	0-5	>200	POLR1A	FALSE
2	86106093	86106088	-	2	233	5	388	0.00858369	AGACT	0.222222	4	0-5	>200	POLR1A	FALSE
2	86106127	86106088	-	12	54	39	388	0.222222	AGACT	0.222222	4	36-40	>200	POLR1A	FALSE
4	86936176	86936172	-	4	115	4	1685	0.0347826	AGACT	0.386364	3	0-5	>200	C4orf36	FALSE
4	86936179	86936172	-	16	138	7	1685	0.115942	AGACT	0.386364	3	6-10	>200	ENSG00000284968	FALSE
4	86936204	86936172	-	34	88	32	1685	0.386364	AGACT	0.386364	3	31-35	>200	ENSG00000284968	FALSE
5	88883176	88883174	-	3	243	2	125	0.0123457	AGACA	0.217391	10	0-5	<=200	MEF2C	FALSE
5	88883178	88883174	-	17	1226	4	125	0.0138662	AGACA	0.217391	10	0-5	<=200	MEF2C	FALSE
5	88883179	88883174	-	1	71	5	125	0.0140845	AGACA	0.217391	10	0-5	<=200	MEF2C	FALSE
5	88883181	88883174	-	0	82	7	125	0	AGACA	0.217391	10	6-10	<=200	MEF2C	FALSE
5	88883182	88883174	-	8	202	8	125	0.039604	AGACA	0.217391	10	6-10	<=200	MEF2C	FALSE
5	88883184	88883174	-	12	452	10	125	0.0265487	AGACA	0.217391	10	6-10	<=200	MEF2C	FALSE
5	88883205	88883174	-	6	152	31	125	0.0394737	AGACA	0.217391	10	31-35	<=200	MEF2C	FALSE
5	88883214	88883174	-	6	52	40	125	0.115385	AGACA	0.217391	10	36-40	<=200	MEF2C	FALSE
5	88883216	88883174	-	19	203	42	125	0.0935961	AGACA	0.217391	10	41-45	<=200	MEF2C	FALSE
5	88883218	88883174	-	13	180	44	125	0.0722222	AGACA	0.217391	10	41-45	<=200	MEF2C	FALSE
10	89251769	89251746	-	1	58	23	9	0.0172414	GGACA	0.354167	9	21-25	<=200	LIPA	TRUE
10	89251770	89251746	-	38	708	24	9	0.0536723	GGACA	0.354167	9	21-25	<=200	LIPA	TRUE
10	89251772	89251746	-	6	77	26	9	0.0779221	GGACA	0.354167	9	26-30	<=200	LIPA	TRUE
10	89251773	89251746	-	14	205	27	9	0.0682927	GGACA	0.354167	9	26-30	<=200	LIPA	TRUE
10	89251775	89251746	-	580	10866	29	9	0.0533775	GGACA	0.354167	9	26-30	<=200	LIPA	TRUE
10	89251777	89251746	-	39	830	31	9	0.046988	GGACA	0.354167	9	31-35	<=200	LIPA	TRUE
10	89251778	89251746	-	20	406	32	9	0.0492611	GGACA	0.354167	9	31-35	<=200	LIPA	TRUE
10	89251784	89251746	-	5	92	38	9	0.0543478	GGACA	0.354167	9	36-40	<=200	LIPA	TRUE
10	89251785	89251746	-	17	300	39	9	0.0566667	GGACA	0.354167	9	36-40	<=200	LIPA	TRUE
4	89308010	89307965	-	22	62	45	350	0.354839	GGACA	0.354839	1	41-45	>200	GPRIN3	TRUE
10	89645302	89645268	-	19	55	34	668	0.345455	GGACT	0.345455	1	31-35	>200	PANK1	FALSE
5	90474378	90474352	-	22	199	26	513	0.110553	GGACA	0.2	2	26-30	>200	MBLAC2	TRUE
5	90474388	90474352	-	4	56	36	513	0.0714286	GGACA	0.2	2	36-40	>200	MBLAC2	TRUE
1	90851661	90851618	-	8	50	43	11	0.16	GGACT	0.266667	1	41-45	<=200	LINC02609	TRUE
11	92844929	92844899	-	63	180	30	1	0.35	GGACT	0.35	1	26-30	<=200	FAT3	FALSE
12	94459952	94459949	-	3	79	3	392	0.0379747	GGACA	0.245902	3	0-5	>200	CEP83	FALSE
12	94459954	94459949	-	9	230	5	392	0.0391304	GGACA	0.245902	3	0-5	>200	CEP83	FALSE
12	94459981	94459949	-	30	122	32	392	0.245902	GGACA	0.245902	3	31-35	>200	CEP83	FALSE
8	94949356	94949350	-	10	84	6	196	0.119048	GGACT	0.390244	9	6-10	<=200	TP53INP1	TRUE
8	94949359	94949350	-	8	85	9	196	0.0941176	GGACT	0.390244	9	6-10	<=200	TP53INP1	TRUE
8	94949362	94949350	-	2	54	12	196	0.037037	GGACT	0.390244	9	11-15	<=200	TP53INP1	TRUE
8	94949364	94949350	-	45	404	14	196	0.111386	GGACT	0.390244	9	11-15	<=200	TP53INP1	TRUE
8	94949366	94949350	-	35	269	16	196	0.130112	GGACT	0.390244	9	16-20	<=200	TP53INP1	TRUE
8	94949375	94949350	-	21	120	25	196	0.175	GGACT	0.390244	9	21-25	<=200	TP53INP1	TRUE
8	94949378	94949350	-	42	245	28	196	0.171429	GGACT	0.390244	9	26-30	<=200	TP53INP1	TRUE
8	94949382	94949350	-	12	51	32	196	0.235294	GGACT	0.390244	9	31-35	<=200	TP53INP1	TRUE
8	94949386	94949350	-	7	55	36	196	0.127273	GGACT	0.390244	9	36-40	<=200	TP53INP1	TRUE
12	95548798	95534295	-	37	74	59	14476	0.5	AGACT	0.5	1	>50	>200	USP44	TRUE
13	95644706	95644694	-	18	52	12	317	0.346154	GGACA	0.346154	1	11-15	>200	DZIP1	FALSE
15	96327342	96327340	-	13	285	2	29	0.045614	GGACT	0.219577	10	0-5	<=200	NR2F2-AS1	FALSE
15	96327347	96327340	-	5	100	7	24	0.05	GGACT	0.219577	10	6-10	<=200	NR2F2-AS1	FALSE
15	96327348	96327340	-	65	1418	8	23	0.0458392	GGACT	0.219577	10	6-10	<=200	NR2F2-AS1	FALSE
15	96327350	96327340	-	25	248	10	20	0.100806	GGACT	0.219577	10	6-10	<=200	NR2F2-AS1	FALSE
15	96327352	96327340	-	32	225	12	19	0.142222	GGACT	0.219577	10	11-15	<=200	NR2F2-AS1	FALSE
15	96327353	96327340	-	23	256	13	18	0.0898438	GGACT	0.219577	10	11-15	<=200	NR2F2-AS1	FALSE
15	96327354	96327340	-	10	125	14	17	0.08	GGACT	0.219577	10	11-15	<=200	NR2F2-AS1	FALSE
15	96327355	96327340	-	20	136	15	16	0.147059	GGACT	0.219577	10	11-15	<=200	NR2F2-AS1	FALSE
15	96327356	96327340	-	10	80	16	15	0.125	GGACT	0.219577	10	16-20	<=200	NR2F2-AS1	FALSE
15	96327358	96327340	-	83	378	18	13	0.219577	GGACT	0.219577	10	16-20	<=200	NR2F2-AS1	FALSE
7	97872408	97871989	-	50	225	65	362	0.222222	GGACA	0.222222	1	>50	>200	ASNS	TRUE
15	99249529	99249527	-	6	571	2	110	0.0105079	AGACT	0.363636	13	0-5	<=200	TTC23	TRUE
15	99249534	99249527	-	7	534	7	110	0.0131086	AGACT	0.363636	13	6-10	<=200	TTC23	TRUE
15	99249536	99249527	-	6	224	9	110	0.0267857	AGACT	0.363636	13	6-10	<=200	TTC23	TRUE
15	99249550	99249527	-	14	126	23	110	0.111111	AGACT	0.363636	13	21-25	<=200	TTC23	TRUE
15	99249555	99249527	-	12	71	28	110	0.169014	AGACT	0.363636	13	26-30	<=200	TTC23	TRUE
15	99249557	99249527	-	33	229	30	110	0.144105	AGACT	0.363636	13	26-30	<=200	TTC23	TRUE
15	99249558	99249527	-	139	1190	31	110	0.116807	AGACT	0.363636	13	31-35	<=200	TTC23	TRUE
15	99249559	99249527	-	171	1264	32	110	0.135285	AGACT	0.363636	13	31-35	<=200	TTC23	TRUE
15	99249560	99249527	-	93	586	33	110	0.158703	AGACT	0.363636	13	31-35	<=200	TTC23	TRUE
15	99249561	99249527	-	92	583	34	110	0.157804	AGACT	0.363636	13	31-35	<=200	TTC23	TRUE
15	99249563	99249527	-	113	588	36	110	0.192177	AGACT	0.363636	13	36-40	<=200	TTC23	TRUE
15	99249568	99249527	-	120	557	41	110	0.21544	AGACT	0.363636	13	41-45	<=200	TTC23	TRUE
15	99249581	99249527	-	34	125	54	110	0.272	AGACT	0.363636	13	>50	<=200	TTC23	TRUE
10	99620459	99620412	-	17	50	47	121	0.34	GGACA	0.466667	1	46-50	<=200	SLC25A28	TRUE
13	99971129	99971089	-	181	311	40	962	0.581994	GGACT	0.609524	2	36-40	>200	ZIC5	TRUE
13	99971132	99971089	-	192	315	43	962	0.609524	GGACT	0.609524	2	41-45	>200	ZIC5	TRUE
7	100101893	100101864	-	53	146	29	600	0.363014	GGACT	0.704545	1	26-30	>200	MCM7	FALSE
15	100350206	100350188	-	36	185	18	8367	0.194595	GGACT	0.5	1	16-20	>200	SPATA41	FALSE
14	100375533	100375527	-	5	50	6	16	0.1	GGACA	0.466667	2	6-10	<=200	WARS1	TRUE
14	100376278	100375527	-	42	90	38	733	0.466667	GGACA	0.466667	2	36-40	>200	WARS1	TRUE
10	100529465	100529462	-	2	71	3	305	0.028169	GGACC	0.2	5	0-5	>200	NDUFB8	FALSE
10	100529467	100529462	-	2	55	5	305	0.0363636	GGACC	0.2	5	0-5	>200	NDUFB8	FALSE
10	100529470	100529462	-	3	68	8	305	0.0441176	GGACC	0.2	5	6-10	>200	NDUFB8	FALSE
10	100529472	100529462	-	3	58	10	305	0.0517241	GGACC	0.2	5	6-10	>200	NDUFB8	FALSE
10	100529879	100529462	-	8	79	66	396	0.101266	GGACC	0.2	5	>50	>200	NDUFB8	FALSE
13	100588761	100583967	-	106	141	51	4774	0.751773	GGACT	0.751773	1	>50	>200	GGACT	TRUE
10	101060977	101060966	-	32	213	11	20	0.150235	GGACT	0.607843	6	11-15	<=200	ENSG00000273162	TRUE
10	101060978	101060966	-	12	67	12	19	0.179104	GGACT	0.607843	6	11-15	<=200	ENSG00000273162	TRUE
10	101060979	101060966	-	8	54	13	19	0.148148	GGACT	0.607843	6	11-15	<=200	ENSG00000273162	TRUE
10	101060991	101060966	-	23	75	25	10	0.306667	GGACT	0.607843	6	21-25	<=200	ENSG00000273162	TRUE
10	101060997	101060966	-	46	87	31	1	0.528736	GGACT	0.607843	6	31-35	<=200	ENSG00000273162	TRUE
10	101061008	101060966	-	31	51	42	2	0.607843	GGACT	0.607843	6	41-45	<=200	ENSG00000273162	TRUE
4	101347526	101347512	-	49	245	14	32	0.2	GGACT	0.2	2	11-15	<=200	PPP3CA	TRUE
4	101347528	101347512	-	12	73	16	32	0.164384	GGACT	0.2	2	16-20	<=200	PPP3CA	TRUE
10	101588159	101588116	-	129	280	43	88	0.460714	AGACT	0.709677	2	41-45	<=200	POLL	TRUE
10	101588168	101588116	-	132	186	52	88	0.709677	AGACT	0.709677	2	>50	<=200	POLL	TRUE
3	101677081	101677059	-	15	131	22	454	0.114504	GGACT	0.387097	3	21-25	>200	ZBTB11	TRUE
3	101677098	101677059	-	19	98	39	454	0.193878	GGACT	0.387097	3	36-40	>200	ZBTB11	TRUE
3	101677132	101677059	-	36	93	72	454	0.387097	GGACT	0.387097	3	>50	>200	ZBTB11	TRUE
10	102120564	102120531	-	11	51	33	445	0.215686	GGACA	0.215686	1	31-35	>200	LDB1	FALSE
13	102798947	102798898	-	29	124	49	409	0.233871	GGACA	0.238095	1	46-50	>200	POGLUT2	TRUE
10	102854484	102854476	-	6	68	8	17411	0.0882353	AGACT	0.51446	2	6-10	>200	ENSG00000282772	TRUE
10	102854513	102854476	-	338	657	37	17411	0.51446	AGACT	0.51446	2	36-40	>200	ENSG00000282772	TRUE
14	103529037	103529008	-	32	138	29	6242	0.231884	AGACT	0.231884	1	26-30	>200	TRMT61A-DT	FALSE
X	103687073	103687023	-	18	62	50	392	0.290323	AGACT	0.290323	1	46-50	>200	MORF4L2	FALSE
11	106077333	106059101	-	11	68	30	18211	0.161765	GGACA	0.208333	7	26-30	>200	KBTBD3	FALSE
11	106077334	106059101	-	16	116	31	18211	0.137931	GGACA	0.208333	7	31-35	>200	KBTBD3	FALSE
11	106077335	106059101	-	33	262	32	18211	0.125954	GGACA	0.208333	7	31-35	>200	KBTBD3	FALSE
11	106077336	106059101	-	9	61	33	18211	0.147541	GGACA	0.208333	7	31-35	>200	KBTBD3	FALSE
11	106077337	106059101	-	18	89	34	18211	0.202247	GGACA	0.208333	7	31-35	>200	KBTBD3	FALSE
11	106077339	106059101	-	13	86	36	18211	0.151163	GGACA	0.208333	7	36-40	>200	KBTBD3	FALSE
11	106077347	106059101	-	7	161	44	18211	0.0434783	GGACA	0.208333	7	41-45	>200	KBTBD3	FALSE
6	106325789	106325787	-	5	290	2	261	0.0172414	GGACT	0.2	4	0-5	>200	ATG5	FALSE
6	106325793	106325787	-	4	72	6	261	0.0555556	GGACT	0.2	4	6-10	>200	ATG5	FALSE
6	106325799	106325787	-	15	278	12	261	0.0539568	GGACT	0.2	4	11-15	>200	ATG5	FALSE
6	106325812	106325787	-	16	166	25	261	0.0963855	GGACT	0.2	4	21-25	>200	ATG5	FALSE
12	106987074	106987063	-	3	54	11	94	0.0555556	GGACT	0.304348	4	11-15	<=200	MTERF2	FALSE
12	106987088	106987063	-	17	98	25	94	0.173469	GGACT	0.304348	4	21-25	<=200	MTERF2	FALSE
12	106987119	106987063	-	19	110	56	94	0.172727	GGACT	0.304348	4	>50	<=200	MTERF2	FALSE
12	106987120	106987063	-	12	83	56	94	0.144578	GGACT	0.304348	4	>50	<=200	MTERF2	FALSE
6	107459556	107459484	-	30	76	72	494	0.394737	GGACT	0.394737	1	>50	>200	PDSS2	TRUE
5	107671884	107671849	-	34	87	35	1360	0.390805	GGACA	0.46875	3	31-35	>200	EFNA5	TRUE
5	107671886	107671849	-	20	61	37	1360	0.327869	GGACA	0.46875	3	36-40	>200	EFNA5	TRUE
5	107671906	107671849	-	30	64	57	1360	0.46875	GGACA	0.46875	3	>50	>200	EFNA5	TRUE
X	107722042	107722040	-	2	54	2	181	0.037037	GGACT	0.344828	5	0-5	<=200	TSC22D3	TRUE
X	107722056	107722040	-	6	51	16	181	0.117647	GGACT	0.344828	5	16-20	<=200	TSC22D3	TRUE
X	107722112	107722040	-	50	188	72	181	0.265957	GGACT	0.344828	5	>50	<=200	TSC22D3	TRUE
X	107722117	107722040	-	130	377	76	181	0.344828	GGACT	0.344828	5	>50	<=200	TSC22D3	TRUE
X	107722119	107722040	-	42	123	78	181	0.341463	GGACT	0.344828	5	>50	<=200	TSC22D3	TRUE
X	107722353	107722348	-	11	123	5	489	0.0894309	GGACC	0.220833	5	0-5	>200	TSC22D3	FALSE
X	107722355	107722348	-	72	660	7	489	0.109091	GGACC	0.220833	5	6-10	>200	TSC22D3	FALSE
X	107722375	107722348	-	13	95	27	489	0.136842	GGACC	0.220833	5	26-30	>200	TSC22D3	FALSE
X	107722379	107722348	-	9	51	31	489	0.176471	GGACC	0.220833	5	31-35	>200	TSC22D3	FALSE
X	107722384	107722348	-	53	240	36	489	0.220833	GGACC	0.220833	5	36-40	>200	TSC22D3	FALSE
7	107744050	107743993	-	43	139	57	24	0.309353	GGACT	0.309353	1	>50	<=200	CBLL1-AS1	FALSE
X	107775753	107775741	-	25	109	12	39	0.229358	GGACT	0.367089	4	11-15	<=200	TSC22D3	TRUE
X	107775757	107775741	-	21	71	16	39	0.295775	GGACT	0.367089	4	16-20	<=200	TSC22D3	TRUE
X	107775759	107775741	-	197	604	18	39	0.326159	GGACT	0.367089	4	16-20	<=200	TSC22D3	TRUE
X	107775770	107775741	-	29	79	29	39	0.367089	GGACT	0.367089	4	26-30	<=200	TSC22D3	TRUE
3	108222368	108222339	-	4	164	29	228	0.0243902	GGACT	0.307143	5	26-30	>200	IFT57	TRUE
3	108222370	108222339	-	9	110	31	228	0.0818182	GGACT	0.307143	5	31-35	>200	IFT57	TRUE
3	108222401	108222339	-	6	63	62	228	0.0952381	GGACT	0.307143	5	>50	>200	IFT57	TRUE
3	108222403	108222339	-	22	98	63	228	0.22449	GGACT	0.307143	5	>50	>200	IFT57	TRUE
3	108222409	108222339	-	43	140	70	228	0.307143	GGACT	0.307143	5	>50	>200	IFT57	TRUE
11	108593683	108593651	-	28	62	32	72	0.451613	GGACT	0.451613	1	31-35	<=200	EXPH5	FALSE
X	108733041	108733013	-	37	126	28	434	0.293651	AGACC	0.318182	1	26-30	>200	IRS4	TRUE
X	108733620	108733571	-	56	74	49	992	0.756757	GGACT	0.756757	1	46-50	>200	IRS4	TRUE
12	110403611	110403602	-	6	140	9	75	0.0428571	GGACA	0.268293	8	6-10	<=200	ANAPC7	TRUE
12	110403630	110403602	-	28	265	28	75	0.10566	GGACA	0.268293	8	26-30	<=200	ANAPC7	TRUE
12	110403635	110403602	-	24	193	33	75	0.124352	GGACA	0.268293	8	31-35	<=200	ANAPC7	TRUE
12	110403637	110403602	-	29	216	35	75	0.134259	GGACA	0.268293	8	31-35	<=200	ANAPC7	TRUE
12	110403642	110403602	-	32	195	40	75	0.164103	GGACA	0.268293	8	36-40	<=200	ANAPC7	TRUE
12	110403643	110403602	-	10	85	41	75	0.117647	GGACA	0.268293	8	41-45	<=200	ANAPC7	TRUE
12	110403664	110403602	-	87	378	62	75	0.230159	GGACA	0.268293	8	>50	<=200	ANAPC7	TRUE
12	110403668	110403602	-	9	55	66	75	0.163636	GGACA	0.268293	8	>50	<=200	ANAPC7	TRUE
12	110583311	110583269	-	7	69	42	460	0.101449	GGACT	0.26087	5	41-45	>200	PPTC7	TRUE
12	110583312	110583269	-	12	78	43	460	0.153846	GGACT	0.26087	5	41-45	>200	PPTC7	TRUE
12	110583315	110583269	-	141	799	46	460	0.176471	GGACT	0.26087	5	46-50	>200	PPTC7	TRUE
12	110583318	110583269	-	50	218	49	460	0.229358	GGACT	0.26087	5	46-50	>200	PPTC7	TRUE
12	110583320	110583269	-	19	99	51	460	0.191919	GGACT	0.26087	5	>50	>200	PPTC7	TRUE
11	111879457	111879428	-	29	67	29	467	0.432836	TGACT	0.432836	1	26-30	>200	FDXACB1	FALSE
10	113854368	113853814	-	34	64	48	540	0.53125	GGACT	0.761905	7	46-50	>200	DCLRE1A	TRUE
10	113854374	113853814	-	294	479	53	540	0.613779	GGACT	0.761905	7	>50	>200	DCLRE1A	TRUE
10	113854376	113853814	-	55	92	56	540	0.597826	GGACT	0.761905	7	>50	>200	DCLRE1A	TRUE
10	113854378	113853814	-	421	764	57	540	0.551047	GGACT	0.761905	7	>50	>200	DCLRE1A	TRUE
10	113854379	113853814	-	173	301	58	540	0.574751	GGACT	0.761905	7	>50	>200	DCLRE1A	TRUE
10	113854391	113853814	-	59	103	70	540	0.572816	GGACT	0.761905	7	>50	>200	DCLRE1A	TRUE
10	113854394	113853814	-	35	51	73	540	0.686275	GGACT	0.761905	7	>50	>200	DCLRE1A	TRUE
1	113929514	113929508	-	6	75	6	25	0.08	GGACT	0.7	5	6-10	<=200	HIPK1-AS1	FALSE
1	113929523	113929508	-	22	114	15	16	0.192982	GGACT	0.7	5	11-15	<=200	HIPK1-AS1	FALSE
1	113929524	113929508	-	24	97	16	15	0.247423	GGACT	0.7	5	16-20	<=200	HIPK1-AS1	FALSE
1	113929525	113929508	-	17	77	17	14	0.220779	GGACT	0.7	5	16-20	<=200	HIPK1-AS1	FALSE
1	113940383	113929508	-	34	80	26	10874	0.425	GGACT	0.7	5	26-30	>200	UNKNOWN	FALSE
11	114400452	114400405	-	58	86	47	416	0.674419	GGACT	0.674419	1	46-50	>200	C11orf71	TRUE
6	116254071	116254020	-	170	495	51	4056	0.343434	TGACT	0.343434	5	>50	>200	TSPYL4	TRUE
6	116254073	116254020	-	17	91	53	4056	0.186813	TGACT	0.343434	5	>50	>200	TSPYL4	TRUE
6	116254075	116254020	-	34	116	55	4056	0.293103	TGACT	0.343434	5	>50	>200	TSPYL4	TRUE
6	116254080	116254020	-	26	109	59	4056	0.238532	TGACT	0.343434	5	>50	>200	TSPYL4	TRUE
6	116254087	116254020	-	15	65	67	4056	0.230769	TGACT	0.343434	5	>50	>200	TSPYL4	TRUE
6	116254071	116254050	-	167	1470	21	4086	0.113605	GGACA	0.227273	8	21-25	>200	TSPYL4	TRUE
6	116254073	116254050	-	30	205	23	4086	0.146341	GGACA	0.227273	8	21-25	>200	TSPYL4	TRUE
6	116254075	116254050	-	63	314	25	4086	0.200637	GGACA	0.227273	8	21-25	>200	TSPYL4	TRUE
6	116254079	116254050	-	6	64	29	4086	0.09375	GGACA	0.227273	8	26-30	>200	TSPYL4	TRUE
6	116254080	116254050	-	44	285	30	4086	0.154386	GGACA	0.227273	8	26-30	>200	TSPYL4	TRUE
6	116254082	116254050	-	12	83	32	4086	0.144578	GGACA	0.227273	8	31-35	>200	TSPYL4	TRUE
6	116254084	116254050	-	23	144	34	4086	0.159722	GGACA	0.227273	8	31-35	>200	TSPYL4	TRUE
6	116254087	116254050	-	23	181	37	4086	0.127072	GGACA	0.227273	8	36-40	>200	TSPYL4	TRUE
6	116279926	116279924	-	102	2097	2	5066	0.0486409	AGACT	0.377358	9	0-5	>200	TSPYL1	FALSE
6	116279927	116279924	-	204	1896	3	5066	0.107595	AGACT	0.377358	9	0-5	>200	TSPYL1	FALSE
6	116279929	116279924	-	37	337	5	5066	0.109792	AGACT	0.377358	9	0-5	>200	TSPYL1	FALSE
6	116279930	116279924	-	636	6027	6	5066	0.105525	AGACT	0.377358	9	6-10	>200	TSPYL1	FALSE
6	116279931	116279924	-	7	58	7	5066	0.12069	AGACT	0.377358	9	6-10	>200	TSPYL1	FALSE
6	116279933	116279924	-	22	304	9	5066	0.0723684	AGACT	0.377358	9	6-10	>200	TSPYL1	FALSE
6	116279937	116279924	-	8	52	13	5066	0.153846	AGACT	0.377358	9	11-15	>200	TSPYL1	FALSE
6	116279938	116279924	-	55	423	14	5066	0.130024	AGACT	0.377358	9	11-15	>200	TSPYL1	FALSE
6	116279959	116279924	-	20	53	35	5066	0.377358	AGACT	0.377358	9	31-35	>200	TSPYL1	FALSE
6	117602511	117602508	-	4	183	3	504	0.0218579	GGACT	0.309524	6	0-5	>200	GOPC	TRUE
6	117602513	117602508	-	1	81	5	504	0.0123457	GGACT	0.309524	6	0-5	>200	GOPC	TRUE
6	117602515	117602508	-	38	607	7	504	0.062603	GGACT	0.309524	6	6-10	>200	GOPC	TRUE
6	117602518	117602508	-	5	60	10	504	0.0833333	GGACT	0.309524	6	6-10	>200	GOPC	TRUE
6	117602523	117602508	-	25	207	15	504	0.120773	GGACT	0.309524	6	11-15	>200	GOPC	TRUE
6	117602542	117602508	-	39	126	34	504	0.309524	GGACT	0.309524	6	31-35	>200	GOPC	TRUE
X	118116752	118116728	-	19	67	24	220	0.283582	GGACT	0.284974	3	21-25	>200	KLHL13	TRUE
X	118116767	118116728	-	55	193	39	220	0.284974	GGACT	0.284974	3	36-40	>200	KLHL13	TRUE
X	118116769	118116728	-	37	135	41	220	0.274074	GGACT	0.284974	3	41-45	>200	KLHL13	TRUE
10	118342281	118341913	-	174	408	26	357	0.426471	GGACT	0.426471	10	26-30	>200	FAM204A	TRUE
10	118342301	118341913	-	48	260	46	357	0.184615	GGACT	0.426471	10	46-50	>200	FAM204A	TRUE
10	118342306	118341913	-	23	371	51	357	0.0619946	GGACT	0.426471	10	>50	>200	FAM204A	TRUE
10	118342309	118341913	-	13	145	54	357	0.0896552	GGACT	0.426471	10	>50	>200	FAM204A	TRUE
10	118342312	118341913	-	11	84	57	357	0.130952	GGACT	0.426471	10	>50	>200	FAM204A	TRUE
10	118342315	118341913	-	8	112	60	357	0.0714286	GGACT	0.426471	10	>50	>200	FAM204A	TRUE
10	118342317	118341913	-	6	60	62	357	0.1	GGACT	0.426471	10	>50	>200	FAM204A	TRUE
10	118342318	118341913	-	29	252	63	357	0.115079	GGACT	0.426471	10	>50	>200	FAM204A	TRUE
10	118342320	118341913	-	25	195	65	357	0.128205	GGACT	0.426471	10	>50	>200	FAM204A	TRUE
10	118342324	118341913	-	11	61	69	357	0.180328	GGACT	0.426471	10	>50	>200	FAM204A	TRUE
12	124914822	124914798	-	12	72	24	211	0.166667	GGACT	0.238095	1	21-25	>200	UBC	TRUE
12	124914822	124914813	-	5	72	9	226	0.0694444	GGACA	0.329268	6	6-10	>200	UBC	TRUE
12	124914846	124914813	-	11	71	33	226	0.15493	GGACA	0.329268	6	31-35	>200	UBC	TRUE
12	124914848	124914813	-	24	167	35	226	0.143713	GGACA	0.329268	6	31-35	>200	UBC	TRUE
12	124914849	124914813	-	27	82	36	226	0.329268	GGACA	0.329268	6	36-40	>200	UBC	TRUE
12	124914851	124914813	-	29	181	38	226	0.160221	GGACA	0.329268	6	36-40	>200	UBC	TRUE
12	124914871	124914813	-	16	60	58	226	0.266667	GGACA	0.329268	6	>50	>200	UBC	TRUE
11	124953978	124953953	-	13	74	25	18031	0.175676	GGACT	0.409836	2	21-25	>200	CCDC15-DT	FALSE
11	124953991	124953953	-	50	122	38	18031	0.409836	GGACT	0.409836	2	36-40	>200	CCDC15-DT	FALSE
6	127343348	127330986	-	8	50	57	12350	0.16	GGACA	0.2	7	>50	>200	ECHDC1	TRUE
6	127343351	127330986	-	97	584	60	12350	0.166096	GGACA	0.2	7	>50	>200	ECHDC1	TRUE
6	127343354	127330986	-	25	166	63	12350	0.150602	GGACA	0.2	7	>50	>200	ECHDC1	TRUE
6	127343357	127330986	-	29	158	65	12350	0.183544	GGACA	0.2	7	>50	>200	ECHDC1	TRUE
6	127343358	127330986	-	76	508	66	12350	0.149606	GGACA	0.2	7	>50	>200	ECHDC1	TRUE
6	127343359	127330986	-	319	2051	67	12350	0.155534	GGACA	0.2	7	>50	>200	ECHDC1	TRUE
6	127343360	127330986	-	37	287	68	12350	0.12892	GGACA	0.2	7	>50	>200	ECHDC1	TRUE
3	127590732	127590730	-	2	93	2	153	0.0215054	GGACT	0.214286	4	0-5	<=200	TPRA1	FALSE
3	127590733	127590730	-	34	1354	3	153	0.0251108	GGACT	0.214286	4	0-5	<=200	TPRA1	FALSE
3	127590735	127590730	-	7	215	5	153	0.0325581	GGACT	0.214286	4	0-5	<=200	TPRA1	FALSE
3	127590755	127590730	-	13	116	25	153	0.112069	GGACT	0.214286	4	21-25	<=200	TPRA1	FALSE
3	127590755	127590747	-	14	116	8	136	0.12069	GGACT	0.424242	2	6-10	<=200	TPRA1	FALSE
3	127590769	127590747	-	28	66	22	136	0.424242	GGACT	0.424242	2	21-25	<=200	TPRA1	FALSE
4	129093562	129093538	-	57	382	24	395	0.149215	GGACT	0.211864	2	21-25	>200	SCLT1	TRUE
4	129093568	129093538	-	25	118	30	395	0.211864	GGACT	0.211864	2	26-30	>200	SCLT1	TRUE
3	130746766	130746752	-	6	56	14	434	0.107143	GGACT	0.571429	12	11-15	>200	PIK3R4	TRUE
3	130746768	130746752	-	7	76	16	434	0.0921053	GGACT	0.571429	12	16-20	>200	PIK3R4	TRUE
3	130746773	130746752	-	38	212	21	434	0.179245	GGACT	0.571429	12	21-25	>200	PIK3R4	TRUE
3	130746777	130746752	-	88	390	25	434	0.225641	GGACT	0.571429	12	21-25	>200	PIK3R4	TRUE
3	130746780	130746752	-	11	77	28	434	0.142857	GGACT	0.571429	12	26-30	>200	PIK3R4	TRUE
3	130746782	130746752	-	20	82	30	434	0.243902	GGACT	0.571429	12	26-30	>200	PIK3R4	TRUE
3	130746794	130746752	-	64	136	42	434	0.470588	GGACT	0.571429	12	41-45	>200	PIK3R4	TRUE
3	130746795	130746752	-	48	90	43	434	0.533333	GGACT	0.571429	12	41-45	>200	PIK3R4	TRUE
3	130746798	130746752	-	36	67	46	434	0.537313	GGACT	0.571429	12	46-50	>200	PIK3R4	TRUE
3	130746803	130746752	-	56	98	51	434	0.571429	GGACT	0.571429	12	>50	>200	PIK3R4	TRUE
3	130746804	130746752	-	59	140	52	434	0.421429	GGACT	0.571429	12	>50	>200	PIK3R4	TRUE
3	130746806	130746752	-	32	64	54	434	0.5	GGACT	0.571429	12	>50	>200	PIK3R4	TRUE
2	131492717	131492713	-	19	424	4	506	0.0448113	TGACT	0.695652	18	0-5	>200	MZT2A	TRUE
2	131492721	131492713	-	42	597	8	506	0.0703518	TGACT	0.695652	18	6-10	>200	MZT2A	TRUE
2	131492723	131492713	-	8	86	10	506	0.0930233	TGACT	0.695652	18	6-10	>200	MZT2A	TRUE
2	131492725	131492713	-	8	166	12	506	0.0481928	TGACT	0.695652	18	11-15	>200	MZT2A	TRUE
2	131492726	131492713	-	41	551	13	506	0.0744102	TGACT	0.695652	18	11-15	>200	MZT2A	TRUE
2	131492732	131492713	-	8	55	19	506	0.145455	TGACT	0.695652	18	16-20	>200	MZT2A	TRUE
2	131492734	131492713	-	76	591	21	506	0.128596	TGACT	0.695652	18	21-25	>200	MZT2A	TRUE
2	131492736	131492713	-	55	449	23	506	0.122494	TGACT	0.695652	18	21-25	>200	MZT2A	TRUE
2	131492738	131492713	-	87	551	25	506	0.157895	TGACT	0.695652	18	21-25	>200	MZT2A	TRUE
2	131492741	131492713	-	13	110	28	506	0.118182	TGACT	0.695652	18	26-30	>200	MZT2A	TRUE
2	131492742	131492713	-	18	64	29	506	0.28125	TGACT	0.695652	18	26-30	>200	MZT2A	TRUE
2	131492743	131492713	-	47	200	30	506	0.235	TGACT	0.695652	18	26-30	>200	MZT2A	TRUE
2	131492744	131492713	-	73	425	31	506	0.171765	TGACT	0.695652	18	31-35	>200	MZT2A	TRUE
2	131492745	131492713	-	71	359	32	506	0.197772	TGACT	0.695652	18	31-35	>200	MZT2A	TRUE
2	131492746	131492713	-	425	2051	33	506	0.207216	TGACT	0.695652	18	31-35	>200	MZT2A	TRUE
2	131492751	131492713	-	80	261	38	506	0.306513	TGACT	0.695652	18	36-40	>200	MZT2A	TRUE
2	131492753	131492713	-	34	83	40	506	0.409639	TGACT	0.695652	18	36-40	>200	MZT2A	TRUE
2	131492767	131492713	-	96	138	54	506	0.695652	TGACT	0.695652	18	>50	>200	MZT2A	TRUE
X	131830613	131830610	-	2	106	3	28	0.0188679	GGACC	0.333333	2	0-5	<=200	FIRRE	FALSE
X	131830620	131830610	-	0	88	10	25	0	GGACC	0.333333	2	6-10	<=200	FIRRE	FALSE
10	132331849	132331793	-	11	54	56	357	0.203704	AGACC	0.203704	1	>50	>200	STK32C	FALSE
10	132965128	132965075	-	20	79	53	22	0.253165	TGACT	0.253165	1	>50	<=200	LINC01166	TRUE
5	133026552	133026548	-	1	102	4	51	0.00980392	TGACC	0.228782	4	0-5	<=200	ZCCHC10	FALSE
5	133026555	133026548	-	35	657	7	51	0.0532725	TGACC	0.228782	4	6-10	<=200	ZCCHC10	FALSE
5	133026556	133026548	-	0	67	8	51	0	TGACC	0.228782	4	6-10	<=200	ZCCHC10	FALSE
5	133026571	133026548	-	62	271	23	51	0.228782	TGACC	0.228782	4	21-25	<=200	ZCCHC10	FALSE
5	133051893	133051856	-	30	52	37	2	0.576923	GGACT	0.625	1	36-40	<=200	ENSG00000286408	FALSE
3	134485979	134482900	-	14	81	59	3052	0.17284	GGACA	0.212389	3	>50	>200	ANAPC13	FALSE
3	134485985	134482900	-	105	521	65	3052	0.201536	GGACA	0.212389	3	>50	>200	ANAPC13	FALSE
3	134485987	134482900	-	24	113	67	3052	0.212389	GGACA	0.212389	3	>50	>200	ANAPC13	FALSE
X	134549215	134549186	-	9	50	29	2	0.18	GGACT	0.302326	1	26-30	<=200	LINC00629	FALSE
5	135034223	135034221	-	7	176	2	281	0.0397727	AGACT	0.394366	8	0-5	>200	PITX1	TRUE
5	135034228	135034221	-	77	794	7	281	0.0969773	AGACT	0.394366	8	6-10	>200	PITX1	TRUE
5	135034233	135034221	-	16	140	12	281	0.114286	AGACT	0.394366	8	11-15	>200	PITX1	TRUE
5	135034236	135034221	-	1	54	15	281	0.0185185	AGACT	0.394366	8	11-15	>200	PITX1	TRUE
5	135034245	135034221	-	9	84	24	281	0.107143	AGACT	0.394366	8	21-25	>200	PITX1	TRUE
5	135034249	135034221	-	18	148	28	281	0.121622	AGACT	0.394366	8	26-30	>200	PITX1	TRUE
5	135034254	135034221	-	15	77	33	281	0.194805	AGACT	0.394366	8	31-35	>200	PITX1	TRUE
5	135034256	135034221	-	28	71	35	281	0.394366	AGACT	0.394366	8	31-35	>200	PITX1	TRUE
X	135344007	135343999	-	20	99	8	2231	0.20202	GGACT	0.689243	8	6-10	>200	ZNF75D	TRUE
X	135344015	135343999	-	103	355	16	2231	0.290141	GGACT	0.689243	8	16-20	>200	ZNF75D	TRUE
X	135344024	135343999	-	77	182	25	2231	0.423077	GGACT	0.689243	8	21-25	>200	ZNF75D	TRUE
X	135344028	135343999	-	34	71	29	2231	0.478873	GGACT	0.689243	8	26-30	>200	ZNF75D	TRUE
X	135344034	135343999	-	394	661	35	2231	0.596067	GGACT	0.689243	8	31-35	>200	ZNF75D	TRUE
X	135344037	135343999	-	209	343	38	2231	0.609329	GGACT	0.689243	8	36-40	>200	ZNF75D	TRUE
X	135344042	135343999	-	173	251	43	2231	0.689243	GGACT	0.689243	8	41-45	>200	ZNF75D	TRUE
X	135344048	135343999	-	54	92	49	2231	0.586957	GGACT	0.689243	8	46-50	>200	ZNF75D	TRUE
7	135728219	135728197	-	97	431	22	799	0.225058	GGACT	0.295455	1	21-25	>200	SLC13A4	TRUE
7	139109435	139109408	-	35	174	27	384	0.201149	GGACA	0.201149	1	26-30	>200	ZC3HAV1	TRUE
5	140401401	140401385	-	327	1863	16	15	0.175523	TGACT	0.419355	2	16-20	<=200	ANKHD1-DT	FALSE
5	140401412	140401385	-	26	62	27	4	0.419355	TGACT	0.419355	2	26-30	<=200	ANKHD1-DT	FALSE
5	140402511	140402499	-	20	129	12	20	0.155039	GGACT	0.304348	1	11-15	<=200	ANKHD1	FALSE
8	144853017	144852974	-	11	67	43	19	0.164179	GGACA	0.247312	3	41-45	<=200	COMMD5	FALSE
8	144853019	144852974	-	8	53	45	19	0.150943	GGACA	0.247312	3	41-45	<=200	COMMD5	FALSE
8	144853029	144852974	-	23	93	55	19	0.247312	GGACA	0.247312	3	>50	<=200	COMMD5	FALSE
3	149752458	149752453	-	9	180	5	75	0.05	GGACA	0.2	18	0-5	<=200	COMMD2	FALSE
3	149752462	149752453	-	7	61	9	75	0.114754	GGACA	0.2	18	6-10	<=200	COMMD2	FALSE
3	149752463	149752453	-	3	101	10	75	0.029703	GGACA	0.2	18	6-10	<=200	COMMD2	FALSE
3	149752464	149752453	-	43	933	11	75	0.0460879	GGACA	0.2	18	11-15	<=200	COMMD2	FALSE
3	149752466	149752453	-	64	1533	13	75	0.0417482	GGACA	0.2	18	11-15	<=200	COMMD2	FALSE
3	149752467	149752453	-	9	93	14	75	0.0967742	GGACA	0.2	18	11-15	<=200	COMMD2	FALSE
3	149752468	149752453	-	203	3370	15	75	0.0602374	GGACA	0.2	18	11-15	<=200	COMMD2	FALSE
3	149752469	149752453	-	29	522	16	75	0.0555556	GGACA	0.2	18	16-20	<=200	COMMD2	FALSE
3	149752471	149752453	-	34	811	18	75	0.0419236	GGACA	0.2	18	16-20	<=200	COMMD2	FALSE
3	149752474	149752453	-	61	1060	21	75	0.0575472	GGACA	0.2	18	21-25	<=200	COMMD2	FALSE
3	149752480	149752453	-	13	359	27	75	0.0362117	GGACA	0.2	18	26-30	<=200	COMMD2	FALSE
3	149752483	149752453	-	15	384	30	75	0.0390625	GGACA	0.2	18	26-30	<=200	COMMD2	FALSE
3	149752487	149752453	-	9	106	34	75	0.0849057	GGACA	0.2	18	31-35	<=200	COMMD2	FALSE
3	149752488	149752453	-	29	505	35	75	0.0574257	GGACA	0.2	18	31-35	<=200	COMMD2	FALSE
3	149752489	149752453	-	69	1018	36	75	0.06778	GGACA	0.2	18	36-40	<=200	COMMD2	FALSE
3	149752491	149752453	-	15	202	38	75	0.0742574	GGACA	0.2	18	36-40	<=200	COMMD2	FALSE
3	149752495	149752453	-	5	103	42	75	0.0485437	GGACA	0.2	18	41-45	<=200	COMMD2	FALSE
3	149752498	149752453	-	5	54	45	75	0.0925926	GGACA	0.2	18	41-45	<=200	COMMD2	FALSE
1	150067619	150067578	-	23	60	41	10	0.383333	GGACT	0.383333	1	41-45	<=200	ENSG00000285184	TRUE
1	150236007	150236003	-	12	62	4	73	0.193548	GGACA	0.206897	6	0-5	<=200	ANP32E	FALSE
1	150236012	150236003	-	33	173	9	73	0.190751	GGACA	0.206897	6	6-10	<=200	ANP32E	FALSE
1	150236023	150236003	-	12	58	20	73	0.206897	GGACA	0.206897	6	16-20	<=200	ANP32E	FALSE
1	150236025	150236003	-	11	81	22	73	0.135802	GGACA	0.206897	6	21-25	<=200	ANP32E	FALSE
1	150236027	150236003	-	6	96	24	73	0.0625	GGACA	0.206897	6	21-25	<=200	ANP32E	FALSE
1	150236029	150236003	-	4	84	26	73	0.047619	GGACA	0.206897	6	26-30	<=200	ANP32E	FALSE
4	151014786	151014738	-	7	59	48	464	0.118644	GGACC	0.2	1	46-50	>200	LRBA	TRUE
7	151080793	151080782	-	9	57	11	97	0.157895	GGACT	0.302326	8	11-15	<=200	FASTK	FALSE
7	151080795	151080782	-	6	55	13	97	0.109091	GGACT	0.302326	8	11-15	<=200	FASTK	FALSE
7	151080798	151080782	-	13	288	16	97	0.0451389	GGACT	0.302326	8	16-20	<=200	FASTK	FALSE
7	151080801	151080782	-	13	297	19	97	0.043771	GGACT	0.302326	8	16-20	<=200	FASTK	FALSE
7	151080805	151080782	-	68	458	23	97	0.148472	GGACT	0.302326	8	21-25	<=200	FASTK	FALSE
7	151080809	151080782	-	179	1350	27	97	0.132593	GGACT	0.302326	8	26-30	<=200	FASTK	FALSE
7	151080812	151080782	-	9	57	30	97	0.157895	GGACT	0.302326	8	26-30	<=200	FASTK	FALSE
7	151080813	151080782	-	54	279	31	97	0.193548	GGACT	0.302326	8	31-35	<=200	FASTK	FALSE
7	151083250	151083245	-	15	184	5	70	0.0815217	AGACT	0.339286	2	0-5	<=200	TMUB1	TRUE
7	151083269	151083245	-	19	56	24	70	0.339286	AGACT	0.339286	2	21-25	<=200	TMUB1	TRUE
1	151165852	151165829	-	7	97	23	82	0.0721649	GGACA	0.233333	6	21-25	<=200	LYSMD1	FALSE
1	151165858	151165829	-	19	189	29	82	0.100529	GGACA	0.233333	6	26-30	<=200	LYSMD1	FALSE
1	151165860	151165829	-	24	388	31	82	0.0618557	GGACA	0.233333	6	31-35	<=200	LYSMD1	FALSE
1	151165872	151165829	-	12	116	43	82	0.103448	GGACA	0.233333	6	41-45	<=200	LYSMD1	FALSE
1	151165878	151165829	-	8	64	49	82	0.125	GGACA	0.233333	6	46-50	<=200	LYSMD1	FALSE
1	151165894	151165829	-	28	120	65	82	0.233333	GGACA	0.233333	6	>50	<=200	LYSMD1	FALSE
6	152983568	152983550	-	12	55	18	316	0.218182	GGACT	0.382353	4	16-20	>200	FBXO5	TRUE
6	152983577	152983550	-	52	136	27	316	0.382353	GGACT	0.382353	4	26-30	>200	FBXO5	TRUE
6	152983579	152983550	-	118	351	29	316	0.336182	GGACT	0.382353	4	26-30	>200	FBXO5	TRUE
6	152983581	152983550	-	19	66	31	316	0.287879	GGACT	0.382353	4	31-35	>200	FBXO5	TRUE
2	153478706	153478702	-	14	66	4	1364	0.212121	GGACT	0.678571	2	0-5	>200	RPRM	TRUE
2	153478762	153478702	-	114	168	60	1364	0.678571	GGACT	0.678571	2	>50	>200	RPRM	TRUE
X	153724349	153723229	-	11	123	75	1105	0.0894309	GGACT	0.24	2	>50	>200	BCAP31	FALSE
X	153724354	153723229	-	11	156	80	1105	0.0705128	GGACT	0.24	2	>50	>200	BCAP31	FALSE
X	154019897	154019886	-	26	63	11	209	0.412698	GGACC	0.412698	7	11-15	>200	IRAK1	FALSE
X	154019901	154019886	-	17	218	15	209	0.0779817	GGACC	0.412698	7	11-15	>200	IRAK1	FALSE
X	154019902	154019886	-	24	384	16	209	0.0625	GGACC	0.412698	7	16-20	>200	IRAK1	FALSE
X	154019904	154019886	-	10	115	18	209	0.0869565	GGACC	0.412698	7	16-20	>200	IRAK1	FALSE
X	154019905	154019886	-	9	103	19	209	0.0873786	GGACC	0.412698	7	16-20	>200	IRAK1	FALSE
X	154019906	154019886	-	30	464	20	209	0.0646552	GGACC	0.412698	7	16-20	>200	IRAK1	FALSE
X	154019907	154019886	-	10	163	21	209	0.0613497	GGACC	0.412698	7	21-25	>200	IRAK1	FALSE
1	154936863	154936861	-	0	124	2	270	0	GGACA	0.479769	5	0-5	>200	PMVK	TRUE
1	154936873	154936861	-	20	493	12	270	0.040568	GGACA	0.479769	5	11-15	>200	PMVK	TRUE
1	154936887	154936861	-	7	65	26	270	0.107692	GGACA	0.479769	5	26-30	>200	PMVK	TRUE
1	154936908	154936861	-	21	89	47	270	0.235955	GGACA	0.479769	5	46-50	>200	PMVK	TRUE
1	154936924	154936861	-	83	173	62	270	0.479769	GGACA	0.479769	5	>50	>200	PMVK	TRUE
1	154936997	154936970	-	29	113	27	379	0.256637	GGACT	0.35	1	26-30	>200	PMVK	FALSE
1	155140505	155140211	-	15	63	49	280	0.238095	GGACT	0.238095	1	46-50	>200	DPM3	FALSE
7	155457126	155457118	-	4	68	8	24	0.0588235	GGACT	0.214286	5	6-10	<=200	EN2-DT	FALSE
7	155457143	155457118	-	10	85	25	6	0.117647	GGACT	0.214286	5	21-25	<=200	EN2-DT	FALSE
7	155457146	155457118	-	18	108	28	3	0.166667	GGACT	0.214286	5	26-30	<=200	EN2-DT	FALSE
7	155457149	155457118	-	10	64	31	1	0.15625	GGACT	0.214286	5	31-35	<=200	EN2-DT	FALSE
7	155457155	155457118	-	18	84	37	6	0.214286	GGACT	0.214286	5	36-40	<=200	EN2-DT	FALSE
1	156082465	156082403	-	37	86	62	858	0.430233	GGACT	0.430233	1	>50	>200	MEX3A	TRUE
1	156728432	156727742	-	52	113	45	673	0.460177	GGACA	0.511765	6	41-45	>200	ISG20L2	TRUE
1	156728433	156727742	-	87	170	46	673	0.511765	GGACA	0.511765	6	46-50	>200	ISG20L2	TRUE
1	156728438	156727742	-	67	162	51	673	0.41358	GGACA	0.511765	6	>50	>200	ISG20L2	TRUE
1	156728439	156727742	-	61	151	52	673	0.403974	GGACA	0.511765	6	>50	>200	ISG20L2	TRUE
1	156728445	156727742	-	43	133	58	673	0.323308	GGACA	0.511765	6	>50	>200	ISG20L2	TRUE
1	156728447	156727742	-	30	84	60	673	0.357143	GGACA	0.511765	6	>50	>200	ISG20L2	TRUE
4	158671859	158671857	-	1	54	2	241	0.0185185	AGACA	0.288288	21	0-5	>200	C4orf46	TRUE
4	158671860	158671857	-	0	53	3	241	0	AGACA	0.288288	21	0-5	>200	C4orf46	TRUE
4	158671861	158671857	-	3	63	4	241	0.047619	AGACA	0.288288	21	0-5	>200	C4orf46	TRUE
4	158671862	158671857	-	17	653	5	241	0.0260337	AGACA	0.288288	21	0-5	>200	C4orf46	TRUE
4	158671865	158671857	-	0	53	8	241	0	AGACA	0.288288	21	6-10	>200	C4orf46	TRUE
4	158671866	158671857	-	5	148	9	241	0.0337838	AGACA	0.288288	21	6-10	>200	C4orf46	TRUE
4	158671868	158671857	-	8	463	11	241	0.0172786	AGACA	0.288288	21	11-15	>200	C4orf46	TRUE
4	158671869	158671857	-	21	728	12	241	0.0288462	AGACA	0.288288	21	11-15	>200	C4orf46	TRUE
4	158671870	158671857	-	60	1262	13	241	0.0475436	AGACA	0.288288	21	11-15	>200	C4orf46	TRUE
4	158671872	158671857	-	89	1676	15	241	0.0531026	AGACA	0.288288	21	11-15	>200	C4orf46	TRUE
4	158671874	158671857	-	3	69	17	241	0.0434783	AGACA	0.288288	21	16-20	>200	C4orf46	TRUE
4	158671876	158671857	-	6	85	19	241	0.0705882	AGACA	0.288288	21	16-20	>200	C4orf46	TRUE
4	158671879	158671857	-	9	70	22	241	0.128571	AGACA	0.288288	21	21-25	>200	C4orf46	TRUE
4	158671881	158671857	-	8	163	24	241	0.0490798	AGACA	0.288288	21	21-25	>200	C4orf46	TRUE
4	158671882	158671857	-	266	2473	25	241	0.107562	AGACA	0.288288	21	21-25	>200	C4orf46	TRUE
4	158671886	158671857	-	4	63	29	241	0.0634921	AGACA	0.288288	21	26-30	>200	C4orf46	TRUE
4	158671887	158671857	-	13	102	30	241	0.127451	AGACA	0.288288	21	26-30	>200	C4orf46	TRUE
4	158671889	158671857	-	3	63	32	241	0.047619	AGACA	0.288288	21	31-35	>200	C4orf46	TRUE
4	158671892	158671857	-	40	228	35	241	0.175439	AGACA	0.288288	21	31-35	>200	C4orf46	TRUE
4	158671899	158671857	-	27	141	42	241	0.191489	AGACA	0.288288	21	41-45	>200	C4orf46	TRUE
4	158671902	158671857	-	32	111	44	241	0.288288	AGACA	0.288288	21	41-45	>200	C4orf46	TRUE
1	161154127	161154109	-	58	250	18	13	0.232	GGACT	0.580645	7	16-20	<=200	ENSG00000224985	TRUE
1	161154129	161154109	-	198	697	20	11	0.284075	GGACT	0.580645	7	16-20	<=200	ENSG00000224985	TRUE
1	161154135	161154109	-	315	858	26	5	0.367133	GGACT	0.580645	7	26-30	<=200	ENSG00000224985	TRUE
1	161154137	161154109	-	63	136	28	3	0.463235	GGACT	0.580645	7	26-30	<=200	ENSG00000224985	TRUE
1	161154142	161154109	-	256	613	33	2	0.417618	GGACT	0.580645	7	31-35	<=200	ENSG00000224985	TRUE
1	161154154	161154109	-	305	542	45	13	0.562731	GGACT	0.580645	7	41-45	<=200	ENSG00000224985	TRUE
1	161154161	161154109	-	90	155	52	20	0.580645	GGACT	0.580645	7	>50	<=200	ENSG00000224985	TRUE
1	161154142	161154140	-	12	739	2	29	0.0162382	AGACT	0.37037	7	0-5	<=200	ENSG00000224985	FALSE
1	161154154	161154140	-	59	959	14	18	0.0615224	AGACT	0.37037	7	11-15	<=200	ENSG00000224985	FALSE
1	161154160	161154140	-	7	83	20	13	0.0843373	AGACT	0.37037	7	16-20	<=200	ENSG00000224985	FALSE
1	161154161	161154140	-	44	351	21	11	0.125356	AGACT	0.37037	7	21-25	<=200	ENSG00000224985	FALSE
1	161154170	161154140	-	16	69	30	6	0.231884	AGACT	0.37037	7	26-30	<=200	ENSG00000224985	FALSE
1	161154171	161154140	-	22	90	31	1	0.244444	AGACT	0.37037	7	31-35	<=200	ENSG00000224985	FALSE
1	161154175	161154140	-	25	73	35	4	0.342466	AGACT	0.37037	7	31-35	<=200	ENSG00000224985	FALSE
5	163460077	163460058	-	25	138	19	196	0.181159	GGACT	0.315217	10	16-20	<=200	NUDCD2	TRUE
5	163460079	163460058	-	13	82	21	196	0.158537	GGACT	0.315217	10	21-25	<=200	NUDCD2	TRUE
5	163460080	163460058	-	17	95	22	196	0.178947	GGACT	0.315217	10	21-25	<=200	NUDCD2	TRUE
5	163460089	163460058	-	44	161	31	196	0.273292	GGACT	0.315217	10	31-35	<=200	NUDCD2	TRUE
5	163460090	163460058	-	29	92	32	196	0.315217	GGACT	0.315217	10	31-35	<=200	NUDCD2	TRUE
5	163460100	163460058	-	58	192	42	196	0.302083	GGACT	0.315217	10	41-45	<=200	NUDCD2	TRUE
5	163460102	163460058	-	29	104	44	196	0.278846	GGACT	0.315217	10	41-45	<=200	NUDCD2	TRUE
5	163460107	163460058	-	18	114	49	196	0.157895	GGACT	0.315217	10	46-50	<=200	NUDCD2	TRUE
5	163460110	163460058	-	14	66	52	196	0.212121	GGACT	0.315217	10	>50	<=200	NUDCD2	TRUE
5	163460112	163460058	-	12	50	54	196	0.24	GGACT	0.315217	10	>50	<=200	NUDCD2	TRUE
3	165196384	165196379	-	12	50	5	213	0.24	GGACT	0.24	1	0-5	>200	SLITRK3	FALSE
6	166382909	166382905	-	13	607	4	99	0.0214168	GGACC	0.2	10	0-5	<=200	MPC1	FALSE
6	166382915	166382905	-	13	262	10	99	0.0496183	GGACC	0.2	10	6-10	<=200	MPC1	FALSE
6	166382918	166382905	-	6	143	13	99	0.041958	GGACC	0.2	10	11-15	<=200	MPC1	FALSE
6	166382921	166382905	-	4	50	16	99	0.08	GGACC	0.2	10	16-20	<=200	MPC1	FALSE
6	166382934	166382905	-	19	213	29	99	0.0892019	GGACC	0.2	10	26-30	<=200	MPC1	FALSE
6	166382936	166382905	-	14	113	31	99	0.123894	GGACC	0.2	10	31-35	<=200	MPC1	FALSE
6	166382937	166382905	-	319	4934	32	99	0.0646534	GGACC	0.2	10	31-35	<=200	MPC1	FALSE
6	166382940	166382905	-	206	3615	35	99	0.0569848	GGACC	0.2	10	31-35	<=200	MPC1	FALSE
6	166382942	166382905	-	12	217	37	99	0.0552995	GGACC	0.2	10	36-40	<=200	MPC1	FALSE
6	166382945	166382905	-	6	105	40	99	0.0571429	GGACC	0.2	10	36-40	<=200	MPC1	FALSE
6	169751572	169751525	-	34	102	47	186	0.333333	GGACT	0.333333	1	46-50	<=200	DYNLT2	TRUE
6	170553206	170553202	-	6	65	4	72	0.0923077	AGACT	0.225895	21	0-5	<=200	PSMB1	TRUE
6	170553220	170553202	-	7	104	18	72	0.0673077	AGACT	0.225895	21	16-20	<=200	PSMB1	TRUE
6	170553222	170553202	-	5	93	20	72	0.0537634	AGACT	0.225895	21	16-20	<=200	PSMB1	TRUE
6	170553224	170553202	-	6	121	22	72	0.0495868	AGACT	0.225895	21	21-25	<=200	PSMB1	TRUE
6	170553240	170553202	-	7	110	38	72	0.0636364	AGACT	0.225895	21	36-40	<=200	PSMB1	TRUE
6	170553243	170553202	-	52	537	41	72	0.0968343	AGACT	0.225895	21	41-45	<=200	PSMB1	TRUE
6	170553245	170553202	-	133	1464	43	72	0.090847	AGACT	0.225895	21	41-45	<=200	PSMB1	TRUE
6	170553247	170553202	-	14	118	45	72	0.118644	AGACT	0.225895	21	41-45	<=200	PSMB1	TRUE
6	170553251	170553202	-	31	286	49	72	0.108392	AGACT	0.225895	21	46-50	<=200	PSMB1	TRUE
6	170553253	170553202	-	45	407	51	72	0.110565	AGACT	0.225895	21	>50	<=200	PSMB1	TRUE
6	170553257	170553202	-	36	385	55	72	0.0935065	AGACT	0.225895	21	>50	<=200	PSMB1	TRUE
6	170553259	170553202	-	12	107	57	72	0.11215	AGACT	0.225895	21	>50	<=200	PSMB1	TRUE
6	170553263	170553202	-	14	142	61	72	0.0985915	AGACT	0.225895	21	>50	<=200	PSMB1	TRUE
6	170553265	170553202	-	15	112	63	72	0.133929	AGACT	0.225895	21	>50	<=200	PSMB1	TRUE
6	170553268	170553202	-	9	74	66	72	0.121622	AGACT	0.225895	21	>50	<=200	PSMB1	TRUE
6	170553272	170553202	-	105	779	70	72	0.134788	AGACT	0.225895	21	>50	<=200	PSMB1	TRUE
6	170553275	170553202	-	109	682	73	72	0.159824	AGACT	0.225895	21	>50	<=200	PSMB1	TRUE
6	170553277	170553202	-	11	53	75	72	0.207547	AGACT	0.225895	21	>50	<=200	PSMB1	TRUE
6	170553279	170553202	-	19	105	77	72	0.180952	AGACT	0.225895	21	>50	<=200	PSMB1	TRUE
6	170553280	170553202	-	95	485	78	72	0.195876	AGACT	0.225895	21	>50	<=200	PSMB1	TRUE
6	170553282	170553202	-	82	363	80	72	0.225895	AGACT	0.225895	21	>50	<=200	PSMB1	TRUE
5	172771193	172771188	-	11	146	5	602	0.0753425	GGACA	0.428571	4	0-5	>200	DUSP1	TRUE
5	172771195	172771188	-	172	1298	7	602	0.132512	GGACA	0.428571	4	6-10	>200	DUSP1	TRUE
5	172771198	172771188	-	33	314	10	602	0.105096	GGACA	0.428571	4	6-10	>200	DUSP1	TRUE
5	172771226	172771188	-	33	77	38	602	0.428571	GGACA	0.428571	4	36-40	>200	DUSP1	TRUE
2	174847549	174847520	-	17	82	29	199	0.207317	GGACA	0.590909	2	26-30	<=200	CHN1	FALSE
2	174847566	174847520	-	37	100	46	199	0.37	GGACA	0.590909	2	46-50	<=200	CHN1	FALSE
5	175968269	175968266	-	24	850	3	324	0.0282353	GGACT	0.227273	4	0-5	>200	THOC3	FALSE
5	175968272	175968266	-	6	110	6	324	0.0545455	GGACT	0.227273	4	6-10	>200	THOC3	FALSE
5	175968289	175968266	-	11	68	23	324	0.161765	GGACT	0.227273	4	21-25	>200	THOC3	FALSE
5	175968306	175968266	-	9	75	40	324	0.12	GGACT	0.227273	4	36-40	>200	THOC3	FALSE
5	176388685	176388656	-	12	54	29	223	0.222222	GGACT	0.222222	1	26-30	>200	NOP16	FALSE
5	178232786	178232771	-	3	141	15	279	0.0212766	GGACT	0.25	3	11-15	>200	PHYKPL	TRUE
5	178232800	178232771	-	6	50	29	279	0.12	GGACT	0.25	3	26-30	>200	PHYKPL	TRUE
5	178232802	178232771	-	19	103	31	279	0.184466	GGACT	0.25	3	31-35	>200	PHYKPL	TRUE
2	180007323	180007314	-	3	52	9	244	0.0576923	GGACT	0.5	7	6-10	>200	CWC22	FALSE
2	180007326	180007314	-	4	121	12	244	0.0330579	GGACT	0.5	7	11-15	>200	CWC22	FALSE
2	180007332	180007314	-	11	118	18	244	0.0932203	GGACT	0.5	7	16-20	>200	CWC22	FALSE
2	180007335	180007314	-	65	307	21	244	0.211726	GGACT	0.5	7	21-25	>200	CWC22	FALSE
2	180007343	180007314	-	19	56	29	244	0.339286	GGACT	0.5	7	26-30	>200	CWC22	FALSE
2	180007344	180007314	-	48	134	30	244	0.358209	GGACT	0.5	7	26-30	>200	CWC22	FALSE
2	180007361	180007314	-	32	64	47	244	0.5	GGACT	0.5	7	46-50	>200	CWC22	FALSE
5	180072130	180072099	-	35	160	31	643	0.21875	GGACT	0.21875	3	31-35	>200	RNF130	TRUE
5	180072132	180072099	-	12	60	33	643	0.2	GGACT	0.21875	3	31-35	>200	RNF130	TRUE
5	180072134	180072099	-	45	218	35	643	0.206422	GGACT	0.21875	3	31-35	>200	RNF130	TRUE
1	180502818	180502790	-	45	164	28	745	0.27439	GGACT	0.592857	4	26-30	>200	ACBD6	TRUE
1	180502850	180502790	-	90	172	60	745	0.523256	GGACT	0.592857	4	>50	>200	ACBD6	TRUE
1	180502852	180502790	-	102	208	61	745	0.490385	GGACT	0.592857	4	>50	>200	ACBD6	TRUE
1	180502854	180502790	-	83	140	64	745	0.592857	GGACT	0.592857	4	>50	>200	ACBD6	TRUE
1	184037728	184037673	-	25	87	55	578	0.287356	GGACT	0.287356	1	>50	>200	COLGALT2	TRUE
3	184248890	184248884	-	9	129	6	102	0.0697674	GGACT	0.302326	1	6-10	<=200	ALG3	FALSE
3	184712042	184712038	-	8	89	4	1674	0.0898876	GGACT	0.474747	4	0-5	>200	MAGEF1	TRUE
3	184712062	184712038	-	47	99	24	1674	0.474747	GGACT	0.474747	4	21-25	>200	MAGEF1	TRUE
3	184712063	184712038	-	22	66	25	1674	0.333333	GGACT	0.474747	4	21-25	>200	MAGEF1	TRUE
3	184712064	184712038	-	250	759	26	1674	0.329381	GGACT	0.474747	4	26-30	>200	MAGEF1	TRUE
3	194672451	194672436	-	7	105	15	372	0.0666667	GGACC	0.245283	4	11-15	>200	LSG1	FALSE
3	194672453	194672436	-	4	92	17	372	0.0434783	GGACC	0.245283	4	16-20	>200	LSG1	FALSE
3	194672463	194672436	-	10	68	27	372	0.147059	GGACC	0.245283	4	26-30	>200	LSG1	FALSE
3	194672481	194672436	-	13	53	45	372	0.245283	GGACC	0.245283	4	41-45	>200	LSG1	FALSE
2	199459311	199459279	-	10	53	32	1940	0.188679	GGACC	0.238095	1	31-35	>200	SATB2	TRUE
1	200620709	200620696	-	6	99	13	285	0.0606061	GGACT	0.226415	3	11-15	>200	KIF14	FALSE
1	200620721	200620696	-	10	133	25	285	0.075188	GGACT	0.226415	3	21-25	>200	KIF14	FALSE
1	200620751	200620696	-	12	53	55	285	0.226415	GGACT	0.226415	3	>50	>200	KIF14	FALSE
1	201829536	201829534	-	11	146	2	29	0.0753425	GGACT	0.688525	3	0-5	<=200	IPO9-AS1	TRUE
1	201829563	201829534	-	246	398	29	2	0.61809	GGACT	0.688525	3	26-30	<=200	IPO9-AS1	TRUE
1	201829585	201829534	-	42	61	51	18	0.688525	GGACT	0.688525	3	>50	<=200	IPO9-AS1	TRUE
1	212432744	212432707	-	6	82	37	17985	0.0731707	AGACT	0.208333	1	36-40	>200	ENSG00000287445	FALSE
1	212699965	212699950	-	5	59	15	277	0.0847458	GGACT	0.254902	2	11-15	>200	BATF3	FALSE
1	212699980	212699950	-	13	51	30	277	0.254902	GGACT	0.254902	2	26-30	>200	BATF3	FALSE
1	227318490	227318445	-	8	144	45	1440	0.0555556	GGACT	0.217391	2	41-45	>200	CDC42BPA	TRUE
1	227318492	227318445	-	112	951	47	1440	0.117771	GGACT	0.217391	2	46-50	>200	CDC42BPA	TRUE
2	230987361	230987307	-	37	78	54	23	0.474359	GGACT	0.474359	1	>50	<=200	SPATA3-AS1	FALSE
1	231337811	231337773	-	8	51	38	5020	0.156863	TGACA	0.302083	3	36-40	>200	EXOC8	TRUE
1	231337815	231337773	-	7	86	42	5020	0.0813953	TGACA	0.302083	3	41-45	>200	EXOC8	TRUE
1	231337852	231337773	-	29	96	79	5020	0.302083	TGACA	0.302083	3	>50	>200	EXOC8	TRUE
2	234497081	234497052	-	39	90	29	1040	0.433333	GGACT	0.433333	1	26-30	>200	ARL4C	TRUE
1	244862924	244862910	-	3	169	14	291	0.0177515	AGACT	0.211538	11	11-15	>200	HNRNPU	FALSE
1	244862930	244862910	-	11	323	20	291	0.0340557	AGACT	0.211538	11	16-20	>200	HNRNPU	FALSE
1	244862933	244862910	-	0	57	23	291	0	AGACT	0.211538	11	21-25	>200	HNRNPU	FALSE
1	244862936	244862910	-	4	60	26	291	0.0666667	AGACT	0.211538	11	26-30	>200	HNRNPU	FALSE
1	244862938	244862910	-	2	61	28	291	0.0327869	AGACT	0.211538	11	26-30	>200	HNRNPU	FALSE
1	244862939	244862910	-	16	375	29	291	0.0426667	AGACT	0.211538	11	26-30	>200	HNRNPU	FALSE
1	244862945	244862910	-	4	78	35	291	0.0512821	AGACT	0.211538	11	31-35	>200	HNRNPU	FALSE
1	244862950	244862910	-	14	130	40	291	0.107692	AGACT	0.211538	11	36-40	>200	HNRNPU	FALSE
1	244862959	244862910	-	12	83	49	291	0.144578	AGACT	0.211538	11	46-50	>200	HNRNPU	FALSE
1	244862970	244862910	-	12	139	60	291	0.0863309	AGACT	0.211538	11	>50	>200	HNRNPU	FALSE
1	244862972	244862910	-	11	52	62	291	0.211538	AGACT	0.211538	11	>50	>200	HNRNPU	FALSE
1	246566190	246566140	-	18	54	50	314	0.333333	GGACA	0.333333	1	46-50	>200	TFB2M	TRUE
1	248826680	248826676	-	7	131	4	841	0.0534351	GGACC	0.288889	1	0-5	>200	SH3BP5L	FALSE
1	248858590	248858554	-	39	104	36	42	0.375	TGACT	0.375	1	36-40	<=200	ZNF692	TRUE
19	632754	632796	+	26	63	42	7343	0.412698	GGACT	0.412698	1	41-45	>200	POLRMT	FALSE
19	633730	633788	+	26	62	58	6351	0.419355	GGACT	0.419355	1	>50	>200	POLRMT	TRUE
20	833715	833741	+	12	109	26	210	0.110092	GGACT	0.2	1	26-30	>200	FAM110A	FALSE
17	997136	997185	+	9	64	49	195	0.140625	AGACA	0.25	2	46-50	<=200	TIMM22	FALSE
17	997137	997185	+	5	76	48	195	0.0657895	AGACA	0.25	2	46-50	<=200	TIMM22	FALSE
1	1399564	1399623	+	8	53	59	25	0.150943	GGACT	0.2	1	>50	<=200	MRPL20-AS1	TRUE
6	1607935	1607972	+	19	81	37	5925	0.234568	AGACC	0.272727	2	36-40	>200	UNKNOWN	TRUE
6	1607938	1607972	+	84	308	34	5925	0.272727	AGACC	0.272727	2	31-35	>200	UNKNOWN	TRUE
6	1609906	1609970	+	30	66	64	3927	0.454545	AGACC	0.523364	10	>50	>200	FOXC1	TRUE
6	1609908	1609970	+	56	107	62	3927	0.523364	AGACC	0.523364	10	>50	>200	FOXC1	TRUE
6	1609913	1609970	+	30	87	56	3927	0.344828	AGACC	0.523364	10	>50	>200	FOXC1	TRUE
6	1609915	1609970	+	1404	3255	55	3927	0.431336	AGACC	0.523364	10	>50	>200	FOXC1	TRUE
6	1609917	1609970	+	171	447	53	3927	0.38255	AGACC	0.523364	10	>50	>200	FOXC1	TRUE
6	1609919	1609970	+	3376	8801	51	3927	0.383593	AGACC	0.523364	10	>50	>200	FOXC1	TRUE
6	1609920	1609970	+	36	77	50	3927	0.467532	AGACC	0.523364	10	46-50	>200	FOXC1	TRUE
6	1609927	1609970	+	241	735	43	3927	0.327891	AGACC	0.523364	10	41-45	>200	FOXC1	TRUE
6	1609939	1609970	+	39	108	31	3927	0.361111	AGACC	0.523364	10	31-35	>200	FOXC1	TRUE
6	1609950	1609970	+	16	71	20	3927	0.225352	AGACC	0.523364	10	16-20	>200	FOXC1	TRUE
4	1721553	1721584	+	5	62	31	59	0.0806452	GGACC	0.217391	1	31-35	<=200	TACC3	FALSE
19	1905399	1911901	+	73	191	52	6462	0.382199	GGACA	0.382199	1	>50	>200	SCAMP4	TRUE
19	2476127	2476189	+	851	1124	62	213	0.757117	GGACT	0.757117	1	>50	>200	GADD45B	TRUE
4	2536647	2536677	+	21	130	30	493	0.161538	GGACT	0.338983	4	26-30	>200	FAM193A	TRUE
4	2536667	2536677	+	20	59	10	493	0.338983	GGACT	0.338983	4	6-10	>200	FAM193A	TRUE
4	2536670	2536677	+	45	627	7	493	0.0717703	GGACT	0.338983	4	6-10	>200	FAM193A	TRUE
4	2536675	2536677	+	3	81	2	493	0.037037	GGACT	0.338983	4	0-5	>200	FAM193A	TRUE
4	2536670	2536707	+	41	375	37	463	0.109333	GGACT	0.2	4	36-40	>200	FAM193A	TRUE
4	2536675	2536707	+	10	60	32	463	0.166667	GGACT	0.2	4	31-35	>200	FAM193A	TRUE
4	2536677	2536707	+	6	69	30	463	0.0869565	GGACT	0.2	4	26-30	>200	FAM193A	TRUE
4	2536682	2536707	+	9	113	25	463	0.079646	GGACT	0.2	4	21-25	>200	FAM193A	TRUE
4	2962963	2962985	+	22	56	22	1137	0.392857	GGACT	0.45	1	21-25	>200	GRK4	FALSE
16	3401242	3401753	+	46	70	49	483	0.657143	TGACT	0.728571	2	46-50	>200	ZNF174	FALSE
16	3401251	3401753	+	51	70	40	483	0.728571	TGACT	0.728571	2	36-40	>200	ZNF174	FALSE
17	3723903	3723956	+	15	88	53	2743	0.170455	GGACC	0.290323	1	>50	>200	HASPIN	TRUE
3	4303304	4303335	+	87	209	31	191	0.416268	GGACT	0.419355	2	31-35	<=200	SETMAR	TRUE
3	4303332	4303335	+	17	275	3	191	0.0618182	GGACT	0.419355	2	0-5	<=200	SETMAR	TRUE
19	6372802	6372830	+	21	291	28	194	0.0721649	GGACT	0.20339	4	26-30	<=200	ALKBH7	FALSE
19	6372810	6372830	+	12	59	20	194	0.20339	GGACT	0.20339	4	16-20	<=200	ALKBH7	FALSE
19	6372815	6372830	+	6	237	15	194	0.0253165	GGACT	0.20339	4	11-15	<=200	ALKBH7	FALSE
19	6372817	6372830	+	1	65	13	194	0.0153846	GGACT	0.20339	4	11-15	<=200	ALKBH7	FALSE
4	6640658	6640680	+	27	104	22	28	0.259615	GGACT	0.259615	3	21-25	<=200	MRFAP1	FALSE
4	6640666	6640680	+	4	50	14	28	0.08	GGACT	0.259615	3	11-15	<=200	MRFAP1	FALSE
4	6640677	6640680	+	20	626	3	28	0.0319489	GGACT	0.259615	3	0-5	<=200	MRFAP1	FALSE
12	6970913	6970985	+	24	103	72	106	0.23301	GGACT	0.23301	1	>50	<=200	EMG1	FALSE
17	7024057	7024062	+	39	977	5	212	0.0399181	GGACT	0.35	2	0-5	>200	BCL6B	TRUE
17	7024059	7024062	+	3	101	3	212	0.029703	GGACT	0.35	2	0-5	>200	BCL6B	TRUE
X	7147291	7147325	+	11	50	34	277	0.22	GGACC	0.22	1	31-35	>200	STS	TRUE
17	7857968	7858001	+	27	101	33	205	0.267327	GGACA	0.267327	10	31-35	>200	CYB5D1	TRUE
17	7857970	7858001	+	52	232	31	205	0.224138	GGACA	0.267327	10	31-35	>200	CYB5D1	TRUE
17	7857974	7858001	+	47	335	27	205	0.140299	GGACA	0.267327	10	26-30	>200	CYB5D1	TRUE
17	7857979	7858001	+	24	190	22	205	0.126316	GGACA	0.267327	10	21-25	>200	CYB5D1	TRUE
17	7857993	7858001	+	2	207	8	205	0.00966184	GGACA	0.267327	10	6-10	>200	CYB5D1	TRUE
17	7857994	7858001	+	30	443	7	205	0.0677201	GGACA	0.267327	10	6-10	>200	CYB5D1	TRUE
17	7857995	7858001	+	36	927	6	205	0.038835	GGACA	0.267327	10	6-10	>200	CYB5D1	TRUE
17	7857996	7858001	+	10	553	5	205	0.0180832	GGACA	0.267327	10	0-5	>200	CYB5D1	TRUE
17	7857997	7858001	+	1	97	4	205	0.0103093	GGACA	0.267327	10	0-5	>200	CYB5D1	TRUE
17	7857998	7858001	+	5	204	3	205	0.0245098	GGACA	0.267327	10	0-5	>200	CYB5D1	TRUE
19	8390363	8390423	+	6	72	60	33	0.0833333	GGACC	0.238095	4	>50	<=200	RAB11B	FALSE
19	8390393	8390423	+	6	71	30	33	0.084507	GGACC	0.238095	4	26-30	<=200	RAB11B	FALSE
19	8390402	8390423	+	23	147	21	33	0.156463	GGACC	0.238095	4	21-25	<=200	RAB11B	FALSE
19	8390411	8390423	+	5	117	12	33	0.042735	GGACC	0.238095	4	11-15	<=200	RAB11B	FALSE
17	8436028	8436035	+	4	131	7	10	0.0305344	TGACA	0.227273	1	6-10	<=200	NDEL1	FALSE
11	8911187	8911454	+	8	56	47	231	0.142857	GGACA	0.337793	8	46-50	>200	AKIP1	TRUE
11	8911189	8911454	+	31	138	45	231	0.224638	GGACA	0.337793	8	41-45	>200	AKIP1	TRUE
11	8911192	8911454	+	80	266	42	231	0.300752	GGACA	0.337793	8	41-45	>200	AKIP1	TRUE
11	8911199	8911454	+	187	928	35	231	0.201509	GGACA	0.337793	8	31-35	>200	AKIP1	TRUE
11	8911201	8911454	+	149	608	33	231	0.245066	GGACA	0.337793	8	31-35	>200	AKIP1	TRUE
11	8911210	8911454	+	26	77	24	231	0.337662	GGACA	0.337793	8	21-25	>200	AKIP1	TRUE
11	8911211	8911454	+	17	52	23	231	0.326923	GGACA	0.337793	8	21-25	>200	AKIP1	TRUE
11	8911213	8911454	+	101	299	21	231	0.337793	GGACA	0.337793	8	21-25	>200	AKIP1	TRUE
1	9943475	9943502	+	52	595	27	13	0.087395	GGACA	0.2375	5	26-30	<=200	NMNAT1	FALSE
1	9943476	9943502	+	19	203	26	13	0.0935961	GGACA	0.2375	5	26-30	<=200	NMNAT1	FALSE
1	9943482	9943502	+	11	77	20	13	0.142857	GGACA	0.2375	5	16-20	<=200	NMNAT1	FALSE
1	9943485	9943502	+	19	80	17	13	0.2375	GGACA	0.2375	5	16-20	<=200	NMNAT1	FALSE
1	9943488	9943502	+	49	296	14	13	0.165541	GGACA	0.2375	5	11-15	<=200	NMNAT1	FALSE
19	10654286	10654346	+	81	641	60	141	0.126365	GGACT	0.304348	8	>50	<=200	ILF3	TRUE
19	10654288	10654346	+	15	80	58	141	0.1875	GGACT	0.304348	8	>50	<=200	ILF3	TRUE
19	10654290	10654346	+	5	61	56	141	0.0819672	GGACT	0.304348	8	>50	<=200	ILF3	TRUE
19	10654298	10654346	+	23	256	48	141	0.0898438	GGACT	0.304348	8	46-50	<=200	ILF3	TRUE
19	10654311	10654346	+	17	130	35	141	0.130769	GGACT	0.304348	8	31-35	<=200	ILF3	TRUE
19	10654313	10654346	+	6	53	33	141	0.113208	GGACT	0.304348	8	31-35	<=200	ILF3	TRUE
19	10654329	10654346	+	4	99	17	141	0.040404	GGACT	0.304348	8	16-20	<=200	ILF3	TRUE
19	10654344	10654346	+	14	435	2	141	0.0321839	GGACT	0.304348	8	0-5	<=200	ILF3	TRUE
1	11099471	11099509	+	51	122	38	47	0.418033	GGACT	0.418033	1	36-40	<=200	EXOSC10-AS1	TRUE
18	11851411	11851442	+	171	358	31	3002	0.477654	GGACT	0.666667	7	31-35	>200	CHMP1B	TRUE
18	11851413	11851442	+	30	59	29	3002	0.508475	GGACT	0.666667	7	26-30	>200	CHMP1B	TRUE
18	11851414	11851442	+	3224	6909	28	3002	0.466638	GGACT	0.666667	7	26-30	>200	CHMP1B	TRUE
18	11851415	11851442	+	177	431	27	3002	0.410673	GGACT	0.666667	7	26-30	>200	CHMP1B	TRUE
18	11851416	11851442	+	52	112	26	3002	0.464286	GGACT	0.666667	7	26-30	>200	CHMP1B	TRUE
18	11851417	11851442	+	31	66	25	3002	0.469697	GGACT	0.666667	7	21-25	>200	CHMP1B	TRUE
18	11851419	11851442	+	281	660	23	3002	0.425758	GGACT	0.666667	7	21-25	>200	CHMP1B	TRUE
9	12775020	12775056	+	34	59	36	971	0.576271	GGACA	0.85	2	36-40	>200	LURAP1L	FALSE
9	12775023	12775056	+	59	118	33	971	0.5	GGACA	0.85	2	31-35	>200	LURAP1L	FALSE
6	13486261	13486275	+	55	140	14	71	0.392857	GGACA	0.44898	3	11-15	<=200	GFOD1-AS1	FALSE
6	13486263	13486275	+	23	61	12	73	0.377049	GGACA	0.44898	3	11-15	<=200	GFOD1-AS1	FALSE
6	13486265	13486275	+	17	50	10	68	0.34	GGACA	0.44898	3	6-10	<=200	GFOD1-AS1	FALSE
17	14301083	14301143	+	43	130	60	929	0.330769	GGACT	0.330769	1	>50	>200	HS3ST3B1	TRUE
11	14643735	14643762	+	11	52	27	1291	0.211538	TAACT	0.211538	2	26-30	>200	PDE3B	FALSE
11	14643756	14643762	+	1	58	6	1291	0.0172414	TAACT	0.211538	2	6-10	>200	PDE3B	FALSE
6	15245992	15246019	+	19	75	27	565	0.253333	AGACT	0.253333	1	26-30	>200	JARID2	FALSE
1	15617433	15617464	+	21	82	31	344	0.256098	GGACT	0.256098	4	31-35	>200	DDI2	TRUE
1	15617446	15617464	+	6	51	18	344	0.117647	GGACT	0.256098	4	16-20	>200	DDI2	TRUE
1	15617454	15617464	+	14	150	10	344	0.0933333	GGACT	0.256098	4	6-10	>200	DDI2	TRUE
1	15617458	15617464	+	30	574	6	344	0.0522648	GGACT	0.256098	4	6-10	>200	DDI2	TRUE
1	15847856	15847889	+	15	70	33	261	0.214286	GAACC	0.214286	3	31-35	>200	SPEN	TRUE
1	15847859	15847889	+	47	520	30	261	0.0903846	GAACC	0.214286	3	26-30	>200	SPEN	TRUE
1	15847886	15847889	+	2	70	3	261	0.0285714	GAACC	0.214286	3	0-5	>200	SPEN	TRUE
6	16761964	16761979	+	20	62	15	60	0.322581	GGACT	0.333333	2	11-15	<=200	ATXN1-AS1	TRUE
6	16761968	16761979	+	34	159	11	69	0.213836	GGACT	0.333333	2	11-15	<=200	ATXN1-AS1	TRUE
19	17778460	17778494	+	26	67	34	16389	0.38806	GGACT	0.38806	1	31-35	>200	FCHO1	TRUE
19	18022413	18022463	+	37	92	50	13686	0.402174	GGACA	0.402174	5	46-50	>200	ENSG00000293178	TRUE
19	18022414	18022463	+	83	249	49	13686	0.333333	GGACA	0.402174	5	46-50	>200	ENSG00000293178	TRUE
19	18022415	18022463	+	84	226	48	13686	0.371681	GGACA	0.402174	5	46-50	>200	ENSG00000293178	TRUE
19	18022416	18022463	+	18	61	47	13686	0.295082	GGACA	0.402174	5	46-50	>200	ENSG00000293178	TRUE
19	18022421	18022463	+	28	90	42	13686	0.311111	GGACA	0.402174	5	41-45	>200	ENSG00000293178	TRUE
8	18210143	18212415	+	14	52	62	2235	0.269231	TGACT	0.305085	2	>50	>200	NAT1	FALSE
8	18210147	18212415	+	18	59	58	2235	0.305085	TGACT	0.305085	2	>50	>200	NAT1	FALSE
1	19251583	19251638	+	20	66	55	225	0.30303	GGACT	0.30303	6	>50	>200	MRTO4	FALSE
1	19251591	19251638	+	16	100	47	225	0.16	GGACT	0.30303	6	46-50	>200	MRTO4	FALSE
1	19251592	19251638	+	18	137	46	225	0.131387	GGACT	0.30303	6	46-50	>200	MRTO4	FALSE
1	19251627	19251638	+	4	117	11	225	0.034188	GGACT	0.30303	6	11-15	>200	MRTO4	FALSE
1	19251629	19251638	+	3	59	9	225	0.0508475	GGACT	0.30303	6	6-10	>200	MRTO4	FALSE
1	19251630	19251638	+	9	129	8	225	0.0697674	GGACT	0.30303	6	6-10	>200	MRTO4	FALSE
3	19947131	19947165	+	21	55	34	356	0.381818	GGACT	0.381818	8	31-35	>200	RAB5A	TRUE
3	19947134	19947165	+	31	115	31	356	0.269565	GGACT	0.381818	8	31-35	>200	RAB5A	TRUE
3	19947141	19947165	+	152	853	24	356	0.178195	GGACT	0.381818	8	21-25	>200	RAB5A	TRUE
3	19947144	19947165	+	210	1434	21	356	0.146444	GGACT	0.381818	8	21-25	>200	RAB5A	TRUE
3	19947145	19947165	+	55	311	20	356	0.176849	GGACT	0.381818	8	16-20	>200	RAB5A	TRUE
3	19947146	19947165	+	45	204	19	356	0.220588	GGACT	0.381818	8	16-20	>200	RAB5A	TRUE
3	19947147	19947165	+	20	112	18	356	0.178571	GGACT	0.381818	8	16-20	>200	RAB5A	TRUE
3	19947162	19947165	+	1	80	3	356	0.0125	GGACT	0.381818	8	0-5	>200	RAB5A	TRUE
4	20251905	20251977	+	141	233	72	2017	0.60515	AGACT	0.701754	3	>50	>200	SLIT2	TRUE
4	20251909	20251977	+	40	57	68	2017	0.701754	AGACT	0.701754	3	>50	>200	SLIT2	TRUE
4	20251944	20251977	+	21	81	33	2017	0.259259	AGACT	0.701754	3	31-35	>200	SLIT2	TRUE
22	21002220	21002277	+	73	222	57	12983	0.328829	GGACT	0.328829	2	>50	>200	THAP7-AS1	TRUE
22	21002240	21002277	+	20	76	37	12983	0.263158	GGACT	0.328829	2	36-40	>200	THAP7-AS1	TRUE
X	21940730	21940757	+	16	167	27	116	0.0958084	TGACA	0.2	4	26-30	<=200	SMS	FALSE
X	21940733	21940757	+	9	55	24	116	0.163636	TGACA	0.2	4	21-25	<=200	SMS	FALSE
X	21940735	21940757	+	12	60	22	116	0.2	TGACA	0.2	4	21-25	<=200	SMS	FALSE
X	21940741	21940757	+	12	63	16	116	0.190476	TGACA	0.2	4	16-20	<=200	SMS	FALSE
18	22169562	22169591	+	5	95	29	91	0.0526316	GGACT	0.2	2	26-30	<=200	GATA6	FALSE
18	22169589	22169591	+	13	65	2	91	0.2	GGACT	0.2	2	0-5	<=200	GATA6	FALSE
14	23556271	23556328	+	11	120	57	15	0.0916667	AGACT	0.230769	5	>50	<=200	THTPA	TRUE
14	23556286	23556328	+	6	86	42	15	0.0697674	AGACT	0.230769	5	41-45	<=200	THTPA	TRUE
14	23556322	23556328	+	2	65	6	15	0.0307692	AGACT	0.230769	5	6-10	<=200	THTPA	TRUE
14	23556323	23556328	+	1	93	5	15	0.0107527	AGACT	0.230769	5	0-5	<=200	THTPA	TRUE
14	23556325	23556328	+	3	50	3	15	0.06	AGACT	0.230769	5	0-5	<=200	THTPA	TRUE
16	23678889	23678948	+	12	119	59	392	0.10084	TGACT	0.230769	19	>50	>200	PLK1	TRUE
16	23678890	23678948	+	25	112	58	392	0.223214	TGACT	0.230769	19	>50	>200	PLK1	TRUE
16	23678891	23678948	+	13	79	57	392	0.164557	TGACT	0.230769	19	>50	>200	PLK1	TRUE
16	23678900	23678948	+	21	137	48	392	0.153285	TGACT	0.230769	19	46-50	>200	PLK1	TRUE
16	23678902	23678948	+	22	156	46	392	0.141026	TGACT	0.230769	19	46-50	>200	PLK1	TRUE
16	23678907	23678948	+	34	289	41	392	0.117647	TGACT	0.230769	19	41-45	>200	PLK1	TRUE
16	23678908	23678948	+	9	84	40	392	0.107143	TGACT	0.230769	19	36-40	>200	PLK1	TRUE
16	23678910	23678948	+	2	83	38	392	0.0240964	TGACT	0.230769	19	36-40	>200	PLK1	TRUE
16	23678914	23678948	+	12	71	34	392	0.169014	TGACT	0.230769	19	31-35	>200	PLK1	TRUE
16	23678916	23678948	+	118	605	32	392	0.195041	TGACT	0.230769	19	31-35	>200	PLK1	TRUE
16	23678919	23678948	+	7	79	29	392	0.0886076	TGACT	0.230769	19	26-30	>200	PLK1	TRUE
16	23678921	23678948	+	114	945	27	392	0.120635	TGACT	0.230769	19	26-30	>200	PLK1	TRUE
16	23678924	23678948	+	9	69	24	392	0.130435	TGACT	0.230769	19	21-25	>200	PLK1	TRUE
16	23678927	23678948	+	35	226	21	392	0.154867	TGACT	0.230769	19	21-25	>200	PLK1	TRUE
16	23678930	23678948	+	11	152	18	392	0.0723684	TGACT	0.230769	19	16-20	>200	PLK1	TRUE
16	23678933	23678948	+	31	444	15	392	0.0698198	TGACT	0.230769	19	11-15	>200	PLK1	TRUE
16	23678935	23678948	+	21	453	13	392	0.0463576	TGACT	0.230769	19	11-15	>200	PLK1	TRUE
16	23678936	23678948	+	4	87	12	392	0.045977	TGACT	0.230769	19	11-15	>200	PLK1	TRUE
16	23678944	23678948	+	5	86	4	392	0.0581395	TGACT	0.230769	19	0-5	>200	PLK1	TRUE
3	23807042	23807102	+	17	84	60	319	0.202381	AGACT	0.202381	2	>50	>200	UBE2E1	FALSE
3	23807052	23807102	+	27	162	50	319	0.166667	AGACT	0.202381	2	46-50	>200	UBE2E1	FALSE
14	24443010	24443020	+	32	328	10	10168	0.097561	AAACC	0.2	1	6-10	>200	ENSG00000258744	FALSE
14	24443010	24443040	+	47	313	30	10188	0.15016	AAACC	0.25	3	26-30	>200	ENSG00000258744	FALSE
14	24443027	24443040	+	4	120	13	10188	0.0333333	AAACC	0.25	3	11-15	>200	ENSG00000258744	FALSE
14	24443038	24443040	+	2	759	2	10188	0.00263505	AAACC	0.25	3	0-5	>200	ENSG00000258744	FALSE
22	24555965	24556042	+	4	168	77	29	0.0238095	GGACC	0.347826	26	>50	<=200	SNRPD3	FALSE
22	24555967	24556042	+	5	118	75	29	0.0423729	GGACC	0.347826	26	>50	<=200	SNRPD3	FALSE
22	24555968	24556042	+	6	92	74	29	0.0652174	GGACC	0.347826	26	>50	<=200	SNRPD3	FALSE
22	24555970	24556042	+	8	264	72	29	0.030303	GGACC	0.347826	26	>50	<=200	SNRPD3	FALSE
22	24555971	24556042	+	4	114	71	29	0.0350877	GGACC	0.347826	26	>50	<=200	SNRPD3	FALSE
22	24555972	24556042	+	8	156	70	29	0.0512821	GGACC	0.347826	26	>50	<=200	SNRPD3	FALSE
22	24555973	24556042	+	8	308	69	29	0.025974	GGACC	0.347826	26	>50	<=200	SNRPD3	FALSE
22	24555975	24556042	+	19	1124	67	29	0.0169039	GGACC	0.347826	26	>50	<=200	SNRPD3	FALSE
22	24555976	24556042	+	4	311	66	29	0.0128617	GGACC	0.347826	26	>50	<=200	SNRPD3	FALSE
22	24555977	24556042	+	21	350	65	29	0.06	GGACC	0.347826	26	>50	<=200	SNRPD3	FALSE
22	24555978	24556042	+	6	296	64	29	0.0202703	GGACC	0.347826	26	>50	<=200	SNRPD3	FALSE
22	24555983	24556042	+	0	53	59	29	0	GGACC	0.347826	26	>50	<=200	SNRPD3	FALSE
22	24555985	24556042	+	32	558	57	29	0.0573477	GGACC	0.347826	26	>50	<=200	SNRPD3	FALSE
22	24555987	24556042	+	39	662	55	29	0.0589124	GGACC	0.347826	26	>50	<=200	SNRPD3	FALSE
22	24555996	24556042	+	198	4108	46	29	0.0481986	GGACC	0.347826	26	46-50	<=200	SNRPD3	FALSE
22	24555997	24556042	+	2	75	45	29	0.0266667	GGACC	0.347826	26	41-45	<=200	SNRPD3	FALSE
22	24555998	24556042	+	23	399	44	29	0.0576441	GGACC	0.347826	26	41-45	<=200	SNRPD3	FALSE
22	24555999	24556042	+	1621	34210	43	29	0.0473838	GGACC	0.347826	26	41-45	<=200	SNRPD3	FALSE
22	24556000	24556042	+	47	1234	42	29	0.0380875	GGACC	0.347826	26	41-45	<=200	SNRPD3	FALSE
22	24556001	24556042	+	5	142	41	29	0.0352113	GGACC	0.347826	26	41-45	<=200	SNRPD3	FALSE
22	24556003	24556042	+	22	370	39	29	0.0594595	GGACC	0.347826	26	36-40	<=200	SNRPD3	FALSE
22	24556007	24556042	+	56	752	35	29	0.0744681	GGACC	0.347826	26	31-35	<=200	SNRPD3	FALSE
22	24556008	24556042	+	14	168	34	29	0.0833333	GGACC	0.347826	26	31-35	<=200	SNRPD3	FALSE
22	24556023	24556042	+	17	145	19	29	0.117241	GGACC	0.347826	26	16-20	<=200	ENSG00000286070	FALSE
22	24556025	24556042	+	23	250	17	29	0.092	GGACC	0.347826	26	16-20	<=200	ENSG00000286070	FALSE
22	24556028	24556042	+	75	668	14	29	0.112275	GGACC	0.347826	26	11-15	<=200	ENSG00000286070	FALSE
8	24913759	24913810	+	105	244	51	1063	0.430328	GGACT	0.601698	4	>50	>200	NEFM	TRUE
8	24913761	24913810	+	1701	2827	49	1063	0.601698	GGACT	0.601698	4	46-50	>200	NEFM	TRUE
8	24913763	24913810	+	55	107	47	1063	0.514019	GGACT	0.601698	4	46-50	>200	NEFM	TRUE
8	24913764	24913810	+	179	473	46	1063	0.378436	GGACT	0.601698	4	46-50	>200	NEFM	TRUE
20	25407683	25407726	+	18	81	43	169	0.222222	GGACT	0.261538	8	41-45	<=200	GINS1	TRUE
20	25407702	25407726	+	17	65	24	169	0.261538	GGACT	0.261538	8	21-25	<=200	GINS1	TRUE
20	25407705	25407726	+	40	179	21	169	0.223464	GGACT	0.261538	8	21-25	<=200	GINS1	TRUE
20	25407707	25407726	+	96	393	19	169	0.244275	GGACT	0.261538	8	16-20	<=200	GINS1	TRUE
20	25407708	25407726	+	12	55	18	169	0.218182	GGACT	0.261538	8	16-20	<=200	GINS1	TRUE
20	25407710	25407726	+	23	125	16	169	0.184	GGACT	0.261538	8	16-20	<=200	GINS1	TRUE
20	25407718	25407726	+	4	67	8	169	0.0597015	GGACT	0.261538	8	6-10	<=200	GINS1	TRUE
20	25407723	25407726	+	6	97	3	169	0.0618557	GGACT	0.261538	8	0-5	<=200	GINS1	TRUE
3	25428319	25428359	+	14	51	40	172	0.27451	GGACT	0.27451	2	36-40	<=200	RARB	TRUE
3	25428331	25428359	+	10	65	28	172	0.153846	GGACT	0.27451	2	26-30	<=200	RARB	TRUE
3	25428639	25428661	+	35	115	22	227	0.304348	GGACT	0.304348	1	21-25	>200	RARB	TRUE
6	26204610	26204674	+	299	762	64	347	0.392388	GGACT	0.392388	1	>50	>200	H4C5	FALSE
1	26921752	26921807	+	8	77	55	122	0.103896	GGACT	0.215909	11	>50	<=200	NUDC	FALSE
1	26921756	26921807	+	124	1421	51	122	0.0872625	GGACT	0.215909	11	>50	<=200	NUDC	FALSE
1	26921757	26921807	+	14	202	50	122	0.0693069	GGACT	0.215909	11	46-50	<=200	NUDC	FALSE
1	26921760	26921807	+	44	565	47	122	0.0778761	GGACT	0.215909	11	46-50	<=200	NUDC	FALSE
1	26921766	26921807	+	8	68	41	122	0.117647	GGACT	0.215909	11	41-45	<=200	NUDC	FALSE
1	26921775	26921807	+	11	90	32	122	0.122222	GGACT	0.215909	11	31-35	<=200	NUDC	FALSE
1	26921778	26921807	+	12	94	29	122	0.12766	GGACT	0.215909	11	26-30	<=200	NUDC	FALSE
1	26921785	26921807	+	19	88	22	122	0.215909	GGACT	0.215909	11	21-25	<=200	NUDC	FALSE
1	26921787	26921807	+	37	279	20	122	0.132616	GGACT	0.215909	11	16-20	<=200	NUDC	FALSE
1	26921793	26921807	+	9	71	14	122	0.126761	GGACT	0.215909	11	11-15	<=200	NUDC	FALSE
1	26921795	26921807	+	2	50	12	122	0.04	GGACT	0.215909	11	11-15	<=200	NUDC	FALSE
7	27182895	27182915	+	2	54	20	65	0.037037	GGACA	0.25	1	16-20	<=200	UNKNOWN	FALSE
1	27322255	27322295	+	8	60	40	96	0.133333	GGACA	0.22	8	36-40	<=200	TMEM222	FALSE
1	27322264	27322295	+	11	50	31	96	0.22	GGACA	0.22	8	31-35	<=200	TMEM222	FALSE
1	27322265	27322295	+	8	124	30	96	0.0645161	GGACA	0.22	8	26-30	<=200	TMEM222	FALSE
1	27322266	27322295	+	49	552	29	96	0.0887681	GGACA	0.22	8	26-30	<=200	TMEM222	FALSE
1	27322267	27322295	+	3	64	28	96	0.046875	GGACA	0.22	8	26-30	<=200	TMEM222	FALSE
1	27322288	27322295	+	3	133	7	96	0.0225564	GGACA	0.22	8	6-10	<=200	TMEM222	FALSE
1	27322291	27322295	+	8	314	4	96	0.0254777	GGACA	0.22	8	0-5	<=200	TMEM222	FALSE
1	27322293	27322295	+	21	539	2	96	0.038961	GGACA	0.22	8	0-5	<=200	TMEM222	FALSE
2	27356854	27356908	+	39	55	54	13898	0.709091	AGACT	0.709091	2	>50	>200	GTF3C2-AS2	TRUE
2	27356906	27356908	+	1	51	2	13898	0.0196078	AGACT	0.709091	2	0-5	>200	GTF3C2-AS2	TRUE
7	28409368	28409898	+	36	455	58	475	0.0791209	AGACC	0.392405	3	>50	>200	CREB5	TRUE
7	28409398	28409898	+	9	61	28	475	0.147541	AGACC	0.392405	3	26-30	>200	CREB5	TRUE
7	28409413	28409898	+	31	79	13	475	0.392405	AGACC	0.392405	3	11-15	>200	CREB5	TRUE
20	30377207	30377243	+	37	145	36	49	0.255172	GGACA	0.255172	3	36-40	<=200	FRG1BP	TRUE
20	30377222	30377243	+	5	66	21	62	0.0757576	GGACA	0.255172	3	21-25	<=200	FRG1BP	TRUE
20	30377223	30377243	+	7	81	20	65	0.0864198	GGACA	0.255172	3	16-20	<=200	FRG1BP	TRUE
16	30535070	30535135	+	20	78	65	20	0.25641	GGACC	0.275862	7	>50	<=200	ZNF747-DT	TRUE
16	30535073	30535135	+	21	80	62	23	0.2625	GGACC	0.275862	7	>50	<=200	ZNF747-DT	TRUE
16	30535076	30535135	+	15	72	59	27	0.208333	GGACC	0.275862	7	>50	<=200	ZNF747-DT	TRUE
16	30535081	30535135	+	14	69	54	31	0.202899	GGACC	0.275862	7	>50	<=200	ZNF747-DT	TRUE
16	30535105	30535135	+	10	69	30	48	0.144928	GGACC	0.275862	7	26-30	<=200	ZNF747-DT	TRUE
16	30535113	30535135	+	2	59	22	59	0.0338983	GGACC	0.275862	7	21-25	<=200	ZNF747-DT	TRUE
16	30535120	30535135	+	2	74	15	64	0.027027	GGACC	0.275862	7	11-15	<=200	ZNF747-DT	TRUE
16	30535120	30535151	+	16	73	31	48	0.219178	GGACT	0.458333	1	31-35	<=200	ZNF747-DT	TRUE
7	30594843	30594901	+	18	79	58	38	0.227848	GGACA	0.227848	12	>50	<=200	GARS1	FALSE
7	30594873	30594901	+	3	66	28	38	0.0454545	GGACA	0.227848	12	26-30	<=200	GARS1	FALSE
7	30594875	30594901	+	4	77	26	38	0.0519481	GGACA	0.227848	12	26-30	<=200	GARS1	FALSE
7	30594878	30594901	+	48	920	23	38	0.0521739	GGACA	0.227848	12	21-25	<=200	GARS1	FALSE
7	30594880	30594901	+	2	66	21	51	0.030303	GGACA	0.227848	12	21-25	<=200	GARS1	FALSE
7	30594881	30594901	+	1	61	20	38	0.0163934	GGACA	0.227848	12	16-20	<=200	GARS1	FALSE
7	30594884	30594901	+	87	1702	17	51	0.0511163	GGACA	0.227848	12	16-20	<=200	GARS1	FALSE
7	30594890	30594901	+	21	463	11	38	0.0453564	GGACA	0.227848	12	11-15	<=200	GARS1	FALSE
7	30594893	30594901	+	3	56	8	38	0.0535714	GGACA	0.227848	12	6-10	<=200	GARS1	FALSE
7	30594894	30594901	+	2	69	7	51	0.0289855	GGACA	0.227848	12	6-10	<=200	GARS1	FALSE
7	30594896	30594901	+	2	139	5	51	0.0143885	GGACA	0.227848	12	0-5	<=200	GARS1	FALSE
7	30594899	30594901	+	5	240	2	51	0.0208333	GGACA	0.227848	12	0-5	<=200	GARS1	FALSE
16	30634548	30634607	+	15	59	59	16199	0.254237	AGACT	0.31701	5	>50	>200	ENSG00000288983	TRUE
16	30634549	30634607	+	123	388	58	16199	0.31701	AGACT	0.31701	5	>50	>200	ENSG00000288983	TRUE
16	30634551	30634607	+	13	52	56	16199	0.25	AGACT	0.31701	5	>50	>200	ENSG00000288983	TRUE
16	30634553	30634607	+	50	181	54	16199	0.276243	AGACT	0.31701	5	>50	>200	ENSG00000288983	TRUE
16	30634559	30634607	+	47	169	48	16199	0.278107	AGACT	0.31701	5	46-50	>200	ENSG00000288983	TRUE
16	30634549	30634614	+	96	226	65	16192	0.424779	AGACT	0.52381	3	>50	>200	ENSG00000288983	TRUE
16	30634553	30634614	+	36	102	61	16192	0.352941	AGACT	0.52381	3	>50	>200	ENSG00000288983	TRUE
16	30634559	30634614	+	44	117	55	16192	0.376068	AGACT	0.52381	3	>50	>200	ENSG00000288983	TRUE
16	30634549	30634619	+	61	158	70	16187	0.386076	GGACC	0.488372	3	>50	>200	ENSG00000288983	TRUE
16	30634553	30634619	+	28	67	66	16187	0.41791	GGACC	0.488372	3	>50	>200	ENSG00000288983	TRUE
16	30634559	30634619	+	42	86	60	16187	0.488372	GGACC	0.488372	3	>50	>200	ENSG00000288983	TRUE
4	30720388	30720439	+	71	145	51	4157	0.489655	GGACT	0.585366	3	>50	>200	PCDH7	TRUE
4	30720395	30720439	+	48	82	44	4157	0.585366	GGACT	0.585366	3	41-45	>200	PCDH7	TRUE
4	30720406	30720439	+	62	143	33	4157	0.433566	GGACT	0.585366	3	31-35	>200	PCDH7	TRUE
16	30957300	30957345	+	50	120	45	580	0.416667	GGACT	0.416667	1	41-45	>200	SETD1A	TRUE
16	31033584	31033611	+	14	53	27	224	0.264151	GAACC	0.264151	6	26-30	>200	STX4	TRUE
16	31033585	31033611	+	12	72	26	224	0.166667	GAACC	0.264151	6	26-30	>200	STX4	TRUE
16	31033588	31033611	+	22	101	23	224	0.217822	GAACC	0.264151	6	21-25	>200	STX4	TRUE
16	31033589	31033611	+	10	65	22	224	0.153846	GAACC	0.264151	6	21-25	>200	STX4	TRUE
16	31033595	31033611	+	12	122	16	224	0.0983607	GAACC	0.264151	6	16-20	>200	STX4	TRUE
16	31033606	31033611	+	5	67	5	224	0.0746269	GAACC	0.264151	6	0-5	>200	STX4	TRUE
16	31508454	31508462	+	3	68	8	19500	0.0441176	GGACA	0.391304	4	6-10	>200	RUSF1-DT	FALSE
16	31508456	31508462	+	11	272	6	19500	0.0404412	GGACA	0.391304	4	6-10	>200	RUSF1-DT	FALSE
16	31508458	31508462	+	0	56	4	19500	0	GGACA	0.391304	4	0-5	>200	RUSF1-DT	FALSE
16	31508459	31508462	+	2	52	3	19500	0.0384615	GGACA	0.391304	4	0-5	>200	RUSF1-DT	FALSE
18	32092721	32092787	+	3	163	66	99	0.0184049	GGACC	0.2	5	>50	<=200	RNF138	FALSE
18	32092724	32092787	+	3	113	63	99	0.0265487	GGACC	0.2	5	>50	<=200	RNF138	FALSE
18	32092754	32092787	+	2	139	33	99	0.0143885	GGACC	0.2	5	31-35	<=200	RNF138	FALSE
18	32092759	32092787	+	7	215	28	99	0.0325581	GGACC	0.2	5	26-30	<=200	RNF138	FALSE
18	32092760	32092787	+	2	53	27	99	0.0377358	GGACC	0.2	5	26-30	<=200	RNF138	FALSE
2	32277904	32277967	+	29	135	63	267	0.214815	AGACT	0.214815	22	>50	>200	YIPF4	FALSE
2	32277907	32277967	+	33	415	60	267	0.0795181	AGACT	0.214815	22	>50	>200	YIPF4	FALSE
2	32277910	32277967	+	79	647	57	267	0.122102	AGACT	0.214815	22	>50	>200	YIPF4	FALSE
2	32277913	32277967	+	29	320	54	267	0.090625	AGACT	0.214815	22	>50	>200	YIPF4	FALSE
2	32277915	32277967	+	6	82	52	267	0.0731707	AGACT	0.214815	22	>50	>200	YIPF4	FALSE
2	32277919	32277967	+	3	73	48	267	0.0410959	AGACT	0.214815	22	46-50	>200	YIPF4	FALSE
2	32277921	32277967	+	44	536	46	267	0.0820896	AGACT	0.214815	22	46-50	>200	YIPF4	FALSE
2	32277924	32277967	+	16	249	43	267	0.064257	AGACT	0.214815	22	41-45	>200	YIPF4	FALSE
2	32277929	32277967	+	4	81	38	267	0.0493827	AGACT	0.214815	22	36-40	>200	YIPF4	FALSE
2	32277935	32277967	+	6	97	32	267	0.0618557	AGACT	0.214815	22	31-35	>200	YIPF4	FALSE
2	32277938	32277967	+	41	594	29	267	0.0690236	AGACT	0.214815	22	26-30	>200	YIPF4	FALSE
2	32277940	32277967	+	27	588	27	267	0.0459184	AGACT	0.214815	22	26-30	>200	YIPF4	FALSE
2	32277941	32277967	+	160	2531	26	267	0.0632161	AGACT	0.214815	22	26-30	>200	YIPF4	FALSE
2	32277943	32277967	+	35	650	24	267	0.0538462	AGACT	0.214815	22	21-25	>200	YIPF4	FALSE
2	32277947	32277967	+	3	94	20	267	0.0319149	AGACT	0.214815	22	16-20	>200	YIPF4	FALSE
2	32277949	32277967	+	3	149	18	267	0.0201342	AGACT	0.214815	22	16-20	>200	YIPF4	FALSE
2	32277951	32277967	+	5	206	16	267	0.0242718	AGACT	0.214815	22	16-20	>200	YIPF4	FALSE
2	32277952	32277967	+	2	107	15	267	0.0186916	AGACT	0.214815	22	11-15	>200	YIPF4	FALSE
2	32277958	32277967	+	2	64	9	267	0.03125	AGACT	0.214815	22	6-10	>200	YIPF4	FALSE
2	32277961	32277967	+	16	396	6	267	0.040404	AGACT	0.214815	22	6-10	>200	YIPF4	FALSE
2	32277962	32277967	+	2	61	5	267	0.0327869	AGACT	0.214815	22	0-5	>200	YIPF4	FALSE
2	32277963	32277967	+	4	69	4	267	0.057971	AGACT	0.214815	22	0-5	>200	YIPF4	FALSE
2	32357167	32357195	+	6	77	28	291	0.0779221	GGACT	0.223881	4	26-30	>200	BIRC6	TRUE
2	32357168	32357195	+	25	244	27	291	0.102459	GGACT	0.223881	4	26-30	>200	BIRC6	TRUE
2	32357171	32357195	+	15	67	24	291	0.223881	GGACT	0.223881	4	21-25	>200	BIRC6	TRUE
2	32357192	32357195	+	3	94	3	291	0.0319149	GGACT	0.223881	4	0-5	>200	BIRC6	TRUE
19	34254581	34299685	+	11	53	40	45071	0.207547	GGACT	0.207547	2	36-40	>200	GARRE1	FALSE
19	34254606	34299685	+	9	59	15	45071	0.152542	GGACT	0.207547	2	11-15	>200	GARRE1	FALSE
19	34926906	34926947	+	40	136	41	269	0.294118	GGACT	0.294118	1	41-45	>200	ZNF30	TRUE
17	34961540	34961591	+	466	2106	51	2186	0.221273	GGACT	0.27907	4	>50	>200	ZNF830	FALSE
17	34961543	34961591	+	24	86	48	2186	0.27907	GGACT	0.27907	4	46-50	>200	ZNF830	FALSE
17	34961546	34961591	+	19	111	45	2186	0.171171	GGACT	0.27907	4	41-45	>200	ZNF830	FALSE
17	34961564	34961591	+	20	126	27	2186	0.15873	GGACT	0.27907	4	26-30	>200	ZNF830	FALSE
10	35127163	35148368	+	2	53	31	21175	0.0377358	AGACA	0.2	1	31-35	>200	CREM	FALSE
17	35568138	35568167	+	8	52	29	9954	0.153846	GGACA	0.318182	4	26-30	>200	SNHG30	TRUE
17	35568141	35568167	+	9	109	26	9954	0.0825688	GGACA	0.318182	4	26-30	>200	SNHG30	TRUE
17	35568142	35568167	+	6	92	25	9954	0.0652174	GGACA	0.318182	4	21-25	>200	SNHG30	TRUE
17	35568153	35568167	+	13	225	14	9954	0.0577778	GGACA	0.318182	4	11-15	>200	SNHG30	TRUE
20	35617024	35617053	+	107	387	29	187	0.276486	GGACT	0.277778	2	26-30	<=200	SPAG4	TRUE
20	35617025	35617053	+	25	90	28	187	0.277778	GGACT	0.277778	2	26-30	<=200	SPAG4	TRUE
11	35618419	35618455	+	21	87	36	2410	0.241379	GGACT	0.265306	2	36-40	>200	FJX1	TRUE
11	35618424	35618455	+	18	72	31	2410	0.25	GGACT	0.265306	2	31-35	>200	FJX1	TRUE
19	35629080	35629089	+	7	87	9	192	0.0804598	AGACA	0.238095	7	6-10	<=200	RBM42	FALSE
19	35629081	35629089	+	20	251	8	192	0.0796813	AGACA	0.238095	7	6-10	<=200	RBM42	FALSE
19	35629082	35629089	+	22	500	7	192	0.044	AGACA	0.238095	7	6-10	<=200	RBM42	FALSE
19	35629083	35629089	+	4	67	6	192	0.0597015	AGACA	0.238095	7	6-10	<=200	RBM42	FALSE
19	35629084	35629089	+	5	241	5	192	0.0207469	AGACA	0.238095	7	0-5	<=200	RBM42	FALSE
19	35629085	35629089	+	14	264	4	192	0.0530303	AGACA	0.238095	7	0-5	<=200	RBM42	FALSE
19	35629087	35629089	+	8	370	2	192	0.0216216	AGACA	0.238095	7	0-5	<=200	RBM42	FALSE
17	36591879	36591882	+	5	284	3	106	0.0176056	GGACT	0.2	1	0-5	<=200	DHRS11	FALSE
14	36661860	36661924	+	22	88	64	169	0.25	AGACT	0.25	6	>50	<=200	PAX9	TRUE
14	36661865	36661924	+	11	103	59	169	0.106796	AGACT	0.25	6	>50	<=200	PAX9	TRUE
14	36661870	36661924	+	13	193	54	169	0.0673575	AGACT	0.25	6	>50	<=200	PAX9	TRUE
14	36661875	36661924	+	8	93	49	169	0.0860215	AGACT	0.25	6	46-50	<=200	PAX9	TRUE
14	36661882	36661924	+	25	339	42	169	0.0737463	AGACT	0.25	6	41-45	<=200	PAX9	TRUE
14	36661894	36661924	+	4	52	30	169	0.0769231	AGACT	0.25	6	26-30	<=200	PAX9	TRUE
21	36699115	36699144	+	59	341	29	777	0.173021	GGACA	0.375	3	26-30	>200	SIM2	TRUE
21	36699117	36699144	+	3	58	27	777	0.0517241	GGACA	0.375	3	26-30	>200	SIM2	TRUE
21	36699121	36699144	+	11	79	23	777	0.139241	GGACA	0.375	3	21-25	>200	SIM2	TRUE
19	36850365	36850387	+	24	103	22	128	0.23301	GGACT	0.23301	2	21-25	<=200	ZNF345	FALSE
19	36850372	36850387	+	9	58	15	128	0.155172	GGACT	0.23301	2	11-15	<=200	ZNF345	FALSE
19	36850391	36850406	+	7	53	15	109	0.132075	GGACT	0.366667	1	11-15	<=200	ZNF345	FALSE
9	37120595	37126326	+	16	69	43	5703	0.231884	TGACT	0.25	2	41-45	>200	ZCCHC7	TRUE
9	37120601	37126326	+	22	88	37	5703	0.25	TGACT	0.25	2	36-40	>200	ZCCHC7	TRUE
8	37736618	37736671	+	7	67	53	7	0.104478	GGACA	0.208333	10	>50	<=200	ERLIN2	FALSE
8	37736620	37736671	+	7	156	51	7	0.0448718	GGACA	0.208333	10	>50	<=200	ERLIN2	FALSE
8	37736627	37736671	+	10	190	44	7	0.0526316	GGACA	0.208333	10	41-45	<=200	ERLIN2	FALSE
8	37736638	37736671	+	9	126	33	7	0.0714286	GGACA	0.208333	10	31-35	<=200	ERLIN2	FALSE
8	37736644	37736671	+	5	84	27	7	0.0595238	GGACA	0.208333	10	26-30	<=200	ERLIN2	FALSE
8	37736646	37736671	+	7	199	25	7	0.0351759	GGACA	0.208333	10	21-25	<=200	ERLIN2	FALSE
8	37736647	37736671	+	5	89	24	7	0.0561798	GGACA	0.208333	10	21-25	<=200	ERLIN2	FALSE
8	37736650	37736671	+	13	320	21	7	0.040625	GGACA	0.208333	10	21-25	<=200	ERLIN2	FALSE
8	37736654	37736671	+	4	116	17	7	0.0344828	GGACA	0.208333	10	16-20	<=200	ERLIN2	FALSE
8	37736656	37736671	+	9	64	15	7	0.140625	GGACA	0.208333	10	11-15	<=200	ERLIN2	FALSE
17	39200345	39200398	+	28	120	53	49	0.233333	GGACT	0.233333	1	>50	<=200	RPL19	TRUE
22	39520292	39520324	+	52	147	32	328	0.353741	GGACT	0.353741	2	31-35	>200	ATF4	TRUE
22	39520315	39520324	+	15	68	9	328	0.220588	GGACT	0.353741	2	6-10	>200	ATF4	TRUE
7	39950319	39950328	+	11	52	9	1524	0.211538	GGACT	0.211538	1	6-10	>200	CDK13	TRUE
17	40122031	40122059	+	31	98	28	701	0.316327	TGACT	0.316327	1	26-30	>200	MSL1	TRUE
15	40569329	40569376	+	90	141	47	384	0.638298	GGACA	0.7	4	46-50	>200	RPUSD2	TRUE
15	40569332	40569376	+	40	69	44	384	0.57971	GGACA	0.7	4	41-45	>200	RPUSD2	TRUE
15	40569338	40569376	+	489	890	38	384	0.549438	GGACA	0.7	4	36-40	>200	RPUSD2	TRUE
15	40569365	40569376	+	12	88	11	384	0.136364	GGACA	0.7	4	11-15	>200	RPUSD2	TRUE
9	40992261	40992297	+	88	276	36	1	0.318841	GGACA	0.414894	3	36-40	<=200	ENSG00000291075	TRUE
9	40992265	40992297	+	39	94	32	1	0.414894	GGACA	0.414894	3	31-35	<=200	ENSG00000291075	TRUE
9	40992288	40992297	+	3	77	9	76	0.038961	GGACA	0.414894	3	6-10	<=200	ENSG00000291075	TRUE
X	41333922	41333977	+	15	119	55	320	0.12605	GGACT	0.208333	3	>50	>200	DDX3X	TRUE
X	41333933	41333977	+	85	587	44	320	0.144804	GGACT	0.208333	3	41-45	>200	DDX3X	TRUE
X	41333934	41333977	+	9	77	43	320	0.116883	GGACT	0.208333	3	41-45	>200	DDX3X	TRUE
X	41333933	41333995	+	35	89	62	302	0.393258	GGACT	0.393258	1	>50	>200	DDX3X	TRUE
6	41921279	41921323	+	60	184	44	507	0.326087	AGACT	0.62069	1	41-45	>200	BYSL	TRUE
8	42153073	42154649	+	5	51	66	1544	0.0980392	AGACT	0.2	3	>50	>200	AP3M2	FALSE
8	42153079	42154649	+	7	52	60	1544	0.134615	AGACT	0.2	3	>50	>200	AP3M2	FALSE
8	42153089	42154649	+	20	102	50	1544	0.196078	AGACT	0.2	3	46-50	>200	AP3M2	FALSE
17	42536247	42536264	+	23	106	17	391	0.216981	GGACT	0.391304	4	16-20	>200	NAGLU	TRUE
17	42536250	42536264	+	31	134	14	391	0.231343	GGACT	0.391304	4	11-15	>200	NAGLU	TRUE
17	42536259	42536264	+	9	120	5	391	0.075	GGACT	0.391304	4	0-5	>200	NAGLU	TRUE
17	42536261	42536264	+	63	1083	3	391	0.0581717	GGACT	0.391304	4	0-5	>200	NAGLU	TRUE
1	42682418	42682457	+	80	374	39	274	0.213904	GGACC	0.213904	4	36-40	>200	YBX1	FALSE
1	42682424	42682457	+	31	170	33	274	0.182353	GGACC	0.213904	4	31-35	>200	YBX1	FALSE
1	42682426	42682457	+	52	308	31	274	0.168831	GGACC	0.213904	4	31-35	>200	YBX1	FALSE
1	42682427	42682457	+	39	350	30	274	0.111429	GGACC	0.213904	4	26-30	>200	YBX1	FALSE
5	43067040	43067081	+	13	97	41	1136	0.134021	TGACT	0.227273	2	41-45	>200	ZNF131	FALSE
5	43067059	43067081	+	4	61	22	1136	0.0655738	TGACT	0.227273	2	21-25	>200	ZNF131	FALSE
20	43457653	43457681	+	33	117	28	459	0.282051	AGACA	0.555556	1	26-30	>200	SRSF6	FALSE
19	43619108	43619140	+	50	96	32	4642	0.520833	GGACA	0.818182	1	31-35	>200	ZNF428	FALSE
21	43728869	43728920	+	23	52	51	90	0.442308	GGACT	0.442308	6	>50	<=200	PDXK	TRUE
21	43728877	43728920	+	24	58	43	90	0.413793	GGACT	0.442308	6	41-45	<=200	PDXK	TRUE
21	43728879	43728920	+	31	96	41	90	0.322917	GGACT	0.442308	6	41-45	<=200	PDXK	TRUE
21	43728880	43728920	+	138	360	40	90	0.383333	GGACT	0.442308	6	36-40	<=200	PDXK	TRUE
21	43728882	43728920	+	27	71	38	90	0.380282	GGACT	0.442308	6	36-40	<=200	PDXK	TRUE
21	43728900	43728920	+	33	210	20	90	0.157143	GGACT	0.442308	6	16-20	<=200	PDXK	TRUE
1	43974930	43974958	+	118	350	28	149	0.337143	GGACA	0.45	3	26-30	<=200	ATP6V0B	FALSE
1	43974935	43974958	+	59	190	23	149	0.310526	GGACA	0.45	3	21-25	<=200	ATP6V0B	FALSE
1	43974956	43974958	+	18	561	2	149	0.0320856	GGACA	0.45	3	0-5	<=200	ATP6V0B	FALSE
1	43974930	43974962	+	45	268	32	145	0.16791	AGACT	0.285714	6	31-35	<=200	ATP6V0B	FALSE
1	43974935	43974962	+	28	189	27	145	0.148148	AGACT	0.285714	6	26-30	<=200	ATP6V0B	FALSE
1	43974956	43974962	+	29	559	6	145	0.0518784	AGACT	0.285714	6	6-10	<=200	ATP6V0B	FALSE
1	43974957	43974962	+	10	271	5	145	0.0369004	AGACT	0.285714	6	0-5	<=200	ATP6V0B	FALSE
1	43974958	43974962	+	38	1301	4	145	0.0292083	AGACT	0.285714	6	0-5	<=200	ATP6V0B	FALSE
1	43974960	43974962	+	309	14301	2	145	0.0216069	AGACT	0.285714	6	0-5	<=200	ATP6V0B	FALSE
19	44052065	44052095	+	2	55	30	100	0.0363636	GGACA	0.2	2	26-30	<=200	ZNF223	FALSE
19	44052067	44052095	+	3	115	28	100	0.026087	GGACA	0.2	2	26-30	<=200	ZNF223	FALSE
17	44070871	44070913	+	11	55	42	270	0.2	GGACT	0.304348	9	41-45	>200	G6PC3	TRUE
17	44070878	44070913	+	65	504	35	270	0.128968	GGACT	0.304348	9	31-35	>200	G6PC3	TRUE
17	44070879	44070913	+	16	153	34	270	0.104575	GGACT	0.304348	9	31-35	>200	G6PC3	TRUE
17	44070880	44070913	+	121	934	33	270	0.12955	GGACT	0.304348	9	31-35	>200	G6PC3	TRUE
17	44070881	44070913	+	20	158	32	270	0.126582	GGACT	0.304348	9	31-35	>200	G6PC3	TRUE
17	44070882	44070913	+	36	354	31	270	0.101695	GGACT	0.304348	9	31-35	>200	G6PC3	TRUE
17	44070885	44070913	+	53	554	28	270	0.0956679	GGACT	0.304348	9	26-30	>200	G6PC3	TRUE
17	44070890	44070913	+	7	97	23	270	0.0721649	GGACT	0.304348	9	21-25	>200	G6PC3	TRUE
17	44070893	44070913	+	8	156	20	270	0.0512821	GGACT	0.304348	9	16-20	>200	G6PC3	TRUE
13	44142328	44142383	+	70	219	55	30	0.319635	GGACT	0.319635	3	>50	<=200	SMIM2-AS1	TRUE
13	44142331	44142383	+	22	71	52	33	0.309859	GGACT	0.319635	3	>50	<=200	SMIM2-AS1	TRUE
13	44142345	44142383	+	19	168	38	47	0.113095	GGACT	0.319635	3	36-40	<=200	SMIM2-AS1	TRUE
5	44808884	44808919	+	31	59	35	644	0.525424	GGACA	0.525424	1	31-35	>200	MRPS30	FALSE
13	44989554	44989622	+	12	68	68	120	0.176471	AGACT	0.2	15	>50	<=200	GPALPP1	FALSE
13	44989556	44989622	+	10	104	66	120	0.0961538	AGACT	0.2	15	>50	<=200	GPALPP1	FALSE
13	44989557	44989622	+	8	136	65	120	0.0588235	AGACT	0.2	15	>50	<=200	GPALPP1	FALSE
13	44989563	44989622	+	24	283	59	120	0.0848057	AGACT	0.2	15	>50	<=200	GPALPP1	FALSE
13	44989566	44989622	+	19	444	56	120	0.0427928	AGACT	0.2	15	>50	<=200	GPALPP1	FALSE
13	44989573	44989622	+	13	296	49	120	0.0439189	AGACT	0.2	15	46-50	<=200	GPALPP1	FALSE
13	44989576	44989622	+	7	233	46	120	0.0300429	AGACT	0.2	15	46-50	<=200	GPALPP1	FALSE
13	44989585	44989622	+	4	99	37	120	0.040404	AGACT	0.2	15	36-40	<=200	GPALPP1	FALSE
13	44989588	44989622	+	5	100	34	120	0.05	AGACT	0.2	15	31-35	<=200	GPALPP1	FALSE
13	44989592	44989622	+	40	1108	30	120	0.0361011	AGACT	0.2	15	26-30	<=200	GPALPP1	FALSE
13	44989593	44989622	+	5	226	29	120	0.0221239	AGACT	0.2	15	26-30	<=200	GPALPP1	FALSE
13	44989594	44989622	+	1	80	28	120	0.0125	AGACT	0.2	15	26-30	<=200	GPALPP1	FALSE
13	44989596	44989622	+	3	74	26	120	0.0405405	AGACT	0.2	15	26-30	<=200	GPALPP1	FALSE
13	44989597	44989622	+	32	1217	25	120	0.0262942	AGACT	0.2	15	21-25	<=200	GPALPP1	FALSE
13	44989598	44989622	+	3	84	24	120	0.0357143	AGACT	0.2	15	21-25	<=200	GPALPP1	FALSE
15	45402400	45402440	+	43	70	40	1078	0.614286	GGACT	0.614286	3	36-40	>200	AFG2B	TRUE
15	45402410	45402440	+	30	69	30	1078	0.434783	GGACT	0.614286	3	26-30	>200	AFG2B	TRUE
15	45402419	45402440	+	18	92	21	1078	0.195652	GGACT	0.614286	3	21-25	>200	AFG2B	TRUE
19	45467996	45468045	+	78	269	49	667	0.289963	AGACT	0.289963	2	46-50	>200	FOSB	FALSE
19	45468000	45468045	+	20	80	45	667	0.25	AGACT	0.289963	2	41-45	>200	FOSB	FALSE
21	45593676	45596405	+	6	105	47	2697	0.0571429	AGACA	0.2	3	46-50	>200	LINC01694	FALSE
21	45593678	45596405	+	7	117	45	2697	0.0598291	AGACA	0.2	3	41-45	>200	LINC01694	FALSE
21	45593679	45596405	+	4	94	44	2697	0.0425532	AGACA	0.2	3	41-45	>200	LINC01694	FALSE
20	45857591	45857595	+	4	111	4	385	0.036036	GGACT	0.244444	1	0-5	>200	ZSWIM3	FALSE
18	46174064	46174100	+	16	94	36	230	0.170213	GGACT	0.25	2	36-40	>200	ARK2N	FALSE
18	46174067	46174100	+	9	61	33	230	0.147541	GGACT	0.25	2	31-35	>200	ARK2N	FALSE
19	46347080	46347121	+	29	74	41	96	0.391892	GGACT	0.391892	4	41-45	<=200	PPP5C	FALSE
19	46347087	46347121	+	129	339	34	96	0.380531	GGACT	0.391892	4	31-35	<=200	PPP5C	FALSE
19	46347092	46347121	+	25	80	29	96	0.3125	GGACT	0.391892	4	26-30	<=200	PPP5C	FALSE
19	46347097	46347121	+	94	295	24	96	0.318644	GGACT	0.391892	4	21-25	<=200	PPP5C	FALSE
6	46652919	46652942	+	16	63	23	356	0.253968	GGACT	0.253968	1	21-25	>200	SLC25A27	FALSE
6	46652975	46653025	+	167	200	50	273	0.835	GGACT	0.835	3	46-50	>200	SLC25A27	TRUE
6	46652985	46653025	+	273	338	40	273	0.807692	GGACT	0.835	3	36-40	>200	SLC25A27	TRUE
6	46653010	46653025	+	27	71	15	273	0.380282	GGACT	0.835	3	11-15	>200	SLC25A27	TRUE
X	47218288	47218368	+	29	70	80	296	0.414286	GGACT	0.434783	12	>50	>200	CDK16	TRUE
X	47218296	47218368	+	30	69	72	296	0.434783	GGACT	0.434783	12	>50	>200	CDK16	TRUE
X	47218311	47218368	+	84	291	57	296	0.28866	GGACT	0.434783	12	>50	>200	CDK16	TRUE
X	47218312	47218368	+	56	194	56	296	0.28866	GGACT	0.434783	12	>50	>200	CDK16	TRUE
X	47218313	47218368	+	47	146	55	296	0.321918	GGACT	0.434783	12	>50	>200	CDK16	TRUE
X	47218319	47218368	+	80	267	49	296	0.299625	GGACT	0.434783	12	46-50	>200	CDK16	TRUE
X	47218330	47218368	+	13	55	38	296	0.236364	GGACT	0.434783	12	36-40	>200	CDK16	TRUE
X	47218337	47218368	+	55	320	31	296	0.171875	GGACT	0.434783	12	31-35	>200	CDK16	TRUE
X	47218363	47218368	+	169	8057	5	296	0.0209755	GGACT	0.434783	12	0-5	>200	CDK16	TRUE
X	47218364	47218368	+	24	1002	4	296	0.0239521	GGACT	0.434783	12	0-5	>200	CDK16	TRUE
X	47218365	47218368	+	6	191	3	296	0.0314136	GGACT	0.434783	12	0-5	>200	CDK16	TRUE
X	47218366	47218368	+	0	86	2	296	0	GGACT	0.434783	12	0-5	>200	CDK16	TRUE
17	47971122	47971363	+	20	162	32	211	0.123457	GGACC	0.212121	2	31-35	>200	CDK5RAP3	FALSE
17	47971139	47971363	+	5	102	15	211	0.0490196	GGACC	0.212121	2	11-15	>200	CDK5RAP3	FALSE
13	49444274	49444316	+	98	218	42	541	0.449541	GGACT	0.449541	3	41-45	>200	SETDB2	FALSE
13	49444275	49444316	+	81	199	41	541	0.407035	GGACT	0.449541	3	41-45	>200	SETDB2	FALSE
13	49444276	49444316	+	49	123	40	541	0.398374	GGACT	0.449541	3	36-40	>200	SETDB2	FALSE
12	49568441	49568465	+	18	86	24	258	0.209302	GGACC	0.304348	1	21-25	>200	PRPF40B	FALSE
16	50065996	50066051	+	23	115	55	218	0.2	GGACC	0.2	2	>50	>200	HEATR3	TRUE
16	50066005	50066051	+	15	295	46	218	0.0508475	GGACC	0.2	2	46-50	>200	HEATR3	TRUE
12	50112234	50120039	+	6	66	71	7738	0.0909091	GGACA	0.25	6	>50	>200	COX14	FALSE
12	50112236	50120039	+	49	598	69	7738	0.0819398	GGACA	0.25	6	>50	>200	COX14	FALSE
12	50112261	50120039	+	17	95	44	7738	0.178947	GGACA	0.25	6	41-45	>200	ENSG00000272368	FALSE
12	50112262	50120039	+	8	83	43	7738	0.0963855	GGACA	0.25	6	41-45	>200	ENSG00000272368	FALSE
12	50112272	50120039	+	13	140	33	7738	0.0928571	GGACA	0.25	6	31-35	>200	ENSG00000272368	FALSE
12	50112273	50120039	+	5	75	32	7738	0.0666667	GGACA	0.25	6	31-35	>200	ENSG00000272368	FALSE
22	50756940	50756953	+	6	206	13	18641	0.0291262	AGACT	0.2	2	11-15	>200	RPL23AP7	FALSE
22	50756943	50756953	+	2	78	10	18641	0.025641	AGACT	0.2	2	6-10	>200	RPL23AP7	FALSE
22	50756940	50756969	+	16	207	29	18657	0.0772947	GGACC	0.25	2	26-30	>200	RPL23AP7	FALSE
22	50756943	50756969	+	5	77	26	18657	0.0649351	GGACC	0.25	2	26-30	>200	RPL23AP7	FALSE
12	50925014	50925065	+	143	275	51	471	0.52	AGACT	0.7	7	>50	>200	TMT1A	TRUE
12	50925015	50925065	+	509	923	50	471	0.551463	AGACT	0.7	7	46-50	>200	TMT1A	TRUE
12	50925019	50925065	+	916	1783	46	471	0.513741	AGACT	0.7	7	46-50	>200	TMT1A	TRUE
12	50925020	50925065	+	110	194	45	471	0.56701	AGACT	0.7	7	41-45	>200	TMT1A	TRUE
12	50925034	50925065	+	24	83	31	471	0.289157	AGACT	0.7	7	31-35	>200	TMT1A	TRUE
12	50925036	50925065	+	19	51	29	471	0.372549	AGACT	0.7	7	26-30	>200	TMT1A	TRUE
12	50925038	50925065	+	23	87	27	471	0.264368	AGACT	0.7	7	26-30	>200	TMT1A	TRUE
12	51238858	51238890	+	6	90	32	30	0.0666667	AAACC	0.2	7	31-35	<=200	DAZAP2	FALSE
12	51238860	51238890	+	3	56	30	30	0.0535714	AAACC	0.2	7	26-30	<=200	DAZAP2	FALSE
12	51238863	51238890	+	3	54	27	30	0.0555556	AAACC	0.2	7	26-30	<=200	DAZAP2	FALSE
12	51238864	51238890	+	4	50	26	30	0.08	AAACC	0.2	7	26-30	<=200	DAZAP2	FALSE
12	51238883	51238890	+	1	73	7	30	0.0136986	AAACC	0.2	7	6-10	<=200	DAZAP2	FALSE
12	51238886	51238890	+	3	76	4	30	0.0394737	AAACC	0.2	7	0-5	<=200	DAZAP2	FALSE
12	51238888	51238890	+	2	134	2	30	0.0149254	AAACC	0.2	7	0-5	<=200	DAZAP2	FALSE
19	52028033	52028074	+	17	59	41	44	0.288136	GGACT	0.288136	3	41-45	<=200	ZNF614	FALSE
19	52028045	52028074	+	34	136	29	56	0.25	GGACT	0.288136	3	26-30	<=200	ZNF614	FALSE
19	52028062	52028074	+	9	58	12	73	0.155172	GGACT	0.288136	3	11-15	<=200	ZNF614	FALSE
19	52028045	52028095	+	26	86	50	35	0.302326	AGACT	0.302326	2	46-50	<=200	ZNF614	FALSE
19	52028062	52028095	+	13	50	33	52	0.26	AGACT	0.302326	2	31-35	<=200	ZNF614	FALSE
12	52070003	52070056	+	56	208	52	15	0.269231	GGACT	0.3	4	>50	<=200	ATG101	TRUE
12	52070005	52070056	+	21	76	51	15	0.276316	GGACT	0.3	4	>50	<=200	ATG101	TRUE
12	52070007	52070056	+	15	84	49	15	0.178571	GGACT	0.3	4	46-50	<=200	ATG101	TRUE
12	52070025	52070056	+	24	158	31	15	0.151899	GGACT	0.3	4	31-35	<=200	ATG101	TRUE
3	53845779	53845814	+	15	51	35	834	0.294118	AGACA	0.294118	3	31-35	>200	IL17RB	FALSE
3	53845783	53845814	+	14	72	31	834	0.194444	AGACA	0.294118	3	31-35	>200	IL17RB	FALSE
3	53845799	53845814	+	7	66	15	834	0.106061	AGACA	0.294118	3	11-15	>200	IL17RB	FALSE
12	54000161	54000226	+	318	967	65	500	0.328852	GGACT	0.328852	9	>50	>200	HOXC9	TRUE
12	54000162	54000226	+	25	88	64	500	0.284091	GGACT	0.328852	9	>50	>200	HOXC9	TRUE
12	54000167	54000226	+	34	116	59	500	0.293103	GGACT	0.328852	9	>50	>200	HOXC9	TRUE
12	54000169	54000226	+	46	166	57	500	0.277108	GGACT	0.328852	9	>50	>200	HOXC9	TRUE
12	54000171	54000226	+	229	882	55	500	0.259637	GGACT	0.328852	9	>50	>200	HOXC9	TRUE
12	54000173	54000226	+	18	60	53	500	0.3	GGACT	0.328852	9	>50	>200	HOXC9	TRUE
12	54000210	54000226	+	12	173	16	500	0.0693642	GGACT	0.328852	9	16-20	>200	HOXC9	TRUE
12	54000213	54000226	+	8	67	13	500	0.119403	GGACT	0.328852	9	11-15	>200	HOXC9	TRUE
12	54000217	54000226	+	4	88	9	500	0.0454545	GGACT	0.328852	9	6-10	>200	HOXC9	TRUE
12	54053903	54053948	+	43	51	45	413	0.843137	GGACT	0.843137	4	41-45	>200	HOXC4	TRUE
12	54053907	54053948	+	36	51	41	413	0.705882	GGACT	0.843137	4	41-45	>200	HOXC4	TRUE
12	54053910	54053948	+	115	138	38	413	0.833333	GGACT	0.843137	4	36-40	>200	HOXC4	TRUE
12	54053915	54053948	+	181	240	33	413	0.754167	GGACT	0.843137	4	31-35	>200	HOXC4	TRUE
12	54126237	54126270	+	33	108	33	52	0.305556	GGACC	0.305556	1	31-35	<=200	LINC02381	TRUE
19	54190331	54190396	+	7	61	65	25	0.114754	GGACA	0.297872	7	>50	<=200	TSEN34	TRUE
19	54190344	54190396	+	27	193	52	25	0.139896	GGACA	0.297872	7	>50	<=200	TSEN34	TRUE
19	54190349	54190396	+	40	295	47	25	0.135593	GGACA	0.297872	7	46-50	<=200	TSEN34	TRUE
19	54190353	54190396	+	4	56	43	54	0.0714286	GGACA	0.297872	7	41-45	<=200	TSEN34	TRUE
19	54190355	54190396	+	10	97	41	54	0.103093	GGACA	0.297872	7	41-45	<=200	TSEN34	TRUE
19	54190360	54190396	+	9	70	36	54	0.128571	GGACA	0.297872	7	36-40	<=200	TSEN34	TRUE
19	54190367	54190396	+	7	58	29	54	0.12069	GGACA	0.297872	7	26-30	<=200	TSEN34	TRUE
7	55365337	55365369	+	46	451	32	860	0.101996	AGACT	0.244898	2	31-35	>200	LANCL2	FALSE
7	55365344	55365369	+	12	198	25	860	0.0606061	AGACT	0.244898	2	21-25	>200	LANCL2	FALSE
4	55395957	55396009	+	78	244	52	387	0.319672	GGACT	0.359116	3	>50	>200	TMEM165	TRUE
4	55395958	55396009	+	65	181	51	387	0.359116	GGACT	0.359116	3	>50	>200	TMEM165	TRUE
4	55395963	55396009	+	121	435	46	387	0.278161	GGACT	0.359116	3	46-50	>200	TMEM165	TRUE
12	55681717	55681759	+	39	79	42	493	0.493671	GGACA	0.493671	3	41-45	>200	TMT1B	TRUE
12	55681736	55681759	+	17	96	23	493	0.177083	GGACA	0.493671	3	21-25	>200	TMT1B	TRUE
12	55681741	55681759	+	16	130	18	493	0.123077	GGACA	0.493671	3	16-20	>200	TMT1B	TRUE
12	55829791	55829834	+	43	59	43	11415	0.728814	GGACT	0.728814	1	41-45	>200	TMEM198B	FALSE
12	56334177	56334198	+	4	81	21	5008	0.0493827	GGACT	0.208333	2	21-25	>200	IL23A	FALSE
12	56334179	56334198	+	20	397	19	5008	0.0503778	GGACT	0.208333	2	16-20	>200	IL23A	FALSE
10	56361461	56361485	+	31	88	24	61	0.352273	AGACT	0.352273	5	21-25	<=200	ENSG00000287016	FALSE
10	56361464	56361485	+	54	248	21	64	0.217742	AGACT	0.352273	5	21-25	<=200	ENSG00000287016	FALSE
10	56361471	56361485	+	17	63	14	66	0.269841	AGACT	0.352273	5	11-15	<=200	ENSG00000287016	FALSE
10	56361481	56361485	+	29	422	4	78	0.0687204	AGACT	0.352273	5	0-5	<=200	ENSG00000287016	FALSE
10	56361483	56361485	+	4	67	2	58	0.0597015	AGACT	0.352273	5	0-5	<=200	ENSG00000287016	FALSE
4	56435788	56435849	+	11	58	61	79	0.189655	GGACT	0.52381	6	>50	<=200	PAICS	TRUE
4	56435791	56435849	+	15	66	58	79	0.227273	GGACT	0.52381	6	>50	<=200	PAICS	TRUE
4	56435807	56435849	+	16	87	42	79	0.183908	GGACT	0.52381	6	41-45	<=200	PAICS	TRUE
4	56435810	56435849	+	71	471	39	79	0.150743	GGACT	0.52381	6	36-40	<=200	PAICS	TRUE
4	56435811	56435849	+	25	127	38	79	0.19685	GGACT	0.52381	6	36-40	<=200	PAICS	TRUE
4	56435827	56435849	+	4	90	22	79	0.0444444	GGACT	0.52381	6	21-25	<=200	PAICS	TRUE
6	57172326	57172388	+	80	410	62	422	0.195122	AGACT	0.285714	3	>50	>200	BAG2	TRUE
6	57172335	57172388	+	12	63	53	422	0.190476	AGACT	0.285714	3	>50	>200	BAG2	TRUE
6	57172342	57172388	+	44	262	46	422	0.167939	AGACT	0.285714	3	46-50	>200	BAG2	TRUE
5	57174025	57174088	+	23	112	63	123	0.205357	GGACT	0.262295	9	>50	<=200	GPBP1	FALSE
5	57174030	57174088	+	16	61	58	123	0.262295	GGACT	0.262295	9	>50	<=200	GPBP1	FALSE
5	57174054	57174088	+	69	409	34	123	0.168704	GGACT	0.262295	9	31-35	<=200	GPBP1	FALSE
5	57174057	57174088	+	49	341	31	123	0.143695	GGACT	0.262295	9	31-35	<=200	GPBP1	FALSE
5	57174059	57174088	+	181	1263	29	123	0.14331	GGACT	0.262295	9	26-30	<=200	GPBP1	FALSE
5	57174062	57174088	+	25	186	26	123	0.134409	GGACT	0.262295	9	26-30	<=200	GPBP1	FALSE
5	57174064	57174088	+	24	149	24	123	0.161074	GGACT	0.262295	9	21-25	<=200	GPBP1	FALSE
5	57174077	57174088	+	7	52	11	123	0.134615	GGACT	0.262295	9	11-15	<=200	GPBP1	FALSE
5	57174080	57174088	+	11	110	8	123	0.1	GGACT	0.262295	9	6-10	<=200	GPBP1	FALSE
18	57435374	57435387	+	26	172	13	1557	0.151163	GGACA	0.2	1	11-15	>200	ONECUT2	TRUE
18	57435404	57435437	+	51	166	33	1507	0.307229	GGACA	0.307229	2	31-35	>200	ONECUT2	TRUE
18	57435408	57435437	+	64	281	29	1507	0.227758	GGACA	0.307229	2	26-30	>200	ONECUT2	TRUE
11	57460528	57460576	+	61	234	48	320	0.260684	GGACT	0.260684	1	46-50	>200	RTN4RL2	TRUE
16	58392394	58392438	+	17	81	44	349	0.209877	TGACT	0.209877	1	41-45	>200	GINS3	FALSE
11	58578476	58578502	+	70	107	26	1120	0.654206	AGACT	0.654206	7	26-30	>200	ZFP91	TRUE
11	58578487	58578502	+	206	556	15	1120	0.370504	AGACT	0.654206	7	11-15	>200	ZFP91	TRUE
11	58578489	58578502	+	18	77	13	1120	0.233766	AGACT	0.654206	7	11-15	>200	ZFP91	TRUE
11	58578490	58578502	+	259	1009	12	1120	0.25669	AGACT	0.654206	7	11-15	>200	ZFP91	TRUE
11	58578491	58578502	+	461	2070	11	1120	0.222705	AGACT	0.654206	7	11-15	>200	ZFP91	TRUE
11	58578492	58578502	+	20	70	10	1120	0.285714	AGACT	0.654206	7	6-10	>200	ZFP91	TRUE
11	58578498	58578502	+	64	839	4	1120	0.0762813	AGACT	0.654206	7	0-5	>200	ZFP91	TRUE
17	59107110	59107181	+	50	54	71	1	0.925926	GGACT	0.942857	5	>50	<=200	ENSG00000224738	TRUE
17	59107129	59107181	+	66	70	52	33	0.942857	GGACT	0.942857	5	>50	<=200	ENSG00000224738	TRUE
17	59107131	59107181	+	60	64	50	34	0.9375	GGACT	0.942857	5	46-50	<=200	ENSG00000224738	TRUE
17	59107134	59107181	+	46	52	47	23	0.884615	GGACT	0.942857	5	46-50	<=200	ENSG00000224738	TRUE
17	59107167	59107181	+	24	55	14	60	0.436364	GGACT	0.942857	5	11-15	<=200	ENSG00000224738	TRUE
17	59210013	59210030	+	1192	4167	17	519	0.286057	GGACT	0.341772	9	16-20	>200	SMG8	TRUE
17	59210015	59210030	+	27	79	15	519	0.341772	GGACT	0.341772	9	11-15	>200	SMG8	TRUE
17	59210016	59210030	+	820	3335	14	519	0.245877	GGACT	0.341772	9	11-15	>200	SMG8	TRUE
17	59210017	59210030	+	14	51	13	519	0.27451	GGACT	0.341772	9	11-15	>200	SMG8	TRUE
17	59210023	59210030	+	17	88	7	519	0.193182	GGACT	0.341772	9	6-10	>200	SMG8	TRUE
17	59210024	59210030	+	447	3074	6	519	0.145413	GGACT	0.341772	9	6-10	>200	SMG8	TRUE
17	59210025	59210030	+	106	901	5	519	0.117647	GGACT	0.341772	9	0-5	>200	SMG8	TRUE
17	59210026	59210030	+	51	884	4	519	0.0576923	GGACT	0.341772	9	0-5	>200	SMG8	TRUE
17	59210027	59210030	+	65	700	3	519	0.0928571	GGACT	0.341772	9	0-5	>200	SMG8	TRUE
18	59899996	59900076	+	774	3276	80	159	0.236264	GGACT	0.236264	7	>50	<=200	PMAIP1	TRUE
18	59900010	59900076	+	14	64	66	159	0.21875	GGACT	0.236264	7	>50	<=200	PMAIP1	TRUE
18	59900019	59900076	+	11	53	57	159	0.207547	GGACT	0.236264	7	>50	<=200	PMAIP1	TRUE
18	59900021	59900076	+	29	136	55	159	0.213235	GGACT	0.236264	7	>50	<=200	PMAIP1	TRUE
18	59900046	59900076	+	2	95	30	159	0.0210526	GGACT	0.236264	7	26-30	<=200	PMAIP1	TRUE
18	59900048	59900076	+	8	104	28	159	0.0769231	GGACT	0.236264	7	26-30	<=200	PMAIP1	TRUE
18	59900073	59900076	+	5	166	3	159	0.0301205	GGACT	0.236264	7	0-5	<=200	PMAIP1	TRUE
1	61082127	61082152	+	10	50	25	28	0.2	AGACT	0.2	2	21-25	<=200	NFIA	FALSE
1	61082150	61082152	+	0	55	2	28	0	AGACT	0.2	2	0-5	<=200	NFIA	FALSE
17	61399841	61399872	+	11	55	31	699	0.2	GGACA	0.2	8	31-35	>200	TBX2	FALSE
17	61399843	61399872	+	51	365	29	699	0.139726	GGACA	0.2	8	26-30	>200	TBX2	FALSE
17	61399846	61399872	+	9	50	26	699	0.18	GGACA	0.2	8	26-30	>200	TBX2	FALSE
17	61399853	61399872	+	8	81	19	699	0.0987654	GGACA	0.2	8	16-20	>200	TBX2	FALSE
17	61399854	61399872	+	4	64	18	699	0.0625	GGACA	0.2	8	16-20	>200	TBX2	FALSE
17	61399855	61399872	+	0	51	17	699	0	GGACA	0.2	8	16-20	>200	TBX2	FALSE
17	61399856	61399872	+	9	93	16	699	0.0967742	GGACA	0.2	8	16-20	>200	TBX2	FALSE
17	61399869	61399872	+	3	126	3	699	0.0238095	GGACA	0.2	8	0-5	>200	TBX2	FALSE
3	61561647	61561666	+	27	79	19	706	0.341772	GGACT	0.341772	1	16-20	>200	PTPRG	TRUE
1	62437024	62437043	+	260	795	19	357	0.327044	AGACT	0.327044	8	16-20	>200	USP1	TRUE
1	62437029	62437043	+	73	860	14	357	0.0848837	AGACT	0.327044	8	11-15	>200	USP1	TRUE
1	62437031	62437043	+	5	137	12	357	0.0364964	AGACT	0.327044	8	11-15	>200	USP1	TRUE
1	62437032	62437043	+	6	135	11	357	0.0444444	AGACT	0.327044	8	11-15	>200	USP1	TRUE
1	62437033	62437043	+	11	235	10	357	0.0468085	AGACT	0.327044	8	6-10	>200	USP1	TRUE
1	62437035	62437043	+	3	145	8	357	0.0206897	AGACT	0.327044	8	6-10	>200	USP1	TRUE
1	62437040	62437043	+	19	750	3	357	0.0253333	AGACT	0.327044	8	0-5	>200	USP1	TRUE
1	62437041	62437043	+	6	302	2	357	0.0198675	AGACT	0.327044	8	0-5	>200	USP1	TRUE
[truncated: 983 more rows]

## Sheet: CENPW
chr	TSS	m6A site	strand	Distance	rep1	rep2
6	126340144	126340145	+	1	0.015873	0.0298507
6	126340143	126340145	+	2	0.0383747	0.0447368
6	126340139	126340145	+	6	0.0596421	0.0651261
6	126340137	126340145	+	8	0.0735632	0.0799136
6	126340136	126340145	+	9	0.0747664	0.0795455
6	126340135	126340145	+	10	0.0881543	0.0894886
6	126340133	126340145	+	12	0.115942	0.0789474
6	126340131	126340145	+	14	0.11236	0.087108
6	126340130	126340145	+	15	0.0721649	0.0630631
6	126340129	126340145	+	16	0.08	0.0787605
6	126340126	126340145	+	19	0.134545	0.129496
6	126340124	126340145	+	21	0.168675	0.238095
6	126340123	126340145	+	22	0.173913	0.178512
6	126340120	126340145	+	25	0.210812	0.210724
6	126340119	126340145	+	26	0.170732	0.151899
6	126340117	126340145	+	28	0.173913	0.192308
6	126340115	126340145	+	30	0.225533	0.240746
6	126340113	126340145	+	32	0.270884	0.257653
6	126340111	126340145	+	34	0.333333	0.324675
6	126340109	126340145	+	36	0.374233	0.348101
6	126340099	126340145	+	46	0.381271	0.434028
6	126340096	126340145	+	49	0.388769	0.395401
6	126340093	126340145	+	52	0.364486	0.417323
6	126340084	126340145	+	61	0.471698	0.56701

## Sheet: TIMMDC1
chr	TSS	m6A site	strand	Distance	rep1	rep2
3	119498581	119498582	+	1	0.0363436	0.0295728
3	119498580	119498582	+	2	0.0192308	0.0655738
3	119498568	119498582	+	14	0.285714	0.160494
3	119498567	119498582	+	15	0.344076	0.331743
3	119498562	119498582	+	20	0.42042	0.379661
3	119498561	119498582	+	21	0.401575	0.466667
3	119498560	119498582	+	22	0.314815	0.318182
3	119498558	119498582	+	24	0.551724	0.588235
3	119498553	119498582	+	29	0.655462	0.651376
3	119498552	119498582	+	30	0.609959	0.659401
3	119498550	119498582	+	32	0.68038	0.683807
3	119498547	119498582	+	35	0.716495	0.618421
3	119498545	119498582	+	37	0.757862	0.715302
3	119498538	119498582	+	44	0.769663	0.726257

## Sheet: XIST
chr	TSS	m6A site	strand	Distance	rep1	rep2
X	73852644	73852643	-	1	0.0124481	0.0182648
X	73852645	73852643	-	2	0.0422535	0.031746
X	73852646	73852643	-	3	0.0231788	0.0228137
X	73852655	73852643	-	12	0.0401338	0.0612245
X	73852662	73852643	-	19	0.244131	0.295
X	73852664	73852643	-	21	0.287356	0.299065
X	73852674	73852643	-	31	0.765517	0.773585
X	73852676	73852643	-	33	0.621622	0.669753
X	73852679	73852643	-	36	0.750916	0.70903
X	73852680	73852643	-	37	0.789474	0.783349
X	73852682	73852643	-	39	0.751825	0.746575
X	73852684	73852643	-	41	0.830189	0.715447
X	73852685	73852643	-	42	0.809524	0.859155
X	73852687	73852643	-	44	0.855422	0.855422
X	73852688	73852643	-	45	0.887006	0.892683
X	73852711	73852643	-	68	0.94898	0.983051
X	73852712	73852643	-	69	0.946578	0.937807
X	73852714	73852643	-	71	0.943371	0.948557
X	73852717	73852643	-	74	0.982759	0.97
X	73852718	73852643	-	75	0.972727	0.96
