# Supplementary material for: Transcription Start Site Choice Regulates m6A Stoichiometry in Cap-Proximal Regions
Source: Genes (Basel). 2026 May 31;17(6):653. doi: 10.3390/genes17060653 (PMC13298977; doi:10.3390/genes17060653)
Supplement: Supplementary file 1 [file genes-17-00653-s001.zip › Table S5.xlsx]

## Sheet: PCF11
Figure 4. Methylation level and coverage of 5' isoforms of PCF11 loci chr11: 83,157,157
	Methylation			Coverage
	Distal1	Distal2	Proximal	Distal1_Cov	Distal2_Cov	Proximal_Cov
Huh7	0.226293		0.0147955	464		1149
A549	0.275229		0.00759494	218		790
Jurkat	0.411234	0.490909	0.013285	997	55	1656
HT29	0.279539		0.0105634	694		1136
CCD841	0.197822		0.0180412	551		776
HCT116	0.279826		0.0185811	461		592
HepG2	0.214234	0.416667	0.0139082	1391	24	2157
K562	0.325758	0.392857	0.0060241	792	28	664
HEK293T	0.301046	0.309278	0.0149206	6979	388	3150
